# Supplementary material for: Functional characterisation of tumour suppressor PDCD4 reveals previously undisclosed role in the control of cell adhesion
Source: Nucleic Acids Res. 2026 Feb 2;54(3):gkag071. doi: 10.1093/nar/gkag071 (PMC12862386; doi:10.1093/nar/gkag071)
Supplement: gkag071_Supplemental_Files [file gkag071_supplemental_files.zip]

Archive with 6 entries (6 files):
- PDCDC4_Supfig_Revised.pdf
- Supplementary_Table1.xlsx
- Supplementary_Table2.xlsx
- Supplementary_Table3.xlsx
- Supplementary_Table4.xlsx
- Supplementary_Table5.xlsx
