# Supplementary material for: Functional characterisation of tumour suppressor PDCD4 reveals previously undisclosed role in the control of cell adhesion
Source: Nucleic Acids Res. 2026 Feb 2;54(3):gkag071. doi: 10.1093/nar/gkag071 (PMC12862386; doi:10.1093/nar/gkag071)
Supplement: gkag071_Supplemental_Files [file gkag071_supplemental_files.zip › Supplementary_Table1.xlsx]

## Sheet: classes I, II, III
uniprotID	IgG.1	IgG.2	IgG.3	PDCD4.1	PDCD4.2	PDCD4.3	gene_name	class
E9PRG8	NA	NA	NA	17.6976	16.9774	17.0683	NA	I
O14545	NA	NA	NA	18.1522	17.9529	18.1127	TRAFD1	I
O15534	NA	NA	NA	14.6268	16.5305	16.0797	PER1	I
O43432	NA	NA	NA	17.2251	17.4192	17.3029	EIF4G3	I
O60343	NA	NA	NA	16.1806	14.361	15.9826	TBC1D4	I
O75165	NA	NA	NA	18.5346	17.9074	17.9383	DNAJC13	I
O75330	NA	NA	NA	16.7983	17.2299	17.1609	HMMR	I
O94964	NA	NA	NA	14.9617	16.2036	15.815	SOGA1	I
O95218	NA	NA	NA	17.8157	17.5419	17.5012	ZRANB2	I
P01602	NA	NA	NA	21.2199	20.9229	21.0396	NA	I
P05387	NA	NA	NA	12.0098	14.9003	13.7977	RPLP2	I
P17612	NA	NA	NA	17.9344	18.2138	18.1279	PRKACA	I
P46778	NA	NA	NA	14.2931	16.3249	15.2212	RPL21	I
P78362	NA	NA	NA	16.0249	17.4664	16.6944	SRPK2	I
P98170	NA	NA	NA	16.3956	16.1253	16.6574	XIAP	I
Q08379	NA	NA	NA	18.1448	17.8445	17.5544	GOLGA2	I
Q12926	NA	NA	NA	18.2356	18.0422	18.4314	ELAVL2	I
Q13823	NA	NA	NA	16.3694	16.0511	18.9617	GNL2	I
Q14693	NA	NA	NA	14.8431	13.9341	14.8409	LPIN1	I
Q15032	NA	NA	NA	17.9625	18.3087	18.2596	R3HDM1	I
Q17RS7	NA	NA	NA	13.7998	15.2066	13.8109	GEN1	I
Q3MHD2	NA	NA	NA	16.0848	16.3744	17.0683	LSM12	I
Q5VT25	NA	NA	NA	15.1276	15.4969	15.1094	CDC42BPA	I
Q5XG87	NA	NA	NA	16.6838	17.0856	16.5681	TENT4A	I
Q63HN8	NA	NA	NA	15.8921	13.1071	12.6106	RNF213	I
Q6PGP7	NA	NA	NA	18.3198	18.2317	18.0883	SKIC3	I
Q6PJG2	NA	NA	NA	15.9485	16.0473	15.9184	MIDEAS	I
Q6Y7W6	NA	NA	NA	14.6767	16.32	15.5841	GIGYF2	I
Q7LG56	NA	NA	NA	17.8279	17.6345	16.1377	RRM2B	I
Q86US8	NA	NA	NA	14.0386	15.9523	14.5611	SMG6	I
Q86VS8	NA	NA	NA	16.3722	16.6617	16.4596	HOOK3	I
Q8N9Q2	NA	NA	NA	16.586	16.1974	16.845	SREK1IP1	I
Q8NB90	NA	NA	NA	17.5805	17.8578	17.3958	SPATA5	I
Q8NBP0	NA	NA	NA	15.674	16.3537	15.4933	TTC13	I
Q8WXW3	NA	NA	NA	16.5053	12.7677	16.3835	PIBF1	I
Q92974	NA	NA	NA	17.0613	17.1983	17.1546	ARHGEF2	I
Q99417	NA	NA	NA	20.1586	19.9947	20.1925	MYCBP	I
Q99470	NA	NA	NA	15.5534	17.7861	17.2605	SDF2	I
Q99501	NA	NA	NA	17.3226	16.9866	17.5863	GAS2L1	I
Q99728	NA	NA	NA	12.9621	12.2976	13.1958	BARD1	I
Q99996	NA	NA	NA	16.1709	16.4032	16.14	AKAP9	I
Q9NUL7	NA	NA	NA	18.2246	17.9073	18.2406	DDX28	I
Q9NUQ6	NA	NA	NA	16.8359	17.7304	17.5755	SPATS2L	I
Q9Y2Y9	NA	NA	NA	18.1395	17.902	18.2173	KLF13	I
Q9Y305	NA	NA	NA	14.8877	15.4493	14.4304	ACOT9	I
P13861	15.6089	15.0385	16.0013	18.5853	18.7902	18.6447	PRKAR2A	III
P78371	14.3808	14.9464	15.5648	19.7171	NA	19.5209	CCT2	III
Q9Y383	15.393	15.3726	15.6432	18.6209	19.1502	19.0119	LUC7L2	III
Q9Y3B2	17.4832	16.5194	16.8777	19.6763	19.6666	19.5821	EXOSC1	III
A5YKK6	NA	NA	NA	15.8957	16.2176	NA	CNOT1	II
A6ND36	NA	NA	NA	17.2482	NA	17.0867	FAM83G	II
O14949	NA	NA	NA	15.3321	NA	14.953	UQCRQ	II
O43399	NA	NA	NA	16.2529	NA	17.7989	TPD52L2	II
O60341	NA	NA	NA	NA	13.028	13.0047	KDM1A	II
O75122	NA	NA	NA	NA	13.5323	17.6888	CLASP2	II
O75534	NA	NA	NA	17.1163	15.6988	NA	CSDE1	II
O75569	NA	NA	NA	NA	17.7422	18.6082	PRKRA	II
O75808	NA	NA	NA	NA	15.4482	14.452	CAPN15	II
O95163	NA	NA	NA	NA	15.2141	14.2719	ELP1	II
O95359	NA	NA	NA	17.8346	NA	18.015	TACC2	II
O95782	NA	NA	NA	NA	17.0663	17.1061	AP2A1	II
O96028	NA	NA	NA	NA	18.12	17.847	NSD2	II
P11234	NA	NA	NA	17.8132	17.7333	NA	RALB	II
P13807	NA	NA	NA	NA	16.5493	13.8397	GYS1	II
P20585	NA	NA	NA	16.4601	NA	14.0682	MSH3	II
P28340	NA	NA	NA	NA	13.6841	13.1777	POLD1	II
P30414	NA	NA	NA	15.5077	NA	15.5832	NKTR	II
P33778	NA	NA	NA	15.3301	NA	22.4006	H2BC3	II
P33992	NA	NA	NA	15.4045	15.1363	NA	MCM5	II
P40429	NA	NA	NA	NA	16.289	15.5667	RPL13A	II
P50851	NA	NA	NA	15.7992	15.8576	NA	LRBA	II
P53621	NA	NA	NA	15.881	NA	15.6264	COPA	II
P54136	NA	NA	NA	18.7331	18.0502	NA	RARS1	II
P58340	NA	NA	NA	14.5954	NA	15.0425	MLF1	II
P62714	NA	NA	NA	15.851	16.5301	NA	PPP2CB	II
P78312	NA	NA	NA	15.5391	13.7297	NA	FAM193A	II
P78344	NA	NA	NA	NA	17.824	16.9535	EIF4G2	II
P78413	NA	NA	NA	13.4665	NA	13.7087	IRX4	II
Q05048	NA	NA	NA	21.7681	13.0166	NA	CSTF1	II
Q12789	NA	NA	NA	15.1963	NA	14.8577	GTF3C1	II
Q12965	NA	NA	NA	NA	15.4077	14.1687	MYO1E	II
Q13136	NA	NA	NA	17.9085	NA	17.6398	PPFIA1	II
Q13586	NA	NA	NA	NA	15.8152	15.2125	STIM1	II
Q14244	NA	NA	NA	NA	17.8205	17.528	MAP7	II
Q14596	NA	NA	NA	NA	17.0732	16.671	NBR1	II
Q14766	NA	NA	NA	14.1042	15.4143	NA	LTBP1	II
Q15650	NA	NA	NA	NA	16.7452	14.2268	TRIP4	II
Q15678	NA	NA	NA	NA	15.6571	14.2385	PTPN14	II
Q16637	NA	NA	NA	NA	15.8703	15.132	SMN1	II
Q17RY0	NA	NA	NA	NA	18.3571	17.5153	CPEB4	II
Q3ZCQ8	NA	NA	NA	16.0605	NA	15.4441	TIMM50	II
Q49AM3	NA	NA	NA	18.2515	NA	18.4491	TTC31	II
Q53G59	NA	NA	NA	16.4524	NA	17.0694	KLHL12	II
Q5C9Z4	NA	NA	NA	18.0687	NA	18.1688	NOM1	II
Q659C4	NA	NA	NA	16.7832	NA	16.9072	LARP1B	II
Q6DD87	NA	NA	NA	18.9202	NA	18.4353	ZNF787	II
Q6DT37	NA	NA	NA	NA	16.7378	16.2523	CDC42BPG	II
Q6NXG1	NA	NA	NA	14.3697	16.1164	NA	ESRP1	II
Q6ZNB6	NA	NA	NA	14.8603	14.858	NA	NFXL1	II
Q70EL4	NA	NA	NA	NA	15.5145	14.1925	USP43	II
Q76N32	NA	NA	NA	15.5302	15.8537	NA	CEP68	II
Q7KZI7	NA	NA	NA	17.6158	17.766	NA	MARK2	II
Q86W92	NA	NA	NA	18.5073	NA	18.4695	PPFIBP1	II
Q86X95	NA	NA	NA	13.3389	NA	13.5369	CIR1	II
Q8IY18	NA	NA	NA	NA	16.9494	15.7977	SMC5	II
Q8IZH2	NA	NA	NA	NA	16.9081	15.7578	XRN1	II
Q8N5C6	NA	NA	NA	14.282	14.1081	NA	SRBD1	II
Q8N960	NA	NA	NA	16.9607	17.0911	NA	CEP120	II
Q8WU90	NA	NA	NA	16.7595	16.6375	NA	ZC3H15	II
Q8WZ19	NA	NA	NA	18.4859	18.5082	NA	KCTD13	II
Q93073	NA	NA	NA	17.0584	NA	16.6236	SECISBP2L	II
Q96IF1	NA	NA	NA	NA	14.8328	13.8086	AJUBA	II
Q96LT9	NA	NA	NA	16.985	NA	16.791	RNPC3	II
Q96PU4	NA	NA	NA	NA	16.4065	16.5259	UHRF2	II
Q96PV6	NA	NA	NA	NA	13.1629	12.4998	LENG8	II
Q96PY5	NA	NA	NA	17.8023	NA	17.6544	FMNL2	II
Q96R06	NA	NA	NA	NA	16.3846	15.2791	SPAG5	II
Q9BVG8	NA	NA	NA	16.4081	17.2743	NA	KIFC3	II
Q9BYD1	NA	NA	NA	NA	17.3046	15.4424	MRPL13	II
Q9H000	NA	NA	NA	13.0409	15.7736	NA	MKRN2	II
Q9H0E3	NA	NA	NA	15.8602	NA	15.8771	SAP130	II
Q9H4L5	NA	NA	NA	17.3176	17.15	NA	OSBPL3	II
Q9H8V3	NA	NA	NA	16.9191	NA	16.7061	ECT2	II
Q9H9J2	NA	NA	NA	NA	16.3092	16.0174	MRPL44	II
Q9NUK0	NA	NA	NA	17.1182	NA	17.3669	MBNL3	II
Q9NVP1	NA	NA	NA	12.0305	21.3245	NA	DDX18	II
Q9P209	NA	NA	NA	NA	15.756	15.8103	CEP72	II
Q9UBL9	NA	NA	NA	NA	15.4272	15.0766	P2RX2	II
Q9UGP4	NA	NA	NA	NA	16.8963	17.2096	LIMD1	II
Q9UGR2	NA	NA	NA	15.6967	15.4283	NA	ZC3H7B	II
Q9UJA3	NA	NA	NA	NA	16.638	17.0845	MCM8	II
Q9Y4B5	NA	NA	NA	16.047	15.984	NA	MTCL1	II
Q9Y4F3	NA	NA	NA	15.8189	NA	15.9823	MARF1	II
Q9Y5T4	NA	NA	NA	14.3201	NA	14.4035	DNAJC15	II

## Sheet: limma_results
UniprotID	logFC	AveExpr	t	P.Value	adj.P.Val	B	gene_name
Q9Y383	3.45803	17.1986	11.493	1.98457469359954e-05	0.0150503	3.37524	LUC7L2
P78371	4.47653	17.2023	10.9585	2.63808762821982e-05	0.0150503	3.14719	CCT2
Q9Y3B2	2.68158	18.3009	8.82584	9.4634039079183e-05	0.0273198	2.05294	EXOSC1
P13861	3.1238	17.1115	8.80771	9.57749389352035e-05	0.0273198	2.04217	PRKAR2A
Q53EL6	6.47842	15.3397	7.76583	0.000198197	0.0452285	1.37369	PDCD4
P61254	1.81537	20.343	6.85733	0.000400768	0.0542863	0.701254	RPL26
Q53F19	3.16403	14.9797	6.83748	0.000407314	0.0542863	0.685526	NCBP3
P46779	1.69123	18.1371	6.746	0.00043912	0.0542863	0.612397	RPL28
Q9UPN4	2.50191	16.0561	6.72595	0.000446463	0.0542863	0.596235	CEP131
Q5SW79	2.53717	16.2132	6.64951	0.000475778	0.0542863	0.534165	CEP170
Q8TAQ2	1.45353	19.3122	6.44934	0.000563537	0.05726	0.368191	SMARCC2
P26373	1.45258	18.7853	6.27526	0.000655103	0.05726	0.219693	RPL13
Q9BT92	2.15496	16.9268	6.22951	0.000681909	0.05726	0.180004	TCHP
P61313	1.51957	19.4089	6.1956	0.000702576	0.05726	0.150419	RPL15
Q14197	2.94375	15.0436	6.06953	0.000785939	0.0597838	0.0390555	MRPL58
Q02878	1.34707	18.8562	5.84338	0.000965314	0.0670627	-0.166161	RPL6
P46776	1.55454	20.1287	5.71706	0.00108554	0.0670627	-0.283906	RPL27A
Q8TB72	1.38178	18.6356	5.70585	0.001097	0.0670627	-0.294461	PUM2
Q8TAE8	2.46442	14.436	5.68687	0.00111673	0.0670627	-0.312382	GADD45GIP1
P22061	1.1306	19.8076	5.49833	0.00133617	0.0762287	-0.49322	PCMT1
P62424	1.35241	19.1563	5.36726	0.00151756	0.0793158	-0.622036	RPL7A
Q92817	4.22159	15.951	5.35939	0.00152931	0.0793158	-0.629854	EVPL
P84098	1.39865	20.9401	5.13861	0.00190484	0.0926313	-0.852986	RPL19
Q07352	0.929767	19.5657	5.11622	0.00194842	0.0926313	-0.876035	ZFP36L1
P62917	2.14851	20.5477	5.04495	0.00209482	0.0932273	-0.949915	RPL8
P35251	2.06632	15.8384	5.00354	0.00218557	0.0932273	-0.993213	RFC1
P01860	2.74018	25.695	4.99444	0.00220608	0.0932273	-1.00275	NA
Q7Z2W4	1.51696	16.7522	4.60941	0.003311	0.134865	-1.41895	ZC3HAV1
Q9Y5B8	3.51862	16.414	4.57743	0.00342776	0.134865	-1.4546	NME7
O95613	3.65016	15.8161	4.49925	0.0037332	0.138668	-1.54245	PCNT
Q07065	1.83504	16.7418	4.48053	0.00381076	0.138668	-1.56363	CKAP4
O00139	1.78716	15.8256	4.39186	0.00420364	0.138668	-1.66475	KIF2A
P62847	1.42142	17.6188	4.38699	0.00422652	0.138668	-1.67034	RPS24
Q02543	1.43223	17.8008	4.34513	0.00442882	0.138668	-1.71856	RPL18A
P15814	-3.12937	19.6161	-4.3415	0.00444686	0.138668	-1.72276	IGLL1
O75665	1.09819	17.6969	4.32825	0.00451341	0.138668	-1.73808	OFD1
P07996	1.24876	17.4198	4.30716	0.00462167	0.138668	-1.76254	THBS1
Q9NVU7	2.78666	15.071	4.30045	0.00465672	0.138668	-1.77034	SDAD1
Q14669	1.69136	15.9289	4.28478	0.00473976	0.138668	-1.78858	TRIP12
Q8IYB3	1.04012	18.0076	4.22271	0.00508526	0.145057	-1.86123	SRRM1
P18621	1.30097	18.6948	4.14616	0.00555064	0.150027	-1.9517	RPL17
Q15154	1.15104	17.3735	4.13726	0.00560776	0.150027	-1.96228	PCM1
P27635	1.03442	17.8313	4.13014	0.00565395	0.150027	-1.97076	RPL10
Q9H2U1	1.31476	17.3406	4.06322	0.00610914	0.151652	-2.05081	DHX36
Q9UQ35	1.18545	17.2386	4.05237	0.00618675	0.151652	-2.06386	SRRM2
P62277	0.985105	18.0548	4.0516	0.00619228	0.151652	-2.06479	RPS13
Q8NDV7	1.19169	17.4161	4.04406	0.00624685	0.151652	-2.07386	TNRC6A
Q9H6S0	2.02543	15.2646	3.94494	0.00701684	0.164221	-2.19409	YTHDC2
Q9UN86	1.01573	19.6734	3.93249	0.00712079	0.164221	-2.20931	G3BP2
Q96SN8	2.41862	15.3949	3.89523	0.00744226	0.164221	-2.255	CDK5RAP2
P05388	2.48736	16.7225	3.89374	0.00745548	0.164221	-2.25683	RPLP0
Q9H7E2	1.12379	17.5809	3.86467	0.00771788	0.164221	-2.29263	TDRD3
P17544	2.73476	15.9131	3.85809	0.00777876	0.164221	-2.30076	ATF7
Q9NUL3	1.92781	14.6984	3.81421	0.00819818	0.164221	-2.3551	STAU2
P31431	3.74967	16.5651	3.81343	0.0082058	0.164221	-2.35607	SDC4
Q9UBS4	3.33526	16.1931	3.81	0.00823969	0.164221	-2.36033	DNAJB11
Q96G23	-1.73334	18.0344	-3.77752	0.00856813	0.164221	-2.40078	CERS2
P62701	1.21582	19.2599	3.77697	0.00857386	0.164221	-2.40147	RPS4X
P83731	1.45308	16.2888	3.77547	0.00858934	0.164221	-2.40334	RPL24
Q96RR1	1.04857	18.1597	3.75964	0.00875511	0.164221	-2.42312	TWNK
P67809	1.1708	18.6705	3.75358	0.00881951	0.164221	-2.43071	YBX1
O95985	2.92259	15.7597	3.74389	0.00892351	0.164221	-2.44284	TOP3B
Q07020	2.86841	15.3664	3.6015	0.0106193	0.190673	-2.62288	RPL18
Q9Y520	1.02597	17.9471	3.58384	0.0108534	0.190673	-2.64543	PRRC2C
Q14444	1.10985	18.503	3.57551	0.0109657	0.190673	-2.65608	CAPRIN1
O15234	1.29014	20.2999	3.54839	0.0113404	0.190673	-2.69083	CASC3
O95235	4.95567	16.8856	3.5452	0.0113853	0.190673	-2.69492	KIF20A
P39023	1.07413	17.8186	3.53643	0.01151	0.190673	-2.70619	RPL3
P62851	1.0163	18.2516	3.535	0.0115306	0.190673	-2.70803	RPS25
P47914	2.9418	17.912	3.51415	0.0118336	0.190825	-2.73486	RPL29
Q13247	0.846515	17.7819	3.49864	0.0120648	0.190825	-2.75487	SRSF6
Q9NZB2	1.08531	17.6327	3.48695	0.0122423	0.190825	-2.76996	FAM120A
O75494	-3.004	17.6501	-3.48552	0.0122643	0.190825	-2.77182	SRSF10
P55884	1.02277	18.0947	3.47827	0.012376	0.190825	-2.7812	EIF3B
Q9Y324	3.82234	16.5295	3.4574	0.0127039	0.193269	-2.80823	FCF1
Q9BZH6	1.09224	17.6519	3.44271	0.0129405	0.193611	-2.8273	WDR11
P21359	2.87193	15.1744	3.43312	0.0130975	0.193611	-2.83976	NF1
Q9UJV9	2.932	15.2792	3.4248	0.0132355	0.193611	-2.85059	DDX41
Q9UPQ9	2.83954	15.9718	3.38755	0.0138727	0.200364	-2.89917	TNRC6B
O95714	1.48765	14.4194	3.36332	0.0143052	0.203266	-2.93088	HERC2
Q8TEQ6	1.77725	14.598	3.35648	0.01443	0.203266	-2.93985	GEMIN5
Q9NQZ2	0.857282	18.0708	3.31865	0.0151418	0.210693	-2.98956	UTP3
Q9H3D4	3.90346	16.1328	3.29133	0.0156796	0.214035	-3.02558	TP63
P20719	5.18014	17.7117	3.28748	0.0157572	0.214035	-3.03067	HOXA5
P18124	1.4493	17.8823	3.24789	0.0165783	0.222539	-3.08307	RPL7
P12268	3.15262	15.673	3.23364	0.0168852	0.224024	-3.10198	IMPDH2
O75347	2.25159	17.7502	3.21403	0.0173175	0.22594	-3.12804	TBCA
P62081	1.18395	17.5073	3.20921	0.0174257	0.22594	-3.13446	RPS7
Q96SB4	3.38466	16.0529	3.17639	0.0181819	0.233096	-3.17823	SRPK1
Q9UNX3	1.31627	17.865	3.15978	0.0185779	0.235526	-3.20042	RPL26L1
Q08J23	1.12817	16.8443	3.14626	0.0189072	0.237068	-3.21851	NSUN2
Q969Q0	3.97038	16.9474	3.11906	0.0195894	0.238628	-3.25499	RPL36AL
O95793	1.16456	17.4052	3.11684	0.0196461	0.238628	-3.25797	STAU1
P46781	1.46097	17.0576	3.11482	0.019698	0.238628	-3.26068	RPS9
Q7Z478	1.21213	16.5026	3.10823	0.0198683	0.238628	-3.26953	DHX29
Q5VT06	1.88165	15.8227	3.08573	0.0204615	0.243194	-3.2998	CEP350
Q9Y2R5	2.5059	15.6234	3.07178	0.020839	0.245127	-3.31859	MRPS17
Q06787	1.18869	17.6838	3.0366	0.0218249	0.250141	-3.36609	FMR1
P48634	1.17427	16.3428	3.03587	0.0218458	0.250141	-3.36708	PRRC2A
Q8TEP8	2.69551	14.8289	3.0221	0.0222458	0.250141	-3.38571	CEP192
Q14152	0.938874	18.7594	3.01054	0.0225876	0.250141	-3.40137	EIF3A
P08865	0.731623	20.1372	3.00623	0.0227164	0.250141	-3.4072	RPSA
P51116	1.03316	18.0326	3.00359	0.0227959	0.250141	-3.41079	FXR2
Q66PJ3	1.05359	16.6481	3.00345	0.0227999	0.250141	-3.41097	ARL6IP4
O60333	1.94021	14.5569	2.99483	0.0230611	0.250597	-3.42266	KIF1B
Q8NE71	4.17046	17.2032	2.98152	0.0234708	0.252644	-3.44073	ABCF1
Q99613	1.13086	17.137	2.95432	0.0243325	0.259471	-3.4777	EIF3C
P49590	3.64415	16.8065	2.92921	0.0251583	0.265793	-3.51191	HARS2
Q15717	0.782141	18.6142	2.91959	0.0254828	0.266751	-3.52503	ELAVL1
Q5JTH9	2.23012	15.018	2.90173	0.026097	0.270697	-3.54942	RRP12
P11940	1.05619	18.2936	2.8842	0.0267151	0.274169	-3.57338	PABPC1
O15014	2.49802	15.1538	2.8787	0.0269123	0.274169	-3.5809	ZNF609
Q9UNZ5	2.09496	15.4598	2.84162	0.0282834	0.285587	-3.6317	C19orf53
P62280	0.89322	18.6866	2.804	0.0297506	0.297767	-3.68335	RPS11
Q6R327	1.23114	15.9915	2.7858	0.0304898	0.301515	-3.70839	RICTOR
Q9UK61	2.4566	15.495	2.78066	0.030702	0.301515	-3.71547	TASOR
Q6DN90	2.47188	14.9988	2.77547	0.0309178	0.301515	-3.72261	IQSEC1
Q9HDC5	2.3383	16.1169	2.74883	0.032052	0.305182	-3.75933	JPH1
P61927	3.85317	18.5229	2.74836	0.0320723	0.305182	-3.75997	RPL37
P15880	0.923296	19.6758	2.74781	0.0320962	0.305182	-3.76073	RPS2
P55010	2.96257	16.3026	2.73494	0.0326606	0.307982	-3.77848	EIF5
P23458	2.28476	15.7474	2.72003	0.0333276	0.310781	-3.79906	JAK1
Q02040	3.63078	16.9945	2.70726	0.0339107	0.310781	-3.8167	AKAP17A
Q00587	1.69778	15.8845	2.70443	0.0340414	0.310781	-3.82062	CDC42EP1
Q8TED9	2.30815	14.8759	2.69619	0.0344249	0.310781	-3.83201	AFAP1L1
Q2KHR3	2.6886	16.1843	2.69465	0.0344968	0.310781	-3.83413	QSER1
P57740	-1.0732	16.9263	-2.69263	0.0345918	0.310781	-3.83692	NUP107
O43172	1.56049	14.2362	2.67506	0.0354291	0.31389	-3.86123	PRPF4
Q15046	0.781843	17.9174	2.67384	0.035488	0.31389	-3.86291	KARS1
O00308	2.47611	15.78	2.66721	0.0358103	0.314304	-3.8721	WWP2
P16403	-0.582016	18.9468	-2.64137	0.0370954	0.323098	-3.90788	H1-2
Q9Y3C6	3.3963	16.6788	2.62795	0.0377824	0.324614	-3.92649	PPIL1
Q5JSZ5	0.915669	16.8125	2.62686	0.0378384	0.324614	-3.92799	PRRC2B
A7KAX9	2.85469	15.3717	2.60726	0.0388674	0.326223	-3.95518	ARHGAP32
P48556	4.73762	17.7213	2.60644	0.0389111	0.326223	-3.95632	PSMD8
Q9NVI7	0.859975	17.8286	2.59808	0.0393597	0.326223	-3.96792	ATAD3A
Q16666	-1.34955	16.0597	-2.58526	0.0400576	0.326223	-3.98571	IFI16
Q7L2J0	2.33932	15.3318	2.58406	0.0401237	0.326223	-3.98738	MEPCE
Q86W50	2.18218	15.0198	2.58308	0.0401778	0.326223	-3.98874	METTL16
Q9P2E9	1.0443	16.867	2.57508	0.040621	0.326223	-3.99984	RRBP1
P50570	2.54146	16.1124	2.57377	0.0406942	0.326223	-4.00166	DNM2
Q9H1Z4	1.86758	15.2676	2.57372	0.0406972	0.326223	-4.00174	WDR13
Q5JTW2	1.41947	15.4587	2.57037	0.0408851	0.326223	-4.00639	CEP78
Q9NX58	2.64689	15.3079	2.5582	0.0415744	0.328906	-4.02329	LYAR
Q92945	-0.731158	18.9175	-2.5543	0.0417979	0.328906	-4.02871	KHSRP
P29597	2.10959	16.0915	2.54118	0.0425592	0.332251	-4.04694	TYK2
O15231	-0.922034	16.1098	-2.5331	0.0430352	0.332251	-4.05817	ZNF185
Q08AD1	2.62007	15.0091	2.52756	0.0433653	0.332251	-4.06588	CAMSAP2
Q9NVS2	1.8019	14.8449	2.52718	0.0433877	0.332251	-4.0664	MRPS18A
Q9NR12	3.45442	17.0068	2.51793	0.0439446	0.334272	-4.07927	PDLIM7
Q13427	0.748355	17.3215	2.51113	0.044359	0.334955	-4.08873	PPIG
P46087	0.854446	17.2765	2.50685	0.0446216	0.334955	-4.09468	NOP2
O95347	3.25363	16.6509	2.49179	0.0455589	0.335309	-4.11563	SMC2
Q12849	0.625849	18.304	2.49075	0.0456242	0.335309	-4.11707	GRSF1
Q86YZ3	-3.07141	15.3136	-2.48783	0.045809	0.335309	-4.12114	HRNR
Q01196	0.670307	18.9705	2.48322	0.0461018	0.335309	-4.12756	RUNX1
Q9Y6R9	2.05063	15.282	2.48265	0.046138	0.335309	-4.12835	CCDC61
Q13347	0.849277	18.7962	2.4698	0.0469647	0.336038	-4.14622	EIF3I
Q9H6R0	2.22784	15.7902	2.46779	0.0470956	0.336038	-4.14902	DHX33
P17096	0.736457	21.4868	2.46739	0.0471219	0.336038	-4.14958	HMGA1
O43402	2.56399	16.0703	2.45878	0.047687	0.336421	-4.16157	EMC8
P62269	0.716008	18.783	2.45751	0.0477705	0.336421	-4.16333	RPS18
P51532	2.7123	16.1478	2.45315	0.0480601	0.336421	-4.16941	SMARCA4
Q15020	1.57574	15.5148	2.43816	0.0490683	0.341383	-4.19026	SART3
P38432	2.14632	15.7464	2.43176	0.0495056	0.342339	-4.19917	COIL
Q8IWC1	0.994014	15.5186	2.42509	0.0499659	0.34344	-4.20846	MAP7D3
Q86XK2	0.856316	16.8232	2.40306	0.0515173	0.351984	-4.23913	FBXO11
Q13155	0.65351	17.5679	2.39165	0.0523408	0.355188	-4.25501	AIMP2
Q6PJI9	3.71167	16.6342	2.38798	0.0526089	0.355188	-4.26013	WDR59
Q13185	-0.831999	19.0607	-2.37852	0.0533052	0.357237	-4.27329	CBX3
Q9H8Y5	1.44482	15.7676	2.37496	0.0535697	0.357237	-4.27825	ANKZF1
Q96DV4	2.33409	15.3591	2.36776	0.0541097	0.357237	-4.28828	MRPL38
Q9UGU0	1.91656	15.4115	2.36582	0.0542558	0.357237	-4.29098	TCF20
Q9H1I8	1.86155	14.5873	2.35891	0.0547804	0.357237	-4.30059	ASCC2
Q9UQL6	4.44328	18.1206	2.3564	0.0549719	0.357237	-4.30408	HDAC5
P50402	0.619869	18.5431	2.35468	0.055104	0.357237	-4.30648	EMD
Q9Y262	0.811293	17.4774	2.3429	0.0560158	0.361096	-4.32287	EIF3L
Q9BU76	2.35949	15.3068	2.33549	0.0565973	0.362263	-4.33318	C1orf35
Q9HAU5	1.72617	14.6475	2.3244	0.0574792	0.362263	-4.34861	UPF2
Q13243	2.09955	15.7453	2.3218	0.0576882	0.362263	-4.35223	SRSF5
Q13242	0.627889	18.362	2.32171	0.0576955	0.362263	-4.35235	SRSF9
Q9HD42	3.03532	16.202	2.31689	0.0580848	0.362263	-4.35906	CHMP1A
Q14671	1.96439	15.3788	2.31668	0.0581018	0.362263	-4.35935	PUM1
P51114	0.97556	17.889	2.31186	0.0584945	0.362729	-4.36606	FXR1
O75153	2.57467	15.3076	2.30068	0.0594146	0.363877	-4.38161	CLUH
Q9UBH6	3.09894	16.5348	2.2953	0.0598626	0.363877	-4.38909	XPR1
O43663	2.79917	16.5309	2.29411	0.0599624	0.363877	-4.39075	PRC1
P11216	-1.01699	17.0096	-2.29302	0.0600538	0.363877	-4.39226	PYGB
Q86VM9	0.515206	17.8821	2.2904	0.0602741	0.363877	-4.39591	ZC3H18
P47897	2.73189	16.2953	2.27095	0.061935	0.371936	-4.42293	QARS1
Q5BKZ1	2.65786	15.8048	2.26532	0.0624254	0.372918	-4.43077	ZNF326
Q9BST9	1.00656	14.6038	2.2526	0.0635457	0.377634	-4.44843	RTKN
P63010	0.544011	17.931	2.23503	0.0651285	0.378323	-4.47283	AP2B1
Q14157	1.03691	16.302	2.23361	0.0652585	0.378323	-4.4748	UBAP2L
P78316	3.12514	16.5651	2.23326	0.0652903	0.378323	-4.47529	NOP14
Q8N3C0	1.0175	14.4167	2.23276	0.0653358	0.378323	-4.47598	ASCC3
P62829	2.63445	16.7598	2.23254	0.0653566	0.378323	-4.47629	RPL23
Q9UK76	3.02484	16.6842	2.22799	0.0657742	0.378323	-4.4826	JPT1
P27448	1.14463	16.4969	2.22347	0.0661918	0.378323	-4.48887	MARK3
Q9Y3I0	0.720633	17.4908	2.22215	0.0663143	0.378323	-4.4907	RTCB
Q9NR56	0.556378	17.7332	2.21228	0.0672381	0.381685	-4.50439	MBNL1
Q96T58	1.97848	15.566	2.20608	0.0678256	0.381753	-4.513	SPEN
Q96CT7	-0.722066	19.5356	-2.20476	0.0679515	0.381753	-4.51483	CCDC124
O00488	0.920936	16.9392	2.20159	0.0682538	0.381753	-4.51922	ZNF593
Q9P031	1.81665	16.5996	2.1965	0.0687426	0.382611	-4.52627	CCDC59
Q14764	1.38134	18.2876	2.19009	0.0693637	0.383467	-4.53516	MVP
Q14978	-0.538296	20.0422	-2.18799	0.0695686	0.383467	-4.53807	NOLC1
P16402	-0.966093	17.2083	-2.18378	0.0699807	0.383884	-4.5439	H1-3
Q14512	0.672093	19.3991	2.17629	0.0707201	0.386084	-4.55428	FGFBP1
Q66GS9	1.77786	14.9397	2.1657	0.0717797	0.387587	-4.56894	CEP135
Q92499	0.729608	18.3679	2.16422	0.071928	0.387587	-4.57098	DDX1
Q9ULU4	1.87862	14.5924	2.16337	0.0720144	0.387587	-4.57216	ZMYND8
Q9UL40	2.06444	16.8998	2.15768	0.072592	0.388861	-4.58003	ZNF346
Q01804	1.19402	17.3723	2.15313	0.0730571	0.389524	-4.58632	OTUD4
Q9H0U9	2.51772	15.7053	2.14815	0.0735703	0.390436	-4.59321	TSPYL1
Q13310	1.00537	17.3813	2.14446	0.0739528	0.390649	-4.59832	PABPC4
P61247	2.1186	17.7877	2.13227	0.0752306	0.395567	-4.61516	RPS3A
O75146	2.3732	15.7235	2.12465	0.0760404	0.397991	-4.62568	HIP1R
Q9BV38	2.57946	15.7745	2.12051	0.0764841	0.398485	-4.6314	WDR18
Q01518	-1.0158	16.7374	-2.10555	0.0781098	0.405106	-4.65204	CAP1
P40121	-1.19414	14.4129	-2.09957	0.0787698	0.40668	-4.66029	CAPG
P49207	3.90839	19.2474	2.08083	0.0808735	0.414828	-4.6861	RPL34
P07910	-1.06535	18.0701	-2.078	0.0811966	0.414828	-4.69	HNRNPC
P36578	0.91898	16.7811	2.07387	0.0816693	0.414828	-4.69568	RPL4
Q86YT6	0.725087	16.6899	2.07272	0.0818022	0.414828	-4.69727	MIB1
P12270	-0.744999	16.9474	-2.06691	0.0824736	0.416382	-4.70526	TPR
P23246	0.68351	18.9556	2.06239	0.0829999	0.417193	-4.71147	SFPQ
Q14247	-0.83581	17.2317	-2.05681	0.0836539	0.417696	-4.71914	CTTN
Q96AE4	-1.22224	16.1474	-2.05369	0.0840223	0.417696	-4.72343	FUBP1
Q15366	0.52029	17.9245	2.04799	0.0846989	0.417696	-4.73125	PCBP2
Q99700	0.756888	17.0159	2.04691	0.0848281	0.417696	-4.73274	ATXN2
P62273	0.788509	20.2332	2.04605	0.0849303	0.417696	-4.73392	RPS29
Q6PKG0	0.900318	16.9806	2.04209	0.0854061	0.418233	-4.73936	LARP1
Q08170	0.67953	17.2679	2.03857	0.0858294	0.41851	-4.74418	SRSF4
P68104	-1.09973	17.8078	-2.03302	0.0865028	0.419999	-4.7518	EEF1A1
Q9NVD7	2.60663	16.2241	2.01377	0.0888793	0.428376	-4.77817	PARVA
Q04917	-0.606654	17.258	-2.01226	0.0890691	0.428376	-4.78025	YWHAH
Q76I76	2.21316	14.9116	2.00999	0.0893545	0.428376	-4.78336	SSH2
P15927	1.50486	15.1348	2.00521	0.0899572	0.429461	-4.78989	RPA2
Q92626	1.5326	15.0143	2.0009	0.0905053	0.430277	-4.79579	PXDN
P51608	0.582452	18.1743	1.99157	0.0917028	0.432564	-4.80854	MECP2
Q8N137	1.94117	16.2756	1.98927	0.0919998	0.432564	-4.81168	CNTROB
O14602	2.92709	16.1559	1.98361	0.0927363	0.432564	-4.81941	EIF1AY
Q9BYK8	0.778432	16.2876	1.98348	0.0927537	0.432564	-4.81959	HELZ2
P58107	-0.819004	15.5528	-1.98249	0.0928819	0.432564	-4.82093	EPPK1
P19474	2.57707	17.3323	1.97383	0.0940222	0.434291	-4.83275	TRIM21
P18077	0.704098	16.6749	1.97046	0.0944704	0.434291	-4.83736	RPL35A
Q9HCE1	0.982228	16.7301	1.96822	0.0947683	0.434291	-4.8404	MOV10
P16401	-0.58836	17.4863	-1.96817	0.0947751	0.434291	-4.84047	H1-5
Q15554	1.41908	15.5156	1.96499	0.0951998	0.434492	-4.8448	TERF2
Q6RFH5	-1.52343	16.1317	-1.93827	0.0988511	0.449359	-4.88115	WDR74
Q9Y6M1	0.873702	16.6986	1.93426	0.0994107	0.450109	-4.8866	IGF2BP2
Q8NEV8	2.22652	14.3272	1.92244	0.101079	0.453953	-4.90264	EXPH5
Q8WWM7	0.684962	18.8079	1.92218	0.101117	0.453953	-4.903	ATXN2L
P50443	2.68733	16.1322	1.91982	0.101453	0.453953	-4.90619	SLC26A2
O95232	0.598485	16.842	1.91278	0.102464	0.454421	-4.91573	LUC7L3
Q6IQ23	1.74341	17.2893	1.90782	0.103182	0.454421	-4.92244	PLEKHA7
O95819	1.34687	14.4285	1.90678	0.103333	0.454421	-4.92385	MAP4K4
P09382	-1.08557	18.7953	-1.90675	0.103338	0.454421	-4.92389	LGALS1
Q68DL7	3.32307	18.4517	1.9047	0.103637	0.454421	-4.92667	C18orf63
P80723	-0.956738	16.0462	-1.90257	0.103947	0.454421	-4.92955	BASP1
P23396	0.787811	17.166	1.89754	0.104686	0.455905	-4.93635	RPS3
P09012	2.01761	15.1472	1.8941	0.105195	0.456376	-4.941	SNRPA
P32119	-0.822815	19.2855	-1.88826	0.106064	0.457281	-4.94889	PRDX2
Q8NBJ5	3.20175	16.2057	1.88287	0.10687	0.457281	-4.95615	COLGALT1
Q9Y281	3.02617	16.481	1.88207	0.106991	0.457281	-4.95724	CFL2
Q96CW1	0.511011	17.585	1.88197	0.107006	0.457281	-4.95737	AP2M1
P27824	-0.752274	17.9059	-1.87399	0.108215	0.457911	-4.96813	CANX
Q969X6	1.71237	15.5323	1.8729	0.108381	0.457911	-4.9696	UTP4
Q49A88	1.42079	15.8738	1.87269	0.108414	0.457911	-4.96989	CCDC14
Q9NUL5	1.3368	15.5749	1.86574	0.109478	0.457911	-4.97924	SHFL
Q96HS1	0.651278	17.8001	1.86244	0.109988	0.457911	-4.98368	PGAM5
Q99848	0.498936	17.4328	1.85877	0.110558	0.457911	-4.98862	EBNA1BP2
Q96KR1	2.44667	18.0881	1.85482	0.111174	0.457911	-4.99393	ZFR
Q9BPZ3	0.813391	16.3364	1.85329	0.111413	0.457911	-4.99598	PAIP2
Q9H7E9	1.63555	15.7615	1.85065	0.111828	0.457911	-4.99953	C8orf33
P31947	-1.06864	17.355	-1.84728	0.112359	0.457911	-5.00405	SFN
P62899	2.61488	16.9892	1.8453	0.112672	0.457911	-5.00671	RPL31
P62913	2.65413	17.233	1.84505	0.112713	0.457911	-5.00705	RPL11
P46783	2.81889	19.0114	1.8447	0.112768	0.457911	-5.00751	RPS10
Q9UHB7	1.47704	14.2796	1.84467	0.112772	0.457911	-5.00755	AFF4
Q5T6F2	0.497856	18.1042	1.84085	0.113379	0.458744	-5.01267	UBAP2
P25398	1.63022	16.9835	1.83399	0.114479	0.460608	-5.02187	RPS12
Q9H5V9	0.726282	16.7165	1.82927	0.115242	0.460608	-5.0282	STEEP1
P42696	1.41067	15.9037	1.82883	0.115313	0.460608	-5.02878	RBM34
Q9Y4F1	0.464499	17.4852	1.82796	0.115455	0.460608	-5.02996	FARP1
Q9BT22	1.87366	15.9691	1.82467	0.115989	0.461126	-5.03435	ALG1
Q9Y4W2	1.63961	15.1775	1.81829	0.117035	0.46175	-5.04289	LAS1L
P07195	-2.63485	16.9332	-1.81756	0.117155	0.46175	-5.04386	LDHB
P06703	-0.97083	18.6533	-1.81631	0.11736	0.46175	-5.04552	S100A6
P42677	2.81329	17.4734	1.80838	0.118676	0.462953	-5.05612	RPS27
Q5T8P6	0.485968	17.6084	1.80635	0.119015	0.462953	-5.05883	RBM26
Q9UJX2	1.15284	14.4503	1.80357	0.119481	0.462953	-5.06253	CDC23
P19634	1.2975	14.7018	1.80292	0.11959	0.462953	-5.0634	SLC9A1
Q9Y5S9	0.632018	19.4659	1.8023	0.119694	0.462953	-5.06423	RBM8A
Q9UHI6	2.88369	18.8752	1.79654	0.120666	0.463284	-5.07189	DDX20
Q9P0M6	1.49341	15.2269	1.79604	0.120751	0.463284	-5.07256	MACROH2A2
P63313	-1.19129	19.0628	-1.79282	0.121298	0.463284	-5.07685	TMSB10
O43896	0.923218	16.7821	1.78965	0.12184	0.463284	-5.08107	KIF1C
P04049	1.19937	14.536	1.78791	0.122138	0.463284	-5.08338	RAF1
Q6ZUT6	1.46017	15.5549	1.78746	0.122216	0.463284	-5.08399	CCDC9B
Q99575	1.84209	16.9415	1.78452	0.122721	0.463646	-5.08789	POP1
P10515	1.39995	14.5545	1.78163	0.12322	0.463646	-5.09173	DLAT
Q12797	1.55126	15.6881	1.77966	0.123561	0.463646	-5.09435	ASPH
P14618	-1.2803	16.4158	-1.7775	0.123937	0.463646	-5.09722	PKM
Q562R1	-1.65884	16.388	-1.77153	0.12498	0.466018	-5.10514	ACTBL2
A6NKH3	3.49567	19.8163	1.76506	0.126119	0.466058	-5.11371	NA
P29590	1.31374	14.8427	1.75848	0.12729	0.466058	-5.12243	PML
O75179	1.59223	17.7972	1.75782	0.127407	0.466058	-5.12329	ANKRD17
Q96MU7	0.469756	17.6841	1.75769	0.12743	0.466058	-5.12347	YTHDC1
P04792	-0.764695	18.6399	-1.75522	0.127873	0.466058	-5.12673	HSPB1
P13010	1.46089	17.6363	1.75224	0.128408	0.466058	-5.13067	XRCC5
Q9Y2W1	0.655156	17.6523	1.75088	0.128653	0.466058	-5.13247	THRAP3
P55072	-0.972756	16.669	-1.75014	0.128788	0.466058	-5.13345	VCP
Q96GQ7	1.88659	16.1902	1.74805	0.129165	0.466058	-5.13621	DDX27
P40939	-0.991624	15.078	-1.74664	0.129422	0.466058	-5.13808	HADHA
P49454	2.0325	15.8189	1.74573	0.129586	0.466058	-5.13927	CENPF
Q14258	2.48204	17.3057	1.74405	0.129892	0.466058	-5.14149	TRIM25
P78332	0.588983	16.7829	1.73804	0.130991	0.467554	-5.14942	RBM6
Q9NQT4	1.90804	15.6245	1.73626	0.131318	0.467554	-5.15176	EXOSC5
Q14241	0.755913	15.5412	1.73422	0.131695	0.467554	-5.15445	ELOA
Q6PL18	1.87202	14.9374	1.73149	0.132199	0.467554	-5.15804	ATAD2
P11047	0.657296	16.2859	1.73008	0.132461	0.467554	-5.1599	LAMC1
Q9ULX6	0.553623	18.0638	1.72806	0.132837	0.467554	-5.16256	AKAP8L
Q9Y2D5	1.27264	18.271	1.72623	0.133177	0.467554	-5.16496	PALM2AKAP2
Q08211	0.420435	18.4209	1.70848	0.136528	0.477848	-5.18826	DHX9
Q14257	0.898535	16.2103	1.70372	0.137442	0.479576	-5.1945	RCN2
Q16643	-0.724483	17.6698	-1.69812	0.138524	0.481877	-5.20183	DBN1
Q9UJS0	1.08432	16.4433	1.69369	0.139385	0.482739	-5.20762	SLC25A13
O75044	1.24095	16.091	1.69249	0.139618	0.482739	-5.20918	SRGAP2
Q12923	0.971398	14.2789	1.68929	0.140244	0.483439	-5.21336	PTPN13
Q86V48	0.501265	17.3387	1.6796	0.142158	0.48856	-5.226	LUZP1
Q14156	-1.08704	16.3927	-1.67628	0.142818	0.489356	-5.23032	EFR3A
Q92667	1.96938	16.5063	1.66735	0.144612	0.492818	-5.24194	AKAP1
P12814	-1.09671	15.8884	-1.66633	0.144818	0.492818	-5.24326	ACTN1
Q9BZF1	0.968883	15.3042	1.66482	0.145124	0.492818	-5.24523	OSBPL8
P07358	1.44189	15.3838	1.66207	0.145682	0.493243	-5.24879	C8B
Q96PK6	0.518508	18.521	1.659	0.146307	0.493896	-5.25277	RBM14
Q9BQ61	2.04152	15.3564	1.65402	0.147327	0.495871	-5.25922	TRIR
Q9BY76	0.708928	17.0644	1.64715	0.148747	0.497292	-5.26812	ANGPTL4
Q5VUA4	0.69368	15.2176	1.64574	0.14904	0.497292	-5.26995	ZNF318
P55265	0.47281	18.3248	1.64566	0.149057	0.497292	-5.27005	ADAR
Q9BZE4	0.478422	18.7178	1.64106	0.150015	0.499031	-5.27599	GTPBP4
O94906	1.64668	16.4619	1.63557	0.151169	0.501405	-5.28308	PRPF6
Q13470	1.20361	15.5707	1.62822	0.152726	0.504656	-5.29256	TNK1
Q14498	1.60857	16.5066	1.62243	0.153962	0.504656	-5.3	RBM39
P09874	-0.428932	18.84	-1.62175	0.154108	0.504656	-5.30088	PARP1
O60762	2.4959	15.8896	1.62106	0.154256	0.504656	-5.30176	DPM1
Q8NC56	1.79634	16.8529	1.62058	0.15436	0.504656	-5.30239	LEMD2
P50914	3.18732	19.2247	1.61127	0.156374	0.509779	-5.31434	RPL14
Q9UM73	3.39029	19.4891	1.60429	0.157899	0.511749	-5.32328	ALK
P11387	0.467919	18.4904	1.60358	0.158056	0.511749	-5.32419	TOP1
P37108	0.77419	17.4316	1.59939	0.158978	0.511749	-5.32954	SRP14
Q9UJK0	1.01196	15.3433	1.59928	0.159004	0.511749	-5.32969	TSR3
O60437	0.477863	16.8642	1.59453	0.160056	0.511749	-5.33576	PPL
Q9BUF5	0.760358	19.4378	1.58982	0.161108	0.511749	-5.34177	TUBB6
Q9BVQ7	0.679259	15.3057	1.58898	0.161295	0.511749	-5.34284	SPATA5L1
O43390	0.909627	19.3909	1.5855	0.162078	0.511749	-5.34728	HNRNPR
P02795	1.25123	18.8299	1.58385	0.16245	0.511749	-5.34938	MT2A
Q9NZM5	-1.9854	14.7485	-1.58272	0.162705	0.511749	-5.35082	NOP53
Q15233	0.580273	19.1107	1.57884	0.163583	0.511749	-5.35575	NONO
O95239	0.591559	16.8182	1.57723	0.163949	0.511749	-5.3578	KIF4A
Q14204	-1.17452	16.1757	-1.57714	0.16397	0.511749	-5.35792	DYNC1H1
O15381	-2.76877	17.3199	-1.57192	0.165161	0.511749	-5.36454	NVL
Q14980	0.523862	16.8161	1.571	0.165372	0.511749	-5.36571	NUMA1
Q96EY4	1.8763	16.0861	1.57069	0.165444	0.511749	-5.36611	TMA16
P62826	-0.569861	19.5514	-1.56972	0.165667	0.511749	-5.36734	RAN
Q14694	0.642994	17.3136	1.5692	0.165785	0.511749	-5.368	USP10
Q86UK7	0.554683	16.8583	1.56882	0.165874	0.511749	-5.36849	ZNF598
Q6YHK3	-0.657156	16.7474	-1.56689	0.166319	0.511749	-5.37094	CD109
Q9GZL7	1.92517	17.9555	1.56655	0.166397	0.511749	-5.37136	WDR12
P04083	-1.08268	16.0512	-1.56096	0.167692	0.513908	-5.37845	ANXA1
Q7KZF4	-0.752999	17.4297	-1.55671	0.168681	0.513908	-5.38381	SND1
Q96BK5	1.6765	16.9682	1.55665	0.168697	0.513908	-5.3839	PINX1
P63104	-0.583159	18.4903	-1.555	0.169083	0.513908	-5.38598	YWHAZ
Q92522	0.716006	16.6114	1.55385	0.169351	0.513908	-5.38743	H1-10
P52272	0.500486	19.3184	1.54652	0.17108	0.517779	-5.39669	HNRNPM
O15372	0.793398	18.1006	1.53429	0.174	0.525222	-5.41208	EIF3H
P13611	0.628875	17.24	1.52949	0.175159	0.527326	-5.41811	VCAN
Q04637	0.564374	17.3362	1.51965	0.177558	0.53293	-5.43044	EIF4G1
Q6NYC8	-0.411406	17.3452	-1.51799	0.177964	0.53293	-5.43252	PPP1R18
O00567	0.453952	18.1672	1.51613	0.178422	0.53293	-5.43484	NOP56
Q13151	0.58287	19.86	1.51345	0.179083	0.533507	-5.43819	HNRNPA0
Q9Y3F4	2.77426	18.6654	1.50932	0.180107	0.533703	-5.44334	STRAP
O15042	-0.766742	16.3218	-1.50804	0.180424	0.533703	-5.44493	U2SURP
Q2NL82	1.08643	14.4646	1.50608	0.180913	0.533703	-5.44738	TSR1
O43670	-0.847459	17.9647	-1.50566	0.181019	0.533703	-5.44791	ZNF207
O60814	1.36162	20.4882	1.49005	0.184954	0.543899	-5.46731	H2BC12
Q9HCS7	1.94529	15.6318	1.48557	0.1861	0.545862	-5.47287	XAB2
P56182	0.466572	17.1899	1.48076	0.187335	0.548076	-5.47882	RRP1
Q9P227	1.04465	14.8158	1.4728	0.189397	0.550739	-5.48865	ARHGAP23
Q9H6W3	1.26183	16.0822	1.47166	0.189695	0.550739	-5.49006	RIOX1
Q9NQ55	0.457786	17.7441	1.46875	0.190454	0.550739	-5.49364	PPAN
Q9H4H8	0.709543	15.0243	1.46771	0.190727	0.550739	-5.49492	FAM83D
P33991	-0.620348	18.7108	-1.46592	0.191196	0.550739	-5.49712	MCM4
Q15056	-0.657991	16.7711	-1.4659	0.191201	0.550739	-5.49715	EIF4H
Q13753	0.721255	18.6694	1.46429	0.191624	0.550739	-5.49913	LAMC2
O15213	1.83011	18.0298	1.46197	0.192235	0.551107	-5.50198	WDR46
P38606	-1.20424	17.2601	-1.45526	0.194014	0.551607	-5.51022	ATP6V1A
Q9GZZ1	-0.581866	17.7264	-1.45504	0.194072	0.551607	-5.51049	NAA50
Q6I9Y2	1.63001	17.3015	1.45406	0.194335	0.551607	-5.51169	THOC7
P49023	0.573886	17.9866	1.45403	0.194344	0.551607	-5.51173	PXN
P00558	-1.31511	17.1742	-1.44915	0.195647	0.553929	-5.5177	PGK1
P56385	-0.511129	19.1091	-1.44723	0.196164	0.554019	-5.52006	ATP5ME
P62266	2.42272	17.7199	1.43874	0.19846	0.559117	-5.53043	RPS23
P22830	0.91845	14.5306	1.43619	0.199153	0.559689	-5.53354	FECH
P62753	0.595896	18.3154	1.42294	0.202794	0.566534	-5.54964	RPS6
Q8IUH3	1.32596	16.6832	1.42255	0.202904	0.566534	-5.55012	RBM45
Q9HCD5	1.53761	17.0697	1.42017	0.203564	0.566534	-5.553	NCOA5
Q15427	0.330628	19.5343	1.42013	0.203575	0.566534	-5.55305	SF3B4
Q8TDD1	0.55186	20.9713	1.41816	0.204125	0.566644	-5.55544	DDX54
Q08945	-0.469685	17.8159	-1.41643	0.204608	0.566644	-5.55754	SSRP1
Q15058	0.544556	17.3177	1.41176	0.205916	0.567995	-5.56318	KIF14
O14925	1.43419	13.9592	1.41114	0.206091	0.567995	-5.56393	TIMM23
Q9BRU9	1.60662	17.1529	1.40744	0.207134	0.569495	-5.5684	UTP23
P28290	0.42674	17.1204	1.3989	0.209559	0.574777	-5.57868	ITPRID2
P42285	0.436578	17.3254	1.39378	0.211026	0.57666	-5.58483	MTREX
Q9NYF8	0.43448	17.4677	1.39298	0.211257	0.57666	-5.5858	BCLAF1
Q8TF01	1.7935	15.5917	1.38794	0.212712	0.579247	-5.59185	PNISR
Q8NBM4	0.969375	15.9643	1.38085	0.214773	0.57993	-5.60032	UBAC2
P16989	0.86027	17.9159	1.38074	0.214804	0.57993	-5.60045	YBX3
P25787	-0.395643	19.7442	-1.38048	0.214881	0.57993	-5.60076	PSMA2
O00303	1.35217	16.0858	1.38008	0.214996	0.57993	-5.60124	EIF3F
Q9NXH9	0.677319	15.5766	1.37597	0.216201	0.580002	-5.60614	TRMT1
Q9H501	0.997922	17.2949	1.37504	0.216475	0.580002	-5.60725	ESF1
P62241	0.785209	17.6545	1.37065	0.21777	0.580002	-5.61249	RPS8
O60318	1.27669	16.6057	1.37014	0.217922	0.580002	-5.6131	MCM3AP
Q9ULJ8	1.02325	14.4498	1.36968	0.218055	0.580002	-5.61363	PPP1R9A
P78406	1.14009	14.6492	1.36959	0.218083	0.580002	-5.61374	RAE1
Q9P275	1.2503	15.6051	1.36515	0.219402	0.580002	-5.61903	USP36
Q9ULV4	-0.599162	19.0974	-1.36415	0.219699	0.580002	-5.62021	CORO1C
Q8ND76	1.59171	16.3052	1.36283	0.220093	0.580002	-5.62178	CCNY
Q13206	0.578574	17.3358	1.36102	0.220634	0.580002	-5.62392	DDX10
Q9NW13	2.64043	19.68	1.35988	0.220976	0.580002	-5.62528	RBM28
Q92828	-0.388684	18.4874	-1.35939	0.221123	0.580002	-5.62586	CORO2A
Q9C0C2	-0.576161	16.3207	-1.35377	0.222813	0.583095	-5.63251	TNKS1BP1
P05452	1.20148	14.8539	1.34662	0.224979	0.587417	-5.64095	CLEC3B
P60228	1.43886	16.9153	1.34411	0.225746	0.588074	-5.64391	EIF3E
P02748	2.51878	18.5671	1.34181	0.226448	0.588559	-5.64661	C9
Q05682	-0.67386	16.3876	-1.33625	0.228157	0.589915	-5.65315	CALD1
P14625	2.17825	16.1661	1.33329	0.229071	0.589915	-5.65662	HSP90B1
Q07955	0.409516	17.1293	1.33261	0.229282	0.589915	-5.65742	SRSF1
Q8IY81	0.376364	17.4474	1.33235	0.229363	0.589915	-5.65773	FTSJ3
Q9UKM9	1.77479	17.1484	1.33173	0.229555	0.589915	-5.65845	RALY
Q9BVJ6	1.19013	16.0438	1.32291	0.232302	0.594389	-5.66877	UTP14A
O60841	0.691154	16.5094	1.3228	0.232338	0.594389	-5.6689	EIF5B
Q96T37	0.465644	16.9017	1.31795	0.233861	0.595496	-5.67456	RBM15
Q86UY5	-1.92197	16.9571	-1.31748	0.23401	0.595496	-5.67511	FAM83A
P05141	2.16828	17.5618	1.31524	0.234716	0.595496	-5.67771	SLC25A5
Q12788	1.87664	17.5491	1.31343	0.235291	0.595496	-5.67982	TBL3
O15446	1.66888	16.5993	1.31314	0.23538	0.595496	-5.68015	POLR1G
Q71RC2	0.44145	17.6974	1.31074	0.236145	0.595616	-5.68295	LARP4
Q9P2M7	-0.809631	15.4241	-1.30745	0.237192	0.595616	-5.68677	CGN
P19532	1.07027	14.7052	1.30219	0.238874	0.595616	-5.69285	TFE3
P08195	1.19251	15.1893	1.29824	0.240145	0.595616	-5.69742	SLC3A2
P17987	-0.765783	18.0399	-1.29756	0.240367	0.595616	-5.69822	TCP1
Q6KC79	1.30884	14.8736	1.29711	0.24051	0.595616	-5.69873	NIPBL
O00425	1.4339	16.9186	1.29517	0.24114	0.595616	-5.70098	IGF2BP3
Q9UHB6	-0.370027	18.3923	-1.29386	0.241562	0.595616	-5.70248	LIMA1
P35580	-1.77801	15.3978	-1.29376	0.241596	0.595616	-5.7026	MYH10
Q6UN15	0.366429	19.0076	1.29257	0.241983	0.595616	-5.70397	FIP1L1
Q8N884	1.0843	15.1632	1.29209	0.242139	0.595616	-5.70453	CGAS
P60866	0.493887	19.7274	1.29157	0.242309	0.595616	-5.70513	RPS20
P63220	0.471078	18.3155	1.2904	0.242688	0.595616	-5.70647	RPS21
P52597	2.12668	17.3805	1.28893	0.243166	0.595616	-5.70816	HNRNPF
Q5T5U3	0.478462	16.8909	1.28865	0.243258	0.595616	-5.70848	ARHGAP21
Q96EP5	-0.384434	18.6496	-1.2858	0.24419	0.59653	-5.71176	DAZAP1
Q16539	-0.800472	15.0824	-1.28301	0.245104	0.59653	-5.71496	MAPK14
Q03701	2.90266	20.1874	1.28272	0.2452	0.59653	-5.7153	CEBPZ
O15427	-0.656259	17.624	-1.28048	0.245938	0.597053	-5.71787	SLC16A3
O95777	-0.379969	20.2933	-1.27759	0.246889	0.597236	-5.72117	LSM8
Q15599	1.17812	16.0234	1.27661	0.247214	0.597236	-5.7223	SLC9A3R2
P26045	1.12368	16.3992	1.27448	0.247922	0.597236	-5.72474	PTPN3
P04843	1.38129	14.7398	1.27392	0.248107	0.597236	-5.72538	RPN1
Q9BW27	1.62206	18.1659	1.26825	0.249994	0.599051	-5.73185	NUP85
P13984	-0.387445	17.5253	-1.26781	0.250142	0.599051	-5.73235	GTF2F2
Q7Z417	0.668245	17.8305	1.26693	0.250436	0.599051	-5.73335	NUFIP2
Q13418	1.6052	17.4512	1.25415	0.254747	0.608089	-5.74788	ILK
Q9BQ39	1.53765	16.715	1.24896	0.256517	0.611036	-5.75375	DDX50
P36543	1.68158	17.0285	1.24245	0.25875	0.614663	-5.76109	ATP6V1E1
Q15003	-0.599113	16.0523	-1.24138	0.259117	0.614663	-5.76229	NCAPH
Q14134	-0.345153	18.47	-1.23863	0.260067	0.615636	-5.76539	TRIM29
P50479	1.16646	16.5967	1.23639	0.260843	0.616195	-5.76791	PDLIM4
P55081	-0.342633	17.5136	-1.22989	0.263106	0.620257	-5.7752	MFAP1
Q8TDN6	1.40827	16.8473	1.227	0.264117	0.620283	-5.77843	BRIX1
Q9UNX4	1.26169	16.3119	1.22646	0.264308	0.620283	-5.77904	WDR3
Q07666	1.96972	17.5691	1.22521	0.264748	0.620283	-5.78044	KHDRBS1
Q14699	0.581671	15.9522	1.22262	0.265659	0.620826	-5.78333	RFTN1
Q8WXH0	2.15366	18.5536	1.22146	0.266068	0.620826	-5.78462	SYNE2
Q9UPN3	1.02874	15.5725	1.219	0.266935	0.621577	-5.78735	MACF1
Q12906	0.501949	16.6911	1.21544	0.268199	0.623248	-5.79132	ILF3
O14979	-0.966708	16.3368	-1.21201	0.269419	0.624812	-5.79513	HNRNPDL
P49756	-0.407027	16.9172	-1.20722	0.271133	0.62751	-5.80044	RBM25
O00629	1.11954	16.5293	1.20395	0.272308	0.628815	-5.80406	KPNA4
Q15773	1.56089	17.4017	1.20107	0.273346	0.628815	-5.80724	MLF2
P61244	-0.389957	18.0965	-1.20061	0.27351	0.628815	-5.80774	MAX
Q9Y3X0	1.20805	15.988	1.19848	0.274283	0.628815	-5.8101	CCDC9
Q86UE4	0.552366	16.3911	1.19782	0.274521	0.628815	-5.81082	MTDH
P38646	-0.468395	17.921	-1.19649	0.275003	0.628815	-5.81229	HSPA9
Q5SY16	1.32374	15.343	1.19488	0.275589	0.628893	-5.81406	NOL9
Q15007	0.392369	17.1384	1.18931	0.277619	0.632262	-5.82017	WTAP
Q2M3G4	0.38233	16.662	1.18157	0.280465	0.637164	-5.82865	SHROOM1
O43852	1.39698	16.6125	1.17714	0.282104	0.637164	-5.83349	CALU
P62879	-0.539518	16.4892	-1.17634	0.282402	0.637164	-5.83436	GNB2
Q9UKV8	2.01114	18.2857	1.17549	0.282715	0.637164	-5.83528	AGO2
Q99459	0.838585	15.7739	1.17482	0.282965	0.637164	-5.83601	CDC5L
P23528	-0.636601	17.8269	-1.17209	0.283983	0.637164	-5.83898	CFL1
O43823	0.331618	17.5776	1.17174	0.284113	0.637164	-5.83936	AKAP8
Q16787	0.56056	17.9281	1.17117	0.284324	0.637164	-5.83998	LAMA3
Q09666	0.729875	16.1201	1.16935	0.285006	0.637164	-5.84196	AHNAK
O43175	-0.543147	15.8589	-1.16842	0.285356	0.637164	-5.84297	PHGDH
P27694	0.408471	17.0173	1.16388	0.28706	0.639719	-5.84789	RPA1
Q9H4L4	1.07299	16.378	1.16055	0.288315	0.641262	-5.85149	SENP3
Q9H307	0.357086	19.0603	1.15903	0.288892	0.641294	-5.85313	PNN
P41091	0.448575	17.5594	1.15673	0.289761	0.641975	-5.85561	EIF2S3
Q13895	0.294006	17.618	1.15335	0.291047	0.642677	-5.85925	BYSL
Q13011	-0.480096	16.8504	-1.15283	0.291244	0.642677	-5.85981	ECH1
P51610	0.962451	14.8298	1.15146	0.291768	0.642677	-5.86128	HCFC1
P25789	0.983344	16.4016	1.14639	0.293706	0.645701	-5.86672	PSMA4
Q9UBI6	-0.471473	18.6488	-1.14337	0.294867	0.645704	-5.86995	GNG12
P19338	0.537995	18.3014	1.14298	0.29502	0.645704	-5.87038	NCL
P61981	-4.12909	19.4573	-1.14029	0.296056	0.645704	-5.87325	YWHAG
Q8WTT2	1.27646	16.859	1.13929	0.296445	0.645704	-5.87432	NOC3L
Q96GA3	1.18455	15.132	1.13905	0.296537	0.645704	-5.87457	LTV1
Q92900	0.663301	16.482	1.13606	0.297694	0.646989	-5.87776	UPF1
Q99729	0.506965	19.3149	1.13297	0.298896	0.647429	-5.88105	HNRNPAB
Q13263	3.17104	16.9142	1.13262	0.299032	0.647429	-5.88142	TRIM28
P36957	-0.426758	17.4167	-1.13086	0.299719	0.647689	-5.88329	DLST
P62873	-0.568864	17.9028	-1.12439	0.302254	0.651463	-5.89015	GNB1
P62306	1.737	18.7744	1.12349	0.302607	0.651463	-5.8911	SNRPF
Q92621	0.376797	17.674	1.12052	0.303777	0.652054	-5.89424	NUP205
P46782	0.511143	18.2635	1.11894	0.304404	0.652054	-5.89592	RPS5
O75475	-0.349282	17.4192	-1.11845	0.304597	0.652054	-5.89643	PSIP1
O75152	0.540666	17.0286	1.11588	0.305614	0.653006	-5.89913	ZC3H11A
P35998	0.259753	19.8169	1.11241	0.306993	0.654178	-5.90278	PSMC2
O00214	-0.58806	17.5101	-1.11162	0.307309	0.654178	-5.90362	LGALS8
P49368	-0.83729	17.246	-1.10555	0.309735	0.657236	-5.90998	CCT3
P08238	-0.49523	18.6886	-1.10515	0.309898	0.657236	-5.9104	HSP90AB1
Q13162	1.24814	15.5044	1.10282	0.310834	0.657272	-5.91284	PRDX4
Q6P1J9	1.3855	16.1256	1.10141	0.311403	0.657272	-5.91432	CDC73
O94880	1.67572	15.0126	1.10081	0.311643	0.657272	-5.91494	PHF14
Q04323	1.18408	15.4265	1.09925	0.312272	0.657384	-5.91656	UBXN1
Q8N7R7	1.47824	17.1876	1.0896	0.316192	0.663735	-5.9266	CCNYL1
O75400	0.382968	16.612	1.08896	0.316452	0.663735	-5.92726	PRPF40A
Q9BQ75	-0.478542	17.783	-1.08421	0.318399	0.664627	-5.93218	CMSS1
Q99547	0.887906	15.2108	1.08415	0.31842	0.664627	-5.93223	MPHOSPH6
P36954	-0.872509	17.2531	-1.08366	0.318625	0.664627	-5.93275	POLR2I
O75083	-0.35084	17.5273	-1.08031	0.320001	0.664789	-5.9362	WDR1
Q14807	0.883597	14.0941	1.07923	0.320448	0.664789	-5.93732	KIF22
Q96C19	-0.243182	18.5421	-1.07711	0.321324	0.664789	-5.9395	EFHD2
Q05086	0.663227	15.7625	1.07651	0.32157	0.664789	-5.94011	UBE3A
P15311	0.485683	17.0966	1.0764	0.321616	0.664789	-5.94022	EZR
P59998	-0.678089	17.7176	-1.07294	0.32305	0.666547	-5.94378	ARPC4
Q9P1U0	-0.600227	17.8186	-1.0678	0.32519	0.669751	-5.94904	POLR1H
Q92615	1.98934	16.335	1.0653	0.326236	0.670694	-5.95159	LARP4B
Q1KMD3	-0.422915	17.1262	-1.05984	0.328529	0.672345	-5.95716	HNRNPUL2
Q5M775	-0.477851	17.1711	-1.05874	0.328994	0.672345	-5.95828	SPECC1
Q02809	0.438374	16.7165	1.05733	0.329585	0.672345	-5.9597	PLOD1
Q9BVS4	0.504447	15.6167	1.05673	0.329843	0.672345	-5.96032	RIOK2
Q8N3V7	1.20594	16.4522	1.05543	0.330388	0.672345	-5.96163	SYNPO
Q14684	0.799086	14.7338	1.05499	0.330575	0.672345	-5.96208	RRP1B
O60264	0.404793	16.6884	1.04954	0.33289	0.675849	-5.9676	SMARCA5
Q9H910	-0.430387	17.8629	-1.04223	0.336012	0.680697	-5.97497	JPT2
Q8IZW8	0.363638	17.1715	1.03927	0.337284	0.680697	-5.97794	TNS4
Q13177	-0.517412	15.8041	-1.03752	0.338035	0.680697	-5.97969	PAK2
P38159	0.273785	19.4534	1.0362	0.338606	0.680697	-5.98102	RBMX
P25685	-0.582614	16.6285	-1.03413	0.339502	0.680697	-5.98309	DNAJB1
Q9UKS6	-0.355823	16.4162	-1.03208	0.340389	0.680697	-5.98514	PACSIN3
Q9NY12	1.49533	15.1204	1.02858	0.341905	0.680697	-5.98863	GAR1
P00367	1.07682	15.0494	1.02793	0.342189	0.680697	-5.98927	GLUD1
Q9NR30	0.307602	17.8201	1.02649	0.342819	0.680697	-5.99071	DDX21
P68431	-0.49388	18.8201	-1.02533	0.343325	0.680697	-5.99187	H3C1
Q15149	-0.360222	19.6841	-1.02528	0.343343	0.680697	-5.99191	PLEC
P15924	-0.260752	18.6198	-1.02503	0.343455	0.680697	-5.99216	DSP
O60832	1.1892	17.0557	1.02486	0.343527	0.680697	-5.99233	DKC1
Q9ULX3	0.337447	17.2109	1.02463	0.343629	0.680697	-5.99256	NOB1
P48729	-0.801792	19.8513	-1.02177	0.34488	0.68199	-5.9954	CSNK1A1
Q9BUJ2	0.473515	18.0637	1.01428	0.34817	0.686131	-6.0028	HNRNPUL1
P30876	0.263377	17.9465	1.012	0.349179	0.686131	-6.00505	POLR2B
P28482	1.19886	16.8998	1.01162	0.349345	0.686131	-6.00542	MAPK1
Q9UHX1	-0.495913	15.8985	-1.01155	0.34938	0.686131	-6.0055	PUF60
P08621	0.249036	19.1091	1.00968	0.350205	0.686143	-6.00733	SNRNP70
P14868	0.848064	15.0327	1.00797	0.350963	0.686143	-6.00901	DARS1
Q9UG63	0.222989	18.1842	1.00746	0.35119	0.686143	-6.00951	ABCF2
Q16891	0.317539	17.0384	1.00287	0.353234	0.688957	-6.01401	IMMT
P41252	-1.22106	17.2867	-0.994488	0.356992	0.695099	-6.02219	IARS1
P21333	-0.288852	17.5408	-0.991037	0.358548	0.696939	-6.02555	FLNA
O00154	-0.514699	15.1903	-0.989635	0.359182	0.696983	-6.0269	ACOT7
Q15286	1.60247	17.4846	0.982738	0.362312	0.701863	-6.03357	RAB35
Q9NV06	-0.695358	15.9184	-0.979639	0.363725	0.702614	-6.03656	DCAF13
O15020	0.357015	16.2799	0.979188	0.363931	0.702614	-6.03699	SPTBN2
Q7RTV0	-1.1256	15.5721	-0.974015	0.366301	0.705995	-6.04196	PHF5A
Q9Y2K7	1.02105	16.5322	0.967241	0.369422	0.710646	-6.04843	KDM2A
Q9NUD5	0.566942	18.3174	0.96608	0.369959	0.710646	-6.04954	ZCCHC3
Q96G21	0.700112	15.8128	0.960665	0.372472	0.713176	-6.05468	IMP4
Q99832	-0.433626	15.6761	-0.958082	0.373676	0.713176	-6.05713	CCT7
Q9C0B5	0.5663	14.6579	0.957349	0.374018	0.713176	-6.05782	ZDHHC5
Q8N163	0.294523	17.6204	0.956492	0.374418	0.713176	-6.05863	CCAR2
Q13131	0.448518	15.0764	0.955161	0.37504	0.713176	-6.05989	PRKAA1
Q15424	-0.330463	16.9809	-0.953326	0.375899	0.713176	-6.06162	SAFB
Q13751	0.512304	18.3347	0.952528	0.376273	0.713176	-6.06238	LAMB3
Q9BTC0	0.376572	15.5672	0.952521	0.376277	0.713176	-6.06238	DIDO1
Q9BR76	-0.355148	17.7677	-0.947133	0.37881	0.716787	-6.06745	CORO1B
P21589	-0.350804	16.8351	-0.945657	0.379507	0.716916	-6.06883	NT5E
Q96IZ7	0.665707	15.6778	0.943684	0.380439	0.717489	-6.07068	RSRC1
P52756	0.860437	14.2471	0.937475	0.383385	0.721851	-6.07648	RBM5
Q9P2J5	0.665786	14.1943	0.935226	0.384456	0.722676	-6.07857	LARS1
P15941	1.22954	16.6286	0.933021	0.385509	0.723463	-6.08062	MUC1
Q13283	0.41565	18.5673	0.928011	0.387908	0.726153	-6.08526	G3BP1
Q9UMD9	-0.302518	18.363	-0.927372	0.388215	0.726153	-6.08585	COL17A1
P25788	-0.352425	18.3186	-0.923495	0.390081	0.728215	-6.08943	PSMA3
Q9NXE8	0.534377	16.011	0.922432	0.390594	0.728215	-6.09041	CWC25
Q15287	1.09415	16.537	0.919564	0.39198	0.729172	-6.09304	RNPS1
Q16531	-0.31837	17.0728	-0.915967	0.393724	0.729172	-6.09634	DDB1
Q14966	0.389935	16.2303	0.915899	0.393757	0.729172	-6.0964	ZNF638
P62805	-0.656317	15.9698	-0.914833	0.394274	0.729172	-6.09738	H4C9
Q9GZS1	0.262721	17.6767	0.91392	0.394718	0.729172	-6.09821	POLR1E
Q5W0B1	0.826682	15.9936	0.913152	0.395092	0.729172	-6.09891	OBI1
P62857	0.913963	16.7358	0.912149	0.395581	0.729172	-6.09983	RPS28
Q9UKV3	0.272766	17.1795	0.906021	0.398576	0.733116	-6.10541	ACIN1
Q9ULW3	0.812291	15.3213	0.903821	0.399655	0.733116	-6.1074	ABT1
P48643	-0.413906	16.5373	-0.902546	0.400281	0.733116	-6.10855	CCT5
O00571	0.253622	18.0124	0.902481	0.400313	0.733116	-6.10861	DDX3X
P12956	0.372007	17.8344	0.901222	0.400933	0.733116	-6.10975	XRCC6
Q00341	0.336755	16.2375	0.898929	0.402063	0.73348	-6.11182	HDLBP
Q0ZGT2	-0.225822	18.1616	-0.89821	0.402418	0.73348	-6.11247	NEXN
P31040	1.46392	17.9664	0.894484	0.40426	0.735664	-6.11583	SDHA
P62263	0.531626	19.3105	0.888228	0.407368	0.738573	-6.12143	RPS14
Q15393	-0.341143	17.1743	-0.885642	0.408658	0.738573	-6.12374	SF3B3
P30049	-0.361618	17.2493	-0.885622	0.408668	0.738573	-6.12376	ATP5F1D
Q99959	0.254815	18.4244	0.884504	0.409227	0.738573	-6.12476	PKP2
P08754	0.939939	15.436	0.883463	0.409747	0.738573	-6.12569	GNAI3
Q8TDM6	1.72829	17.4423	0.87957	0.411699	0.738573	-6.12915	DLG5
O14578	0.507876	15.7325	0.878696	0.412138	0.738573	-6.12992	CIT
O75367	-0.334469	16.9684	-0.87702	0.412981	0.738573	-6.13141	MACROH2A1
P35658	1.43926	17.3744	0.876226	0.413381	0.738573	-6.13211	NUP214
Q86SQ0	0.423425	17.4517	0.875388	0.413803	0.738573	-6.13285	PHLDB2
P14314	-0.687482	15.7099	-0.875315	0.41384	0.738573	-6.13291	PRKCSH
Q14160	-0.542404	15.3691	-0.875189	0.413903	0.738573	-6.13303	SCRIB
P62249	0.450925	16.6103	0.873224	0.414895	0.738573	-6.13476	RPS16
O60287	0.775539	15.8223	0.872043	0.415491	0.738573	-6.1358	URB1
Q8IWR0	0.537189	17.3957	0.87189	0.415569	0.738573	-6.13594	ZC3H7A
P61604	-0.619738	15.2712	-0.869634	0.416711	0.739452	-6.13792	HSPE1
P20700	-0.309405	17.5299	-0.867631	0.417727	0.740103	-6.13968	LMNB1
Q9H0U6	0.343172	17.2767	0.862834	0.420167	0.742263	-6.14389	MRPL18
Q13137	0.482009	16.9138	0.860922	0.421143	0.742263	-6.14556	CALCOCO2
Q13416	0.657713	15.079	0.860428	0.421395	0.742263	-6.14599	ORC2
P35637	-0.331583	16.5544	-0.859602	0.421817	0.742263	-6.14671	FUS
P13797	-0.204984	18.632	-0.858856	0.422199	0.742263	-6.14736	PLS3
P22626	0.273573	18.6515	0.85452	0.424421	0.744376	-6.15113	HNRNPA2B1
P32926	-0.531405	16.9816	-0.853967	0.424705	0.744376	-6.15161	DSG3
P46013	0.278279	17.183	0.851731	0.425856	0.745247	-6.15354	MKI67
Q5T4S7	0.577465	15.3303	0.846704	0.42845	0.748639	-6.15788	UBR4
P03973	1.04064	17.0195	0.84426	0.429715	0.749701	-6.15998	SLPI
Q8WWQ0	-0.339935	16.7586	-0.842335	0.430713	0.74999	-6.16164	PHIP
Q9Y333	-1.13886	15.5383	-0.841407	0.431195	0.74999	-6.16243	LSM2
Q13868	0.177752	19.1501	0.8368	0.433594	0.752454	-6.16637	EXOSC2
Q01650	-0.343244	19.9891	-0.833806	0.435157	0.752454	-6.16892	SLC7A5
P42704	-0.278032	17.8074	-0.831968	0.43612	0.752454	-6.17049	LRPPRC
P07355	-0.393443	17.1538	-0.831916	0.436147	0.752454	-6.17053	ANXA2
P02545	-0.286058	18.3177	-0.830529	0.436874	0.752454	-6.17171	LMNA
Q5T5P2	0.224356	17.5844	0.82996	0.437173	0.752454	-6.17219	KIAA1217
O94874	0.356767	16.2101	0.828641	0.437865	0.752454	-6.17331	UFL1
P09497	-0.381298	16.9792	-0.828599	0.437887	0.752454	-6.17334	CLTB
O43660	0.204924	19.078	0.82698	0.438739	0.752783	-6.17471	PLRG1
Q9NZI7	0.959551	15.8685	0.824233	0.440185	0.753998	-6.17703	UBP1
P21796	-0.409358	17.2549	-0.823127	0.440769	0.753998	-6.17796	VDAC1
Q9GZM7	0.312974	16.0383	0.817538	0.443726	0.757921	-6.18266	TINAGL1
P54105	0.783265	13.7558	0.815482	0.444818	0.75865	-6.18438	CLNS1A
Q9HC29	-0.420268	15.4756	-0.812808	0.44624	0.759368	-6.18661	NOD2
Q99549	0.350906	16.0263	0.811518	0.446928	0.759368	-6.18768	MPHOSPH8
Q7Z6I8	0.329775	19.2114	0.810199	0.447631	0.759368	-6.18878	C5orf24
P63173	0.494853	16.095	0.808975	0.448285	0.759368	-6.1898	RPL38
Q13111	0.240762	17.4359	0.808448	0.448566	0.759368	-6.19024	CHAF1A
P84090	-1.9084	16.9911	-0.803982	0.450958	0.762286	-6.19394	ERH
Q5QNW6	-0.325509	19.4377	-0.794277	0.456187	0.769985	-6.20192	H2BC18
Q9BY89	0.212795	18.1257	0.791544	0.457668	0.771342	-6.20415	KIAA1671
O00566	0.995506	16.3879	0.781759	0.462995	0.77917	-6.21209	MPHOSPH10
Q9UMS4	0.238036	17.9881	0.780415	0.46373	0.779258	-6.21318	PRPF19
Q9UN37	-0.458452	17.6726	-0.778661	0.46469	0.779723	-6.21459	VPS4A
Q92597	1.06432	16.2494	0.774342	0.467062	0.779933	-6.21806	NDRG1
P14923	-0.247718	17.6563	-0.773706	0.467411	0.779933	-6.21857	JUP
Q6NZY4	0.51091	15.2244	0.770485	0.469186	0.779933	-6.22115	ZCCHC8
P26599	0.829105	15.1833	0.770323	0.469276	0.779933	-6.22128	PTBP1
P22223	-0.394224	16.0728	-0.769238	0.469875	0.779933	-6.22214	CDH3
Q9UHR4	-0.573242	14.6561	-0.769002	0.470005	0.779933	-6.22233	BAIAP2L1
Q9UPW6	0.234816	18.3461	0.76876	0.470138	0.779933	-6.22252	SATB2
P18206	-1.02265	15.7753	-0.768496	0.470284	0.779933	-6.22273	VCL
O43166	0.201278	18.397	0.76441	0.472546	0.78085	-6.22598	SIPA1L1
P78347	-0.279628	17.1183	-0.763356	0.473131	0.78085	-6.22682	GTF2I
P63261	-0.521294	20.5568	-0.76274	0.473473	0.78085	-6.2273	ACTG1
Q2TAY7	-0.238593	17.9554	-0.762557	0.473574	0.78085	-6.22745	SMU1
O15371	0.561798	15.3863	0.755888	0.477287	0.784882	-6.23271	EIF3D
O75348	-0.582344	18.3421	-0.754626	0.477992	0.784882	-6.2337	ATP6V1G1
Q9H6R4	0.231083	17.4892	0.754464	0.478083	0.784882	-6.23382	NOL6
Q96IZ0	0.857457	14.6826	0.746828	0.482364	0.788665	-6.23979	PAWR
P52907	-0.373292	18.7776	-0.744363	0.483751	0.788665	-6.2417	CAPZA1
Q14151	-0.262329	16.9845	-0.744096	0.483902	0.788665	-6.24191	SAFB2
Q8N9T8	0.595539	15.5559	0.741779	0.485209	0.788665	-6.24371	KRI1
Q15459	-0.29075	16.8115	-0.741236	0.485516	0.788665	-6.24413	SF3A1
P17844	-0.238813	17.4252	-0.741117	0.485583	0.788665	-6.24422	DDX5
O75369	-0.308179	17.7863	-0.740295	0.486047	0.788665	-6.24485	FLNB
P11166	-0.315085	17.2429	-0.739609	0.486435	0.788665	-6.24538	SLC2A1
Q16576	1.04729	17.1235	0.739303	0.486608	0.788665	-6.24562	RBBP7
P11177	-0.454887	14.6272	-0.737624	0.487559	0.789084	-6.24691	PDHB
Q9Y3U8	0.611762	14.9203	0.733767	0.489747	0.791503	-6.24987	RPL36
P33176	0.692147	15.3207	0.726251	0.49403	0.792179	-6.25561	KIF5B
Q96M96	-0.300273	15.2989	-0.721199	0.496923	0.792179	-6.25944	FGD4
P62633	0.200597	18.4438	0.720675	0.497224	0.792179	-6.25983	CNBP
Q13838	-0.226366	17.567	-0.720042	0.497587	0.792179	-6.26031	DDX39B
Q14126	-0.265521	18.2938	-0.717981	0.498771	0.792179	-6.26187	DSG2
Q9UBU9	0.200553	18.0586	0.71576	0.50005	0.792179	-6.26353	NXF1
P0DP25	-0.508144	18.4465	-0.715588	0.500149	0.792179	-6.26366	CALM1
O15226	0.269494	17.3043	0.71334	0.501446	0.792179	-6.26535	NKRF
Q96DI7	-1.05132	16.2963	-0.711567	0.50247	0.792179	-6.26667	SNRNP40
O43395	0.261194	16.8499	0.710278	0.503215	0.792179	-6.26764	PRPF3
Q8WU79	-0.859322	14.635	-0.70822	0.504407	0.792179	-6.26917	SMAP2
Q9Y3Y2	0.750986	15.3523	0.708076	0.50449	0.792179	-6.26928	CHTOP
Q96I51	0.561144	14.3186	0.70794	0.504569	0.792179	-6.26938	RCC1L
P25786	-0.242024	17.6851	-0.707583	0.504776	0.792179	-6.26964	PSMA1
Q9UQB8	0.62102	15.0022	0.706918	0.505162	0.792179	-6.27014	BAIAP2
Q02447	0.511914	14.5552	0.706367	0.505481	0.792179	-6.27055	SP3
Q07157	0.217327	18.5579	0.706063	0.505658	0.792179	-6.27077	TJP1
Q15061	0.188562	18.1168	0.703384	0.507214	0.792179	-6.27276	WDR43
P53396	-0.285197	17.0081	-0.702105	0.507959	0.792179	-6.2737	ACLY
Q15029	-0.254827	16.4933	-0.701397	0.508371	0.792179	-6.27422	EFTUD2
P43243	0.227646	18.4117	0.701333	0.508408	0.792179	-6.27427	MATR3
O75477	-0.294931	18.5253	-0.70126	0.508451	0.792179	-6.27433	ERLIN1
P49184	0.867333	16.3203	0.701246	0.508459	0.792179	-6.27434	DNASE1L1
P60660	-0.480909	16.91	-0.701244	0.50846	0.792179	-6.27434	MYL6
O75712	0.904017	15.9174	0.70057	0.508853	0.792179	-6.27483	GJB3
P24534	-0.24062	20.7513	-0.700001	0.509185	0.792179	-6.27525	EEF1B2
Q00839	0.228852	18.3711	0.698811	0.509879	0.792179	-6.27613	HNRNPU
P05546	1.07501	17.2251	0.698532	0.510042	0.792179	-6.27633	SERPIND1
Q14692	-0.167168	18.391	-0.696075	0.511477	0.792179	-6.27814	BMS1
P27105	0.482107	18.5314	0.695701	0.511696	0.792179	-6.27841	STOM
P13798	-0.663158	17.1462	-0.695179	0.512002	0.792179	-6.2788	APEH
O75955	-0.286897	16.9976	-0.693862	0.512773	0.792179	-6.27976	FLOT1
O15230	0.370008	16.5524	0.693343	0.513077	0.792179	-6.28014	LAMA5
O00468	0.356308	16.6567	0.69073	0.514609	0.792621	-6.28204	AGRN
Q15365	1.12419	18.6219	0.690487	0.514752	0.792621	-6.28222	PCBP1
Q9H9Y6	0.76296	15.9269	0.689088	0.515574	0.792817	-6.28324	POLR1B
Q5VTL8	0.225686	17.2895	0.683739	0.518725	0.795467	-6.28711	PRPF38B
Q13561	0.761783	15.9421	0.683467	0.518885	0.795467	-6.28731	DCTN2
P11021	-0.29601	16.9837	-0.681607	0.519984	0.795467	-6.28865	HSPA5
Q9ULV0	0.284622	16.68	0.681014	0.520335	0.795467	-6.28908	MYO5B
Q9Y5J1	0.246093	17.2106	0.680256	0.520783	0.795467	-6.28962	UTP18
Q13573	-0.557086	16.5429	-0.676832	0.522812	0.795834	-6.29208	SNW1
O43707	-0.678801	15.8673	-0.676353	0.523096	0.795834	-6.29242	ACTN4
Q9UDY2	0.204108	18.3952	0.67632	0.523116	0.795834	-6.29244	TJP2
P46777	-1.82855	18.3173	-0.673657	0.524697	0.796312	-6.29435	RPL5
Q8TCS8	0.63294	15.1152	0.670036	0.526854	0.796312	-6.29692	PNPT1
O15294	-0.279428	17.859	-0.669566	0.527134	0.796312	-6.29725	OGT
Q9H2Y7	0.9322	15.2523	0.669064	0.527433	0.796312	-6.29761	ZNF106
Q13813	-0.270575	17.0277	-0.667829	0.528171	0.796312	-6.29848	SPTAN1
Q8WXF1	0.382451	17.33	0.667816	0.528178	0.796312	-6.29849	PSPC1
Q15907	0.586144	17.9721	0.666041	0.529239	0.796312	-6.29975	RAB11B
P62995	0.273086	17.5695	0.665977	0.529277	0.796312	-6.29979	TRA2B
Q9H0D6	0.270929	16.0973	0.66525	0.529712	0.796312	-6.30031	XRN2
O00515	-0.222064	17.6353	-0.662004	0.531656	0.798183	-6.30259	LAD1
Q29RF7	0.487429	15.1836	0.657529	0.534344	0.800934	-6.30572	PDS5A
P28288	0.2023	18.1856	0.656617	0.534892	0.800934	-6.30636	ABCD3
O15460	0.644492	15.8687	0.652898	0.537134	0.803039	-6.30895	P4HA2
P41250	-0.353676	16.5011	-0.646145	0.541219	0.803039	-6.31361	GARS1
Q14192	0.644847	15.5835	0.64584	0.541404	0.803039	-6.31382	FHL2
P62070	-0.133629	21.256	-0.645705	0.541487	0.803039	-6.31391	RRAS2
P84103	0.226979	19.3934	0.644941	0.54195	0.803039	-6.31444	SRSF3
A1L390	0.159664	18.1598	0.644828	0.542018	0.803039	-6.31451	PLEKHG3
Q9NX76	0.239314	16.1981	0.643597	0.542766	0.803039	-6.31536	CMTM6
Q8IVL1	1.06163	15.741	0.643524	0.54281	0.803039	-6.31541	NAV2
Q96A35	0.367388	14.972	0.643084	0.543078	0.803039	-6.31571	MRPL24
Q8N684	0.409998	17.3156	0.64187	0.543816	0.803039	-6.31654	CPSF7
P06748	-0.172105	20.7603	-0.640305	0.544768	0.803039	-6.31761	NPM1
Q8WYP5	0.245877	16.7771	0.639451	0.545289	0.803039	-6.31819	AHCTF1
Q14573	-0.343413	16.7135	-0.639191	0.545447	0.803039	-6.31837	ITPR3
Q7Z3E1	0.154319	18.4957	0.636565	0.547048	0.804359	-6.32015	TIPARP
P07942	0.240179	16.6366	0.632642	0.549447	0.806845	-6.32281	LAMB1
O60292	0.226949	17.0193	0.629073	0.551634	0.808636	-6.32521	SIPA1L3
P29401	-0.399117	16.1137	-0.628341	0.552084	0.808636	-6.3257	TKT
Q15906	-0.296521	15.9188	-0.626984	0.552917	0.808818	-6.32661	VPS72
P05198	0.230336	17.8979	0.621306	0.556413	0.810503	-6.3304	EIF2S1
Q96T23	-0.206938	17.7277	-0.621032	0.556582	0.810503	-6.33058	RSF1
Q96A72	0.605686	15.7544	0.619798	0.557344	0.810503	-6.3314	MAGOHB
P27797	-0.664569	14.7985	-0.619764	0.557365	0.810503	-6.33142	CALR
Q15582	0.37093	17.5788	0.619096	0.557778	0.810503	-6.33186	TGFBI
Q12830	0.20568	16.7821	0.618201	0.558331	0.810503	-6.33246	BPTF
Q01954	0.209862	17.9255	0.613786	0.561064	0.813436	-6.33537	BNC1
Q14739	-0.24188	17.0559	-0.609539	0.563701	0.814735	-6.33815	LBR
O60506	0.560199	16.9186	0.609384	0.563798	0.814735	-6.33825	SYNCRIP
Q09161	0.606989	15.3078	0.608289	0.564479	0.814735	-6.33897	NCBP1
Q9H9B1	0.28636	15.2319	0.606259	0.565743	0.814735	-6.34029	EHMT1
Q15021	0.401983	14.5874	0.605651	0.566122	0.814735	-6.34068	NCAPD2
O15027	0.148673	18.3698	0.605072	0.566483	0.814735	-6.34106	SEC16A
Q9Y3D0	0.48773	15.4926	0.602069	0.568358	0.814735	-6.343	CIAO2B
Q9UKF6	0.145435	19.3038	0.60205	0.56837	0.814735	-6.34301	CPSF3
Q8IVF2	0.221766	17.9159	0.601537	0.56869	0.814735	-6.34335	AHNAK2
Q96T88	-0.188682	18.0644	-0.600377	0.569416	0.814735	-6.34409	UHRF1
Q01081	-0.451398	14.5526	-0.59974	0.569815	0.814735	-6.3445	U2AF1
P23526	0.699647	16.0141	0.59853	0.570573	0.814798	-6.34528	AHCY
Q92785	-0.46003	15.0516	-0.593787	0.573548	0.818023	-6.34832	DPF2
O60610	-0.255896	17.4215	-0.588809	0.576681	0.821464	-6.35148	DIAPH1
Q8NEY8	0.504431	17.8739	0.586593	0.578078	0.822428	-6.35289	PPHLN1
Q9NPD3	-0.483505	14.0933	-0.580111	0.582179	0.82433	-6.35696	EXOSC4
Q92804	0.34397	16.0852	0.579133	0.582799	0.82433	-6.35757	TAF15
P35579	-0.421302	15.9506	-0.578669	0.583094	0.82433	-6.35786	MYH9
P26196	0.224608	18.7812	0.578649	0.583106	0.82433	-6.35787	DDX6
O75691	0.247167	15.8203	0.578445	0.583236	0.82433	-6.358	UTP20
O95758	-0.838913	15.947	-0.576918	0.584205	0.82433	-6.35895	PTBP3
Q92925	0.457882	15.5654	0.575452	0.585137	0.82433	-6.35986	SMARCD2
Q6WCQ1	0.191195	17.4881	0.575361	0.585195	0.82433	-6.35992	MPRIP
P78527	-0.196285	16.8385	-0.573303	0.586504	0.824456	-6.36119	PRKDC
P61978	0.171907	17.6347	0.572752	0.586855	0.824456	-6.36153	HNRNPK
P02686	-0.1876	16.906	-0.568072	0.58984	0.824456	-6.36441	MBP
Q15637	-0.146311	18.38	-0.566766	0.590674	0.824456	-6.36521	SF1
Q8IWE4	-0.185384	17.5786	-0.566609	0.590775	0.824456	-6.36531	DCUN1D3
P04908	-0.22797	21.5606	-0.566018	0.591153	0.824456	-6.36567	H2AC8
P27361	-0.313328	13.6431	-0.56551	0.591477	0.824456	-6.36598	MAPK3
P63244	0.365124	17.214	0.564659	0.592022	0.824456	-6.3665	RACK1
Q9NYH9	0.218724	16.4884	0.564585	0.592069	0.824456	-6.36654	UTP6
Q92747	-0.327925	15.9573	-0.563897	0.59251	0.824456	-6.36696	ARPC1A
Q86X29	-0.247537	15.9123	-0.557226	0.596791	0.828053	-6.37101	LSR
P22087	0.152476	18.547	0.556551	0.597225	0.828053	-6.37141	FBL
P28070	-0.497013	14.528	-0.555947	0.597614	0.828053	-6.37178	PSMB4
Q9UJZ1	-0.519641	14.4267	-0.554844	0.598324	0.828053	-6.37244	STOML2
O15143	-0.399429	18.8204	-0.55328	0.599332	0.828053	-6.37338	ARPC1B
P35052	-0.20497	17.9642	-0.552505	0.599831	0.828053	-6.37384	GPC1
Q15691	0.746098	15.4116	0.551972	0.600175	0.828053	-6.37416	MAPRE1
P55060	-0.277213	17.0851	-0.550626	0.601043	0.828197	-6.37496	CSE1L
P62328	-0.404376	18.1578	-0.549551	0.601738	0.828197	-6.3756	TMSB4X
Q9HBD1	0.411922	13.7615	0.546702	0.60358	0.828197	-6.3773	RC3H2
Q14683	0.265498	16.86	0.544829	0.604793	0.828197	-6.3784	SMC1A
P52948	0.618236	16.2304	0.543874	0.605413	0.828197	-6.37897	NUP98
P30050	0.522959	15.9754	0.540983	0.607288	0.828197	-6.38067	RPL12
Q02218	0.443488	15.8594	0.540543	0.607574	0.828197	-6.38093	OGDH
Q99447	-0.266871	15.1198	-0.540102	0.607861	0.828197	-6.38119	PCYT2
Q13112	0.418139	15.3041	0.540026	0.60791	0.828197	-6.38123	CHAF1B
P46940	-0.250289	15.7283	-0.539625	0.608171	0.828197	-6.38146	IQGAP1
Q13330	-0.212695	17.7272	-0.539465	0.608274	0.828197	-6.38156	MTA1
P25705	1.10774	16.2958	0.537362	0.609642	0.828197	-6.38279	ATP5F1A
P13056	0.140152	17.7373	0.53725	0.609715	0.828197	-6.38285	NR2C1
O75351	-0.332552	15.9012	-0.532582	0.612757	0.831339	-6.38556	VPS4B
Q9NVX2	0.340435	14.3025	0.529461	0.614797	0.833116	-6.38736	NLE1
Q14651	0.561379	15.4649	0.526735	0.616581	0.833132	-6.38893	PLS1
O76021	-0.153977	17.708	-0.525438	0.61743	0.833132	-6.38967	RSL1D1
Q9BSC4	0.148899	19.5115	0.524234	0.61822	0.833132	-6.39036	NOL10
Q96I24	0.265767	15.7187	0.524139	0.618282	0.833132	-6.39041	FUBP3
P29372	0.217472	17.2003	0.523707	0.618566	0.833132	-6.39066	MPG
Q9H1E3	-0.397151	17.2475	-0.521912	0.619744	0.833132	-6.39168	NUCKS1
Q7Z6E9	0.206406	15.8502	0.521643	0.61992	0.833132	-6.39183	RBBP6
P21283	-0.267249	16.9687	-0.519747	0.621167	0.833606	-6.39291	ATP6V1C1
Q12874	-0.256247	16.2625	-0.518884	0.621734	0.833606	-6.3934	SF3A3
P49792	-0.267676	16.7092	-0.513396	0.625351	0.837471	-6.39648	RANBP2
P39880	0.191044	16.5035	0.51099	0.62694	0.838615	-6.39782	CUX1
Q6ZRV2	-0.160614	19.0289	-0.509093	0.628194	0.839309	-6.39888	FAM83H
Q13425	0.324204	15.2076	0.506821	0.629699	0.840335	-6.40014	SNTB2
P30520	-0.417146	15.1887	-0.503235	0.632077	0.842285	-6.40211	ADSS2
Q86V81	-0.507987	16.514	-0.500731	0.63374	0.842285	-6.40349	ALYREF
Q9Y4K1	0.166979	17.044	0.499909	0.634287	0.842285	-6.40394	CRYBG1
Q01831	0.187051	16.4487	0.499895	0.634296	0.842285	-6.40394	XPC
P17480	-0.272094	17.7554	-0.49906	0.634851	0.842285	-6.4044	UBTF
Q9UI12	-0.226235	16.0253	-0.495581	0.637168	0.844378	-6.40629	ATP6V1H
P56537	-0.190512	18.3217	-0.492311	0.63935	0.845472	-6.40805	EIF6
O60353	0.193666	16.3707	0.492123	0.639476	0.845472	-6.40816	FZD6
Q13601	0.161177	18.9919	0.489352	0.641329	0.84694	-6.40964	KRR1
P51571	0.549588	15.5128	0.486931	0.642949	0.847241	-6.41094	SSR4
Q09028	0.540644	16.2367	0.484724	0.644428	0.847241	-6.41211	RBBP4
Q92896	-0.274162	17.1875	-0.484125	0.64483	0.847241	-6.41243	GLG1
P85037	-0.283757	16.5287	-0.483773	0.645066	0.847241	-6.41261	FOXK1
O14974	-0.237628	16.7387	-0.482858	0.64568	0.847241	-6.4131	PPP1R12A
Q12769	-0.13657	18.5143	-0.481479	0.646606	0.847241	-6.41383	NUP160
Q69YQ0	-0.202119	15.3673	-0.479296	0.648074	0.847241	-6.41497	SPECC1L
O95816	-0.597103	16.6089	-0.479179	0.648152	0.847241	-6.41504	BAG2
Q49A26	-0.187834	15.7515	-0.479049	0.64824	0.847241	-6.4151	GLYR1
Q8N0U7	0.203636	17.1508	0.474131	0.651552	0.850169	-6.41767	C1orf87
O60568	0.319754	16.6145	0.472923	0.652367	0.850169	-6.4183	PLOD3
O00443	0.413876	14.8168	0.472408	0.652715	0.850169	-6.41857	PIK3C2A
P63096	-0.239966	16.3322	-0.466377	0.656793	0.851928	-6.42167	GNAI1
Q13951	0.4964	16.0562	0.466262	0.656871	0.851928	-6.42173	CBFB
Q7Z7A3	0.171141	16.6057	0.466226	0.656895	0.851928	-6.42175	CTU1
Q9Y3A4	-0.170419	16.9897	-0.465994	0.657053	0.851928	-6.42187	RRP7A
O43795	-0.151743	17.6714	-0.460098	0.661052	0.856142	-6.42487	MYO1B
Q9UNP9	-0.202792	16.474	-0.456584	0.663442	0.856959	-6.42664	PPIE
Q9NRL2	0.226308	14.6389	0.456252	0.663668	0.856959	-6.4268	BAZ1A
P35659	-0.140552	17.8895	-0.455129	0.664433	0.856959	-6.42737	DEK
O14639	-0.347036	16.8605	-0.454754	0.664688	0.856959	-6.42755	ABLIM1
P11142	-0.248028	16.9358	-0.451661	0.666797	0.857576	-6.4291	HSPA8
O00479	-1.02887	17.2206	-0.451396	0.666978	0.857576	-6.42923	HMGN4
Q9P258	0.474501	16.1973	0.450747	0.667421	0.857576	-6.42955	RCC2
P12532	-0.3134	16.3895	-0.445951	0.670699	0.859034	-6.43192	CKMT1B
Q5VWN6	0.244265	14.5856	0.445777	0.670818	0.859034	-6.432	TASOR2
Q8NDA8	0.105096	18.6707	0.443412	0.672438	0.859034	-6.43316	MROH1
P35613	0.48365	14.7682	0.443326	0.672497	0.859034	-6.4332	BSG
O95602	0.0968902	18.2457	0.441874	0.673492	0.859034	-6.43391	POLR1A
P05204	-0.160962	19.0076	-0.44166	0.673639	0.859034	-6.43401	HMGN2
P51991	0.284645	17.6184	0.440427	0.674485	0.859034	-6.43461	HNRNPA3
Q9UIG0	-0.496068	15.5095	-0.438791	0.675608	0.859034	-6.4354	BAZ1B
P52565	0.40612	15.8689	0.438031	0.67613	0.859034	-6.43577	ARHGDIA
Q12792	-0.255358	16.825	-0.437586	0.676436	0.859034	-6.43599	TWF1
P31942	-0.175148	17.0011	-0.435386	0.677948	0.859034	-6.43705	HNRNPH3
O00161	-0.102149	20.8865	-0.43451	0.678551	0.859034	-6.43747	SNAP23
Q9H7B2	0.141809	16.6554	0.434068	0.678855	0.859034	-6.43768	RPF2
P05023	-0.143688	17.8612	-0.433718	0.679096	0.859034	-6.43784	ATP1A1
Q9BRP8	-0.303562	17.2791	-0.428689	0.682563	0.862463	-6.44024	PYM1
P10809	0.229596	17.3962	0.423195	0.68636	0.865249	-6.44282	HSPD1
Q9NY61	-0.2675	16.2544	-0.4224	0.68691	0.865249	-6.44319	AATF
Q8NI27	0.190327	15.8362	0.422173	0.687068	0.865249	-6.4433	THOC2
Q9NYL9	-0.192907	17.6155	-0.420206	0.68843	0.865249	-6.44421	TMOD3
O60504	-0.316078	13.3615	-0.420019	0.688559	0.865249	-6.4443	SORBS3
Q01780	1.28608	16.6628	0.409521	0.695853	0.873453	-6.44911	EXOSC10
Q6PJT7	0.33526	17.7476	0.406981	0.697623	0.874712	-6.45026	ZC3H14
P09496	0.161465	19.0495	0.402927	0.700453	0.877296	-6.45208	CLTA
Q03252	-0.119367	17.9162	-0.394008	0.706696	0.884145	-6.45602	LMNB2
O00165	0.148958	17.3448	0.391201	0.708666	0.885366	-6.45724	HAX1
Q9UQE7	0.104958	18.0092	0.390407	0.709224	0.885366	-6.45758	SMC3
Q9Y3T9	-0.225579	17.1933	-0.388396	0.710637	0.88616	-6.45845	NOC2L
P50990	-0.217916	16.0892	-0.386704	0.711827	0.886186	-6.45918	CCT8
Q8N8A6	0.449044	15.5638	0.385403	0.712743	0.886186	-6.45974	DDX51
Q5UIP0	0.156123	16.3355	0.385055	0.712988	0.886186	-6.45988	RIF1
Q8NDD1	0.108089	17.57	0.38266	0.714676	0.886927	-6.46091	C1orf131
Q8WWI1	-0.141307	17.4449	-0.381316	0.715623	0.886927	-6.46148	LMO7
Q9NX24	-0.111637	18.1333	-0.380901	0.715916	0.886927	-6.46165	NHP2
Q15269	0.132718	17.3186	0.37738	0.718402	0.88885	-6.46313	PWP2
Q9BYW2	0.167766	16.6204	0.376496	0.719026	0.88885	-6.4635	SETD2
P62906	0.329135	17.1741	0.375382	0.719814	0.888861	-6.46397	RPL10A
Q8NC51	0.138339	17.9323	0.371716	0.722408	0.890184	-6.46549	SERBP1
Q14677	-0.189267	16.7556	-0.371664	0.722445	0.890184	-6.46551	CLINT1
Q9NZM1	0.164073	15.6645	0.366045	0.726429	0.891313	-6.46782	MYOF
P28072	-0.384976	17.2517	-0.365633	0.726722	0.891313	-6.46798	PSMB6
P07947	-0.158411	18.1528	-0.364648	0.727421	0.891313	-6.46838	YES1
P09651	0.150662	17.0749	0.3641	0.72781	0.891313	-6.46861	HNRNPA1
Q01844	-0.300328	14.7751	-0.363329	0.728359	0.891313	-6.46892	EWSR1
P53985	0.0767602	18.3444	0.363278	0.728395	0.891313	-6.46894	SLC16A1
P46100	-0.142663	16.2857	-0.362594	0.728881	0.891313	-6.46922	ATRX
P16144	0.106647	17.7711	0.361567	0.729611	0.891313	-6.46963	ITGB4
Q14008	0.292788	15.3165	0.357657	0.732394	0.893694	-6.47119	CKAP5
Q9C0C9	0.298975	15.392	0.356629	0.733127	0.893694	-6.4716	UBE2O
Q9Y265	-0.139904	16.8304	-0.355231	0.734123	0.893953	-6.47216	RUVBL1
Q8IUE6	-0.15257	18.2881	-0.353492	0.735364	0.894331	-6.47284	H2AC21
Q15532	-0.353964	15.4024	-0.351774	0.73659	0.894331	-6.47352	SS18
P12004	-0.211203	16.4198	-0.35135	0.736893	0.894331	-6.47369	PCNA
Q92738	0.321904	15.3241	0.349346	0.738325	0.894331	-6.47447	USP6NL
O95147	-0.306522	15.3408	-0.348329	0.739052	0.894331	-6.47486	DUSP14
Q9NWH9	-0.144528	17.597	-0.348211	0.739136	0.894331	-6.47491	SLTM
P49189	-0.309095	15.0951	-0.345142	0.741332	0.896038	-6.4761	ALDH9A1
P16615	-0.14518	18.4335	-0.343908	0.742215	0.896156	-6.47657	ATP2A2
P42166	0.117423	18.9669	0.339056	0.745694	0.899405	-6.47842	TMPO
Q8N1F7	-0.136897	16.2255	-0.33553	0.748226	0.899969	-6.47974	NUP93
Q15834	0.174041	13.2096	0.334219	0.749169	0.899969	-6.48023	CCDC85B
Q02487	0.221464	18.0626	0.333736	0.749516	0.899969	-6.48041	DSC2
P08582	-0.159102	17.1757	-0.332293	0.750554	0.899969	-6.48095	MELTF
O15514	-0.18165	15.6896	-0.33187	0.750858	0.899969	-6.48111	POLR2D
Q92841	-0.134944	16.992	-0.329879	0.752292	0.899969	-6.48184	DDX17
Q9Y5B9	0.0907865	18.0947	0.329006	0.75292	0.899969	-6.48217	SUPT16H
O75533	0.0924192	17.6863	0.328793	0.753074	0.899969	-6.48224	SF3B1
O95425	-0.111175	17.309	-0.327213	0.754212	0.899969	-6.48282	SVIL
Q13501	0.219902	16.9359	0.325493	0.755453	0.899969	-6.48345	SQSTM1
P61158	-0.104388	17.2315	-0.325414	0.75551	0.899969	-6.48348	ACTR3
P21281	-0.253142	14.8452	-0.325252	0.755627	0.899969	-6.48354	ATP6V1B2
O75683	-0.450402	18.5092	-0.322278	0.757773	0.901584	-6.48461	SURF6
P63092	0.139707	16.1576	0.315327	0.762799	0.905284	-6.48709	GNAS
P98179	-0.130744	18.2515	-0.314595	0.763329	0.905284	-6.48735	RBM3
Q9BRQ6	0.0654591	19.9412	0.314202	0.763614	0.905284	-6.48749	CHCHD6
Q9NY93	-0.442123	16.4191	-0.313591	0.764057	0.905284	-6.4877	DDX56
P47756	0.151665	16.9408	0.307257	0.768651	0.909783	-6.4899	CAPZB
Q9Y446	-0.111583	17.518	-0.304052	0.770979	0.911593	-6.491	PKP3
P40222	0.233443	14.2163	0.293382	0.77875	0.918639	-6.49457	TXLNA
Q86U86	0.139457	15.6145	0.293377	0.778753	0.918639	-6.49457	PBRM1
Q08380	-0.234437	14.4956	-0.292554	0.779353	0.918639	-6.49484	LGALS3BP
P01023	-0.156257	19.3764	-0.291214	0.780332	0.918843	-6.49528	A2M
P55196	-0.114797	17.1709	-0.285341	0.784624	0.922097	-6.49718	AFDN
Q7RTP6	-0.140283	15.4265	-0.284541	0.785209	0.922097	-6.49743	MICAL3
Q13435	-0.0804528	17.7671	-0.284115	0.78552	0.922097	-6.49757	SF3B2
Q7KZ85	-0.131567	15.0958	-0.279711	0.788746	0.924049	-6.49896	SUPT6H
P24821	0.16412	16.7768	0.279633	0.788803	0.924049	-6.49899	TNC
P23588	-0.260338	17.5682	-0.278262	0.789808	0.924278	-6.49942	EIF4B
P28799	-0.0754715	17.2792	-0.276671	0.790975	0.924695	-6.49991	GRN
Q9BYD3	-0.213626	16.0253	-0.274894	0.792278	0.92524	-6.50046	MRPL4
Q13123	0.0827604	17.5977	0.273746	0.793122	0.92524	-6.50082	IK
O14684	-0.0727448	18.8187	-0.272722	0.793874	0.92524	-6.50113	PTGES
P07437	-0.26815	17.0632	-0.271591	0.794704	0.925262	-6.50148	TUBB
Q96Q89	0.403123	14.5262	0.269992	0.79588	0.925687	-6.50196	KIF20B
Q9UMY1	-0.0642786	18.9081	-0.265859	0.798919	0.927498	-6.50321	NOL7
P49790	0.416245	15.7583	0.26542	0.799243	0.927498	-6.50334	NUP153
P10412	-0.0573598	18.3112	-0.26456	0.799876	0.927498	-6.50359	H1-4
Q03001	0.0805892	17.8806	0.263369	0.800753	0.927572	-6.50395	DST
Q9NWB6	0.12046	17.9265	0.2611	0.802424	0.928297	-6.50462	ARGLU1
Q8TF72	0.100644	16.5191	0.25957	0.803553	0.928297	-6.50506	SHROOM3
O43818	-0.0790089	18.0572	-0.259209	0.803819	0.928297	-6.50517	RRP9
P20042	-0.145873	15.8893	-0.256863	0.80555	0.929355	-6.50585	EIF2S2
Q9BYG3	-0.243597	15.3141	-0.255275	0.806722	0.929419	-6.50631	NIFK
P19484	0.0738103	18.3776	0.253683	0.807897	0.929419	-6.50676	TFEB
Q9ULX9	-0.104732	17.3806	-0.252889	0.808484	0.929419	-6.50699	MAFF
O00217	-0.290482	14.0222	-0.252079	0.809083	0.929419	-6.50722	NDUFS8
Q9Y2W2	0.0728476	17.84	0.251274	0.809678	0.929419	-6.50745	WBP11
P08670	0.104063	19.1498	0.249354	0.811098	0.930113	-6.50799	VIM
Q6P2Q9	-0.0643703	17.8395	-0.24727	0.81264	0.930946	-6.50857	PRPF8
Q9H0A0	0.275202	15.7448	0.2449	0.814394	0.931261	-6.50923	NAT10
P0DMV9	-0.0686577	17.6769	-0.243978	0.815077	0.931261	-6.50948	HSPA1A
P61599	0.197427	14.3929	0.24139	0.816995	0.931261	-6.51019	NAA20
Q6IBS0	0.347031	16.4925	0.241211	0.817128	0.931261	-6.51024	TWF2
P48730	0.0583552	20.1353	0.240451	0.817691	0.931261	-6.51044	CSNK1D
P07814	-0.155497	15.2885	-0.240288	0.817812	0.931261	-6.51049	EPRS1
Q6RW13	0.226352	14.9028	0.236325	0.820752	0.933434	-6.51155	AGTRAP
P38919	0.209825	16.8798	0.235184	0.821599	0.933434	-6.51185	EIF4A3
Q9GZR7	0.122624	16.9946	0.234409	0.822175	0.933434	-6.51206	DDX24
Q9UHF7	-0.0996387	14.7393	-0.232248	0.82378	0.934327	-6.51263	TRPS1
P18583	0.0939861	16.9986	0.228154	0.826824	0.936244	-6.51369	SON
P17931	0.241453	15.8967	0.227768	0.827111	0.936244	-6.51379	LGALS3
Q92598	0.223128	15.1793	0.22364	0.830184	0.93841	-6.51484	HSPH1
P62888	0.380516	14.9439	0.222989	0.830669	0.93841	-6.515	RPL30
Q9UBQ7	0.226579	15.3477	0.221122	0.832061	0.939052	-6.51547	GRHPR
Q04837	0.111447	18.8534	0.219882	0.832985	0.939166	-6.51578	SSBP1
Q8IWZ3	0.167125	16.1515	0.217501	0.83476	0.940238	-6.51637	ANKHD1
Q00325	0.0983087	19.7168	0.215428	0.836307	0.94081	-6.51687	SLC25A3
Q8N1G4	0.182013	14.1342	0.214611	0.836917	0.94081	-6.51707	LRRC47
Q96PE2	0.198427	15.8562	0.212822	0.838253	0.941385	-6.5175	ARHGEF17
Q7L2E3	0.134604	17.318	0.211038	0.839585	0.941954	-6.51793	DHX30
O60306	-0.0961052	14.5667	-0.20646	0.843008	0.942265	-6.51901	AQR
O15085	-0.216676	14.5319	-0.206207	0.843197	0.942265	-6.51907	ARHGEF11
Q92613	-0.0484504	21.0336	-0.205356	0.843834	0.942265	-6.51926	JADE3
P63241	-0.129585	15.7321	-0.204703	0.844322	0.942265	-6.51942	EIF5A
Q8IY37	0.0990757	13.5948	0.204469	0.844498	0.942265	-6.51947	DHX37
P27708	0.10726	16.1169	0.203399	0.845299	0.942265	-6.51972	CAD
P20810	-0.111228	16.0187	-0.200417	0.847531	0.942265	-6.5204	CAST
Q9Y512	0.0599227	17.9544	0.200037	0.847816	0.942265	-6.52048	SAMM50
P14866	0.0887934	16.6808	0.198854	0.848702	0.942265	-6.52075	HNRNPL
Q9H6F5	-0.136898	16.0047	-0.197378	0.849808	0.942265	-6.52108	CCDC86
Q99590	0.0583036	17.229	0.19711	0.850009	0.942265	-6.52114	SCAF11
O15355	0.281633	16.5491	0.19669	0.850325	0.942265	-6.52123	PPM1G
P19623	-0.137261	14.3737	-0.196325	0.850598	0.942265	-6.52131	SRM
Q13523	-0.0944519	16.7221	-0.194249	0.852155	0.943074	-6.52177	PRPF4B
Q53GS9	0.072707	17.1696	0.192275	0.853635	0.943763	-6.5222	USP39
P19387	0.0681115	16.3509	0.189722	0.855552	0.943763	-6.52275	POLR2C
P55769	-0.0518224	18.4555	-0.188861	0.856199	0.943763	-6.52294	SNU13
Q13610	0.185259	15.8396	0.188489	0.856478	0.943763	-6.52302	PWP1
Q9ULH0	0.181027	15.2455	0.18791	0.856913	0.943763	-6.52314	KIDINS220
P08571	-0.0828087	16.0119	-0.185705	0.85857	0.944232	-6.5236	CD14
Q96S97	0.0474146	19.6932	0.18514	0.858995	0.944232	-6.52372	MYADM
Q86UP2	0.135044	17.1882	0.182458	0.861011	0.945537	-6.52428	KTN1
Q8IX12	0.168113	15.1747	0.179471	0.863257	0.946607	-6.52489	CCAR1
O60508	0.167106	14.6029	0.178958	0.863644	0.946607	-6.525	CDC40
Q9NV31	-0.15583	16.2092	-0.176156	0.865753	0.947936	-6.52556	IMP3
Q92743	0.0823099	18.1086	0.17514	0.866518	0.947936	-6.52576	HTRA1
P49327	0.0621068	17.4227	0.168624	0.871429	0.951731	-6.52703	FASN
Q8N4C8	-0.133033	14.9342	-0.168324	0.871656	0.951731	-6.52708	MINK1
O94832	0.0469708	17.7172	0.166421	0.873091	0.952387	-6.52744	MYO1D
P21127	0.0520444	16.9122	0.16509	0.874095	0.952572	-6.52769	CDK11B
Q10570	-0.0687698	15.7986	-0.161107	0.877102	0.952658	-6.52843	CPSF1
Q96HC4	-0.071755	16.4997	-0.160627	0.877465	0.952658	-6.52852	PDLIM5
Q14839	0.0590533	16.5226	0.15936	0.878422	0.952658	-6.52875	CHD4
Q9Y2X3	0.0451473	17.623	0.158946	0.878734	0.952658	-6.52882	NOP58
O75531	-0.0595925	17.905	-0.158698	0.878922	0.952658	-6.52887	BANF1
Q15050	-0.0641362	16.1028	-0.158351	0.879184	0.952658	-6.52893	RRS1
Q96I25	-0.0768569	16.2234	-0.156647	0.880472	0.953148	-6.52923	RBM17
Q02880	-0.0728278	16.5365	-0.152684	0.883469	0.955486	-6.52993	TOP2B
Q9NX63	0.0718036	17.6529	0.150447	0.88516	0.956409	-6.53031	CHCHD3
Q03405	-0.0634886	17.8638	-0.147971	0.887035	0.957527	-6.53073	PLAUR
Q8NBI5	-0.0312038	18.7397	-0.145418	0.888968	0.95826	-6.53115	SLC43A3
P04899	-0.0970824	17.4382	-0.144856	0.889393	0.95826	-6.53125	GNAI2
Q12905	-0.101871	18.0743	-0.142988	0.890809	0.95888	-6.53155	ILF2
Q8NHZ8	0.0631295	14.0264	0.139929	0.893126	0.960469	-6.53204	CDC26
Q9BXP5	-0.0693995	18.3479	-0.135737	0.896305	0.962979	-6.53269	SRRT
P07948	0.0312207	21.4672	0.13302	0.898366	0.964115	-6.53311	LYN
Q9ULW0	-0.0560435	16.2996	-0.132117	0.899052	0.964115	-6.53324	TPX2
O15160	-0.0625015	16.9367	-0.130297	0.900433	0.96469	-6.53351	POLR1C
Q9BUQ8	0.111344	16.6142	0.127508	0.902551	0.965056	-6.53392	DDX23
P23229	-0.0628207	17.1109	-0.126951	0.902974	0.965056	-6.534	ITGA6
Q5VT52	-0.0607725	13.6789	-0.126505	0.903313	0.965056	-6.53407	RPRD2
Q5QJE6	-0.0395775	17.5464	-0.1252	0.904304	0.965211	-6.53425	DNTTIP2
Q8NFJ5	-0.0309262	19.6179	-0.121183	0.907357	0.967564	-6.53481	GPRC5A
O95478	-0.0787414	16.6992	-0.11926	0.908819	0.968218	-6.53508	NSA2
Q9NTJ3	0.165858	15.9075	0.115359	0.911786	0.970474	-6.5356	SMC4
O75643	-0.0599218	15.6608	-0.111526	0.914703	0.971189	-6.53609	SNRNP200
P11586	-0.143594	15.9152	-0.111132	0.915002	0.971189	-6.53614	MTHFD1
Q9H583	-0.0441572	16.7747	-0.111112	0.915018	0.971189	-6.53614	HEATR1
Q02241	-0.0607755	17.4218	-0.110001	0.915863	0.971189	-6.53628	KIF23
P61421	-0.0574939	17.9015	-0.106443	0.918572	0.973158	-6.53672	ATP6V0D1
Q9BVP2	-0.117189	16.8702	-0.10382	0.920571	0.973937	-6.53703	GNL3
Q9Y241	-0.0911907	16.6937	-0.102389	0.921662	0.973937	-6.5372	HIGD1A
P35221	-0.0505644	16.4814	-0.101176	0.922586	0.973937	-6.53734	CTNNA1
P26038	0.0430647	16.546	0.100098	0.923407	0.973937	-6.53746	MSN
Q8NDX6	0.0284362	17.798	0.0993924	0.923945	0.973937	-6.53754	ZNF740
P49674	0.0299159	18.573	0.0987572	0.924429	0.973937	-6.53761	CSNK1E
P61160	-0.0317675	16.8442	-0.0956327	0.926812	0.974679	-6.53796	ACTR2
O43143	-0.0399701	15.4857	-0.0933885	0.928523	0.974679	-6.5382	DHX15
O60716	0.0520627	17.1132	0.0932391	0.928637	0.974679	-6.53821	CTNND1
P26368	0.0442666	18.0769	0.0922943	0.929358	0.974679	-6.53831	U2AF2
P08174	0.0608908	16.871	0.0922333	0.929404	0.974679	-6.53832	CD55
P62310	0.135246	16.0132	0.0909853	0.930357	0.974781	-6.53845	LSM3
P15144	0.0277847	18.4156	0.0812846	0.937762	0.981639	-6.5394	ANPEP
Q7Z7K6	0.0560697	18.3365	0.0795065	0.93912	0.982159	-6.53956	CENPV
O14497	0.0247242	17.1744	0.0746076	0.942863	0.984838	-6.53999	ARID1A
P01100	-0.0533821	13.7634	-0.0731147	0.944004	0.984838	-6.54011	FOS
P27816	0.0427837	16.8904	0.0727653	0.944271	0.984838	-6.54014	MAP4
P51826	-0.0738573	14.9604	-0.0707637	0.945801	0.984838	-6.54031	AFF3
O00541	0.0221285	17.9907	0.0705072	0.945997	0.984838	-6.54033	PES1
P62750	0.119723	16.4694	0.0634001	0.951431	0.989593	-6.54087	RPL23A
Q9Y2H5	-0.0210013	16.4647	-0.0603208	0.953787	0.991139	-6.54108	PLEKHA6
P13639	-0.0639999	15.5657	-0.057591	0.955876	0.991563	-6.54127	EEF2
P62316	-0.0291774	18.9916	-0.0567292	0.956535	0.991563	-6.54132	SNRPD2
P31943	0.0621463	15.4989	0.0550109	0.95785	0.991563	-6.54143	HNRNPH1
P52926	0.0145311	18.2022	0.054022	0.958607	0.991563	-6.54149	HMGA2
Q16658	-0.070632	16.3861	-0.0534066	0.959078	0.991563	-6.54153	FSCN1
Q8TED0	-0.0283988	16.3073	-0.0501881	0.961542	0.991563	-6.54172	UTP15
P00338	-0.0794582	16.4681	-0.0498435	0.961805	0.991563	-6.54174	LDHA
P02751	-0.041334	17.7604	-0.0494912	0.962075	0.991563	-6.54176	FN1
Q27J81	0.0196318	15.5003	0.0489827	0.962464	0.991563	-6.54179	INF2
Q14011	0.0122901	17.8959	0.0483986	0.962911	0.991563	-6.54182	CIRBP
O00327	0.019674	16.5732	0.0472982	0.963754	0.991563	-6.54188	BMAL1
Q03135	0.0151441	18.988	0.0432268	0.966872	0.992465	-6.54209	CAV1
P42167	0.0164515	17.4737	0.042615	0.96734	0.992465	-6.54212	TMPO
O00159	0.09773	19.4471	0.0402724	0.969134	0.992465	-6.54223	MYO1C
Q14137	-0.0185027	16.9461	-0.0363621	0.97213	0.992465	-6.5424	BOP1
Q9H9Y2	-0.0127743	18.9899	-0.03574	0.972606	0.992465	-6.54243	RPF1
Q5T0W9	-0.00780846	18.4834	-0.0356938	0.972642	0.992465	-6.54243	FAM83B
Q9BQG0	0.021864	17.3768	0.0354163	0.972854	0.992465	-6.54244	MYBBP1A
O75175	0.0285701	14.693	0.0353106	0.972935	0.992465	-6.54244	CNOT3
Q14678	0.0109745	17.3094	0.0339608	0.973969	0.992465	-6.5425	KANK1
Q16629	0.0128786	18.0146	0.0337794	0.974108	0.992465	-6.5425	SRSF7
P04156	-0.00968616	19.4201	-0.0331929	0.974558	0.992465	-6.54252	PRNP
Q5SSJ5	0.0242543	15.6951	0.0317046	0.975698	0.992465	-6.54258	HP1BP3
P22670	0.012812	13.465	0.0305939	0.976549	0.992465	-6.54262	RFX1
Q13428	0.00776766	17.4869	0.0302557	0.976808	0.992465	-6.54263	TCOF1
Q9H0H5	0.00974789	18.2195	0.0221607	0.983012	0.994926	-6.54287	RACGAP1
Q00610	-0.0138914	15.8066	-0.0220059	0.983131	0.994926	-6.54288	CLTC
Q9NQW6	0.0220681	15.6658	0.0219709	0.983157	0.994926	-6.54288	ANLN
P11388	-0.00744976	16.7995	-0.0215125	0.983509	0.994926	-6.54289	TOP2A
Q01082	-0.00652513	17.3734	-0.0214064	0.98359	0.994926	-6.54289	SPTBN1
O95831	0.00622953	16.257	0.014941	0.988546	0.996693	-6.54302	AIFM1
Q14676	0.0111778	15.2238	0.0149048	0.988574	0.996693	-6.54302	MDC1
Q8IVT2	0.00460067	18.6908	0.0138739	0.989364	0.996693	-6.54304	MISP
Q14690	0.00465359	16.8775	0.012326	0.99055	0.996693	-6.54306	PDCD11
O43324	-0.0113861	15.8391	-0.0122635	0.990598	0.996693	-6.54307	EEF1E1
P68371	0.00797547	17.1204	0.0120477	0.990764	0.996693	-6.54307	TUBB4B
O43290	-0.00905508	14.0934	-0.0109688	0.991591	0.996693	-6.54308	SART1
P11717	0.00587665	14.3092	0.0100107	0.992325	0.996693	-6.54309	IGF2R
P98160	-0.00281288	16.145	-0.00498762	0.996176	0.998049	-6.54314	HSPG2
P53803	0.00110139	19.6847	0.00490386	0.99624	0.998049	-6.54314	POLR2K
O94929	0.00131591	17.9999	0.00482611	0.9963	0.998049	-6.54314	ABLIM3
O95274	0.00131954	13.8248	0.0026301	0.997984	0.998859	-6.54315	LYPD3
P18754	-0.000668551	18.0222	-0.00107808	0.999173	0.999173	-6.54315	RCC1

## Sheet: goseq
category	over_represented_pvalue	under_represented_pvalue	numDEInCat	numInCat	term	ontology	BH
GO:0003723	2.1840773824521e-14	1	45	1564	RNA binding	MF	4.88862040514253e-10
GO:0003676	2.10390274637948e-12	1	63	3726	nucleic acid binding	MF	2.3545827586106e-08
GO:0097159	7.62330381156723e-10	1	75	5653	organic cyclic compound binding	MF	4.39995778947733e-06
GO:0043232	9.74971292704468e-10	1	68	4887	intracellular non-membrane-bounded organelle	CC	4.39995778947733e-06
GO:0043228	9.82879370387644e-10	1	68	4888	non-membrane-bounded organelle	CC	4.39995778947733e-06
GO:1901363	1.20670807613624e-09	1	74	5582	heterocyclic compound binding	MF	4.50162447802625e-06
GO:0006412	4.859360722009e-09	1	23	656	translation	BP	1.55381530058182e-05
GO:0043043	8.20772890139046e-09	1	23	679	peptide biosynthetic process	BP	2.29641994999778e-05
GO:0005813	4.97307314424187e-08	1	20	677	centrosome	CC	0.00012368
GO:0016071	9.93333881511071e-08	1	21	699	mRNA metabolic process	BP	0.000222338
GO:0043170	1.20034223819732e-07	1	87	8147	macromolecule metabolic process	BP	0.00024297
GO:0043604	1.3026109947312e-07	1	23	808	amide biosynthetic process	BP	0.00024297
GO:0044260	1.84997896357014e-07	1	45	2835	cellular macromolecule metabolic process	BP	0.000318524
GO:0006518	2.73342671821908e-07	1	23	831	peptide metabolic process	BP	0.000437016
GO:0006417	3.29126712920329e-07	1	15	381	regulation of translation	BP	0.000491123
GO:0015630	4.19123782438666e-07	1	27	1305	microtubule cytoskeleton	CC	0.000586328
GO:2000112	4.75800702024623e-07	1	16	459	regulation of cellular macromolecule biosynthetic process	BP	0.000626462
GO:0034645	5.87467211885156e-07	1	25	1078	cellular macromolecule biosynthetic process	BP	0.000724783
GO:0090304	6.1523823535942e-07	1	58	4632	nucleic acid metabolic process	BP	0.000724783
GO:0006996	7.95011113801322e-07	1	48	3331	organelle organization	BP	0.000860703
GO:0005815	8.07522047795004e-07	1	20	808	microtubule organizing center	CC	0.000860703
GO:0010608	1.0489457195523e-06	1	16	481	post-transcriptional regulation of gene expression	BP	0.00106721
GO:0017148	1.30252430526697e-06	1	10	182	negative regulation of translation	BP	0.00126758
GO:0034248	1.73809178187024e-06	1	15	438	regulation of cellular amide metabolic process	BP	0.00162099
GO:0006807	2.4122621985052e-06	0.999999	87	8563	nitrogen compound metabolic process	BP	0.00215975
GO:0044238	2.75747414191418e-06	0.999999	90	9042	primary metabolic process	BP	0.00231918
GO:2000113	2.79755813536424e-06	1	10	200	negative regulation of cellular macromolecule biosynthetic process	BP	0.00231918
GO:0034249	3.75336736513271e-06	1	10	204	negative regulation of cellular amide metabolic process	BP	0.00300042
GO:0032991	3.98698739037897e-06	0.999998	63	5141	protein-containing complex	CC	0.00307727
GO:0034641	4.54958928420539e-06	0.999998	67	5908	cellular nitrogen compound metabolic process	BP	0.00339445
GO:0043603	5.35216845777752e-06	0.999998	24	1100	cellular amide metabolic process	BP	0.00386444
GO:0031981	7.19692731125081e-06	0.999997	54	4306	nuclear lumen	CC	0.00503403
GO:0008152	1.13313369461896e-05	0.999995	96	10198	metabolic process	BP	0.00768574
GO:0007049	1.20076200851333e-05	0.999996	28	1658	cell cycle	BP	0.0079049
GO:0006139	1.38229855484996e-05	0.999994	59	5136	nucleobase-containing compound metabolic process	BP	0.00884
GO:0005488	1.4805013098086e-05	0.999995	107	12022	binding	MF	0.00920502
GO:0006396	1.53129659249726e-05	0.999996	20	891	RNA processing	BP	0.00923702
GO:0044237	1.56818425394516e-05	0.999993	86	8740	cellular metabolic process	BP	0.00923702
GO:0071704	1.62390131604962e-05	0.999993	92	9648	organic substance metabolic process	BP	0.00931994
GO:0006414	1.8038606961124e-05	0.999999	6	68	translational elongation	BP	0.0100568
GO:0034451	1.84214717615234e-05	0.999998	7	121	centriolar satellite	CC	0.0100568
GO:0006397	1.94005081232789e-05	0.999996	14	460	mRNA processing	BP	0.0103391
GO:0005622	2.11302665814028e-05	0.999994	117	13983	intracellular anatomical structure	CC	0.010999
GO:0010467	2.96273830059224e-05	0.999986	61	5465	gene expression	BP	0.0149479
GO:0010629	3.00520001672719e-05	0.999991	20	977	negative regulation of gene expression	BP	0.0149479
GO:0035770	3.27362481199743e-05	0.999995	10	257	ribonucleoprotein granule	CC	0.015929
GO:0046483	3.64296688700483e-05	0.999983	59	5288	heterocycle metabolic process	BP	0.017349
GO:0005654	4.11934398663017e-05	0.999982	49	3980	nucleoplasm	CC	0.019209
GO:0071840	4.2550892103467e-05	0.99998	66	6084	cellular component organization or biogenesis	BP	0.0194371
GO:0006725	5.09754288779889e-05	0.999976	59	5344	cellular aromatic compound metabolic process	BP	0.0228197
GO:0043229	5.96309024719431e-05	0.999977	108	12461	intracellular organelle	CC	0.026171
GO:0005829	6.2335340033072e-05	0.999971	60	5178	cytosol	CC	0.0268318
GO:0005634	7.06792795295816e-05	0.999966	73	7159	nucleus	CC	0.0298493
GO:0016070	7.52180365983226e-05	0.999966	48	4113	RNA metabolic process	BP	0.0311779
GO:0071539	8.77087719593981e-05	0.999996	4	33	protein localization to centrosome	BP	0.0356943
GO:1901360	9.12879523532588e-05	0.999956	60	5566	organic cyclic compound metabolic process	BP	0.0364875
GO:1905508	0.000103199	0.999996	4	34	protein localization to microtubule organizing center	BP	0.0405246
GO:0036464	0.000112967	0.999981	9	240	cytoplasmic ribonucleoprotein granule	CC	0.0435956
GO:0000226	0.000124118	0.999968	14	617	microtubule cytoskeleton organization	BP	0.0465078
GO:0009892	0.00012467	0.999947	35	2610	negative regulation of metabolic process	BP	0.0465078
GO:0009059	0.000126747	0.999941	49	4298	macromolecule biosynthetic process	BP	0.0465078
GO:0006261	0.00015047	0.999981	7	161	DNA-templated DNA replication	BP	0.0543222
GO:0031324	0.000155265	0.999938	29	2015	negative regulation of cellular metabolic process	BP	0.0551635
GO:0019538	0.000178934	0.999914	50	4300	protein metabolic process	BP	0.0625795
GO:0007010	0.000184055	0.999933	23	1382	cytoskeleton organization	BP	0.0628248
GO:0006281	0.000185249	0.999953	13	564	DNA repair	BP	0.0628248
GO:0043226	0.000206509	0.999919	111	13198	organelle	CC	0.0685105
GO:0006259	0.000208136	0.999933	18	973	DNA metabolic process	BP	0.0685105
GO:0098687	0.000255364	0.999947	10	341	chromosomal region	CC	0.082838
GO:0005856	0.00026619	0.999886	31	2240	cytoskeleton	CC	0.0848633
GO:0031974	0.000277536	0.99986	59	5372	membrane-enclosed lumen	CC	0.0848633
GO:0043233	0.000277536	0.99986	59	5372	organelle lumen	CC	0.0848633
GO:0070013	0.000277536	0.99986	59	5372	intracellular organelle lumen	CC	0.0848633
GO:0022613	0.000280565	0.99993	12	441	ribonucleoprotein complex biogenesis	BP	0.0848633
GO:0006401	0.000311381	0.99994	9	282	RNA catabolic process	BP	0.0929287
GO:0097427	0.000323895	0.999998	2	4	microtubule bundle	CC	0.0953308
GO:0080090	0.000330663	0.999834	54	5069	regulation of primary metabolic process	BP	0.0953308
GO:0000956	0.000332208	0.99996	6	123	nuclear-transcribed mRNA catabolic process	BP	0.0953308
GO:0043227	0.000337894	0.999853	106	12407	membrane-bounded organelle	CC	0.0957351
GO:0031323	0.000389838	0.999804	53	4989	regulation of cellular metabolic process	BP	0.109072
GO:0022027	0.000422028	0.999997	2	5	interkinetic nuclear migration	BP	0.11662
GO:0072698	0.000433161	0.999973	4	50	protein localization to microtubule cytoskeleton	BP	0.118237
GO:1901566	0.000454998	0.999816	25	1608	organonitrogen compound biosynthetic process	BP	0.122701
GO:0006402	0.000464523	0.999916	8	237	mRNA catabolic process	BP	0.123779
GO:0043393	0.000471187	0.99994	6	130	regulation of protein binding	BP	0.124077
GO:0006312	0.000535519	0.999982	3	24	mitotic recombination	BP	0.139378
GO:0045005	0.000549844	0.999963	4	55	DNA-templated DNA replication maintenance of fidelity	BP	0.141462
GO:0044380	0.000567511	0.999961	4	54	protein localization to cytoskeleton	BP	0.144348
GO:0043231	0.000583373	0.999719	99	11434	intracellular membrane-bounded organelle	CC	0.145997
GO:0051171	0.00058704	0.999699	52	4923	regulation of nitrogen compound metabolic process	BP	0.145997
GO:0099080	0.000594578	0.999773	21	1280	supramolecular complex	CC	0.146246
GO:0033554	0.000608788	0.999744	26	1845	cellular response to stress	BP	0.146724
GO:0060255	0.000609628	0.999683	56	5439	regulation of macromolecule metabolic process	BP	0.146724
GO:0007051	0.000635223	0.999896	7	191	spindle organization	BP	0.151257
GO:0051246	0.000664791	0.99971	28	2002	regulation of protein metabolic process	BP	0.155679
GO:0031023	0.000667704	0.999909	6	151	microtubule organizing center organization	BP	0.155679
GO:0016604	0.000797005	0.99974	15	807	nuclear body	CC	0.183911
GO:0140694	0.000811665	0.999803	10	383	non-membrane-bounded organelle assembly	BP	0.185383
GO:0016043	0.000827463	0.99956	60	5882	cellular component organization	BP	0.185656
GO:0000932	0.000836342	0.999908	5	97	P-body	CC	0.185656
GO:1990904	0.000837744	0.999726	15	685	ribonucleoprotein complex	CC	0.185656
GO:1900151	0.000869666	0.999965	3	24	regulation of nuclear-transcribed mRNA catabolic process, deadenylation-dependent decay	BP	0.189828
GO:0006260	0.000873532	0.999825	8	274	DNA replication	BP	0.189828
GO:0006974	0.000882456	0.999709	15	838	cellular response to DNA damage stimulus	BP	0.189847
GO:0003729	0.000890582	0.9998	9	293	mRNA binding	MF	0.189847
GO:0019900	0.000951697	0.999697	14	735	kinase binding	MF	0.200961
GO:0031047	0.00096306	0.99989	5	101	gene silencing by RNA	BP	0.20146
GO:0051172	0.00101711	0.999549	27	2025	negative regulation of nitrogen compound metabolic process	BP	0.210796
GO:0019222	0.00103335	0.999446	59	5927	regulation of metabolic process	BP	0.212198
GO:1904526	0.00106526	0.999987	2	7	regulation of microtubule binding	BP	0.215757
GO:0072344	0.00107651	0.999952	3	28	rescue of stalled ribosome	BP	0.215757
GO:1902532	0.00108525	0.999704	11	502	negative regulation of intracellular signal transduction	BP	0.215757
GO:0006302	0.00108924	0.999774	8	288	double-strand break repair	BP	0.215757
GO:0019899	0.00113326	0.999494	27	1963	enzyme binding	MF	0.222507
GO:0048519	0.00122682	0.999348	51	4886	negative regulation of biological process	BP	0.238781
GO:0009987	0.00131028	0.999496	116	14690	cellular process	BP	0.251253
GO:0009890	0.00131335	0.999464	21	1475	negative regulation of biosynthetic process	BP	0.251253
GO:0016441	0.00134635	0.999884	4	64	post-transcriptional gene silencing	BP	0.255385
GO:0060966	0.00139021	0.999932	3	31	regulation of gene silencing by RNA	BP	0.261488
GO:0010605	0.00143662	0.999323	30	2402	negative regulation of macromolecule metabolic process	BP	0.267966
GO:0140535	0.00147824	0.999487	15	856	intracellular protein-containing complex	CC	0.27345
GO:0007017	0.0016289	0.999429	15	892	microtubule-based process	BP	0.29885
GO:0071897	0.00165252	0.99973	6	168	DNA biosynthetic process	BP	0.300719
GO:0044271	0.00170668	0.999093	46	4341	cellular nitrogen compound biosynthetic process	BP	0.30807
GO:0032886	0.00201427	0.999595	7	250	regulation of microtubule-based process	BP	0.360684
GO:0006310	0.00206315	0.999526	8	316	DNA recombination	BP	0.366505
GO:1901576	0.00208223	0.998855	53	5284	organic substance biosynthetic process	BP	0.366981
GO:0048523	0.00211685	0.99886	46	4384	negative regulation of cellular process	BP	0.370168
GO:0051276	0.00217167	0.999353	11	531	chromosome organization	BP	0.374579
GO:0140640	0.00218427	0.999348	11	554	catalytic activity, acting on a nucleic acid	MF	0.374579
GO:0008017	0.00219228	0.999552	7	256	microtubule binding	MF	0.374579
GO:0004518	0.00224568	0.999609	6	191	nuclease activity	MF	0.380795
GO:0005952	0.00233402	0.999956	2	9	cAMP-dependent protein kinase complex	CC	0.3928
GO:1903047	0.00237462	0.999202	13	732	mitotic cell cycle process	BP	0.396651
GO:0031327	0.00242053	0.998981	20	1450	negative regulation of cellular biosynthetic process	BP	0.401324
GO:2000765	0.00248558	0.999851	3	32	regulation of cytoplasmic translation	BP	0.407039
GO:0051248	0.00249137	0.999121	14	781	negative regulation of protein metabolic process	BP	0.407039
GO:0042555	0.00253411	0.999951	2	8	MCM complex	CC	0.40993
GO:0000731	0.00254569	0.999844	3	40	DNA synthesis involved in DNA repair	BP	0.40993
GO:0044249	0.00261566	0.998546	52	5217	cellular biosynthetic process	BP	0.418188
GO:0007098	0.00264623	0.999617	5	135	centrosome cycle	BP	0.420075
GO:0046825	0.00274933	0.999828	3	35	regulation of protein export from nucleus	BP	0.433368
GO:0008380	0.00283597	0.999182	10	432	RNA splicing	BP	0.443899
GO:0009058	0.00303349	0.998295	53	5366	biosynthetic process	BP	0.468767
GO:0034655	0.00305028	0.999178	9	395	nucleobase-containing compound catabolic process	BP	0.468767
GO:0014074	0.00305768	0.999543	5	138	response to purine-containing compound	BP	0.468767
GO:0019901	0.00313762	0.998962	12	655	protein kinase binding	MF	0.470437
GO:0006446	0.00314151	0.999656	4	72	regulation of translational initiation	BP	0.470437
GO:1902117	0.00315268	0.999653	4	81	positive regulation of organelle assembly	BP	0.470437
GO:0005819	0.00317196	0.99914	9	407	spindle	CC	0.470437
GO:0035331	0.00317366	0.999925	2	13	negative regulation of hippo signaling	BP	0.470437
GO:0000781	0.00332913	0.999493	5	124	chromosome, telomeric region	CC	0.490236
GO:0051052	0.00337652	0.999001	10	488	regulation of DNA metabolic process	BP	0.493965
GO:0010558	0.00348822	0.998515	19	1391	negative regulation of macromolecule biosynthetic process	BP	0.506992
GO:0007020	0.00356053	0.999753	3	44	microtubule nucleation	BP	0.514163
GO:0015934	0.00374014	0.999417	5	108	large ribosomal subunit	CC	0.536638
GO:0045934	0.00388118	0.998331	19	1403	negative regulation of nucleobase-containing compound metabolic process	BP	0.553328
GO:0009889	0.00394489	0.997865	39	3746	regulation of biosynthetic process	BP	0.558852
GO:0022402	0.00401896	0.99835	17	1178	cell cycle process	BP	0.565682
GO:0060211	0.00404365	0.999891	2	14	regulation of nuclear-transcribed mRNA poly(A) tail shortening	BP	0.565682
GO:0005874	0.00412139	0.998837	9	425	microtubule	CC	0.569699
GO:0031032	0.00412327	0.999188	6	193	actomyosin structure organization	BP	0.569699
GO:0009968	0.00436406	0.998193	17	1189	negative regulation of signal transduction	BP	0.599269
GO:0000278	0.00448371	0.998308	14	876	mitotic cell cycle	BP	0.610006
GO:0007059	0.00456886	0.998804	8	368	chromosome segregation	BP	0.610006
GO:0060148	0.00457852	0.999867	2	15	positive regulation of post-transcriptional gene silencing	BP	0.610006
GO:1900370	0.00457852	0.999867	2	15	positive regulation of post-transcriptional gene silencing by RNA	BP	0.610006
GO:2000637	0.00457852	0.999867	2	15	positive regulation of miRNA-mediated gene silencing	BP	0.610006
GO:1900152	0.00480915	0.999863	2	11	negative regulation of nuclear-transcribed mRNA catabolic process, deadenylation-dependent decay	BP	0.636942
GO:1901564	0.00496899	0.997126	53	5297	organonitrogen compound metabolic process	BP	0.65424
GO:0070507	0.00502751	0.999154	5	152	regulation of microtubule cytoskeleton organization	BP	0.658074
GO:0008104	0.00511109	0.997413	28	2343	protein localization	BP	0.665125
GO:0000287	0.00519473	0.998927	6	211	magnesium ion binding	MF	0.672102
GO:0046700	0.00527887	0.998453	9	431	heterocycle catabolic process	BP	0.679063
GO:0031326	0.00540192	0.997031	38	3691	regulation of cellular biosynthetic process	BP	0.687028
GO:0070727	0.00540217	0.997254	28	2353	cellular macromolecule localization	BP	0.687028
GO:0002181	0.00550787	0.998854	6	152	cytoplasmic translation	BP	0.696404
GO:0061157	0.00553813	0.999282	4	96	mRNA destabilization	BP	0.696404
GO:0140657	0.00560577	0.998216	10	520	ATP-dependent activity	MF	0.700972
GO:0010468	0.00566072	0.996788	44	4417	regulation of gene expression	BP	0.70391
GO:0044270	0.0057324	0.998298	9	436	cellular nitrogen compound catabolic process	BP	0.708885
GO:0051018	0.00586976	0.999511	3	51	protein kinase A binding	MF	0.721884
GO:0016442	0.00600139	0.9998	2	15	RISC complex	CC	0.723849
GO:0031332	0.00600139	0.9998	2	15	RNAi effector complex	CC	0.723849
GO:0045787	0.00601498	0.998522	7	306	positive regulation of cell cycle	BP	0.723849
GO:0050779	0.00607758	0.999191	4	99	RNA destabilization	BP	0.723849
GO:0000724	0.00617599	0.998907	5	162	double-strand break repair via homologous recombination	BP	0.723849
GO:0001979	0.00622387	1	1	1	regulation of systemic arterial blood pressure by chemoreceptor signaling	BP	0.723849
GO:0002007	0.00622387	1	1	1	detection of hypoxic conditions in blood by chemoreceptor signaling	BP	0.723849
GO:0003027	0.00622387	1	1	1	regulation of systemic arterial blood pressure by carotid body chemoreceptor signaling	BP	0.723849
GO:0003029	0.00622387	1	1	1	detection of hypoxic conditions in blood by carotid body chemoreceptor signaling	BP	0.723849
GO:0043221	0.00622387	1	1	1	SMC family protein binding	MF	0.723849
GO:0035195	0.00624147	0.999468	3	50	miRNA-mediated gene silencing	BP	0.723849
GO:2000431	0.00636216	1	1	1	regulation of cytokinesis, actomyosin contractile ring assembly	BP	0.728099
GO:0005744	0.00638868	0.99978	2	15	TIM23 mitochondrial import inner membrane translocase complex	CC	0.728099
GO:1905794	0.00640824	1	1	1	response to puromycin	BP	0.728099
GO:1905795	0.00640824	1	1	1	cellular response to puromycin	BP	0.728099
GO:0031588	0.0064813	0.999772	2	17	nucleotide-activated protein kinase complex	CC	0.729467
GO:0032433	0.00648545	0.999771	2	17	filopodium tip	CC	0.729467
GO:0061014	0.00658165	0.999103	4	101	positive regulation of mRNA catabolic process	BP	0.736586
GO:0071495	0.00670773	0.997095	17	1238	cellular response to endogenous stimulus	BP	0.745603
GO:0042669	0.00673032	1	1	1	regulation of inner ear auditory receptor cell fate specification	BP	0.745603
GO:1903754	0.00682211	1	1	1	cortical microtubule plus-end	CC	0.745603
GO:1904511	0.00682211	1	1	1	cytoplasmic microtubule plus-end	CC	0.745603
GO:0090068	0.00682878	0.998504	6	238	positive regulation of cell cycle process	BP	0.745603
GO:0003712	0.00687182	0.9979	9	472	transcription coregulator activity	MF	0.74666
GO:0000775	0.00691044	0.998483	6	231	chromosome, centromeric region	CC	0.747229
GO:0035278	0.00697309	0.999745	2	17	miRNA-mediated gene silencing by inhibition of translation	BP	0.750379
GO:1903312	0.00703978	0.999025	4	92	negative regulation of mRNA metabolic process	BP	0.75393
GO:0019439	0.00708986	0.997823	9	450	aromatic compound catabolic process	BP	0.755678
GO:0000725	0.00719894	0.998678	5	167	recombinational repair	BP	0.759355
GO:0035371	0.00721076	0.999732	2	17	microtubule plus-end	CC	0.759355
GO:0016887	0.00722614	0.997956	8	372	ATP hydrolysis activity	MF	0.759355
GO:0033043	0.00757031	0.996766	16	1104	regulation of organelle organization	BP	0.791805
GO:0022618	0.00763623	0.998292	6	193	ribonucleoprotein complex assembly	BP	0.794985
GO:0045912	0.00771532	0.999287	3	57	negative regulation of carbohydrate metabolic process	BP	0.798179
GO:0045296	0.00773823	0.99779	8	310	cadherin binding	MF	0.798179
GO:0051640	0.00783298	0.997381	10	557	organelle localization	BP	0.800289
GO:0034453	0.00784026	0.999691	2	20	microtubule anchoring	BP	0.800289
GO:0032204	0.00789829	0.998867	4	99	regulation of telomere maintenance	BP	0.800289
GO:0043488	0.00790171	0.998516	5	164	regulation of mRNA stability	BP	0.800289
GO:0032559	0.00800995	0.996304	19	1449	adenyl ribonucleotide binding	MF	0.803151
GO:0019219	0.00802243	0.995492	37	3656	regulation of nucleobase-containing compound metabolic process	BP	0.803151
GO:0140014	0.00805641	0.997908	7	315	mitotic nuclear division	BP	0.803151
GO:1903311	0.0080735	0.997905	7	288	regulation of mRNA metabolic process	BP	0.803151
GO:0010556	0.00827479	0.995367	36	3543	regulation of macromolecule biosynthetic process	BP	0.818646
GO:0051098	0.00836365	0.998089	6	232	regulation of binding	BP	0.818646
GO:0043021	0.00836694	0.998409	5	152	ribonucleoprotein complex binding	MF	0.818646
GO:0032210	0.00837555	0.999206	3	51	regulation of telomere maintenance via telomerase	BP	0.818646
GO:0033962	0.00845965	0.999654	2	19	P-body assembly	BP	0.823271
GO:0008356	0.00851765	0.999651	2	19	asymmetric cell division	BP	0.825327
GO:0021539	0.00860201	1	1	1	subthalamus development	BP	0.829909
GO:0030554	0.00867804	0.995963	19	1459	adenyl nucleotide binding	MF	0.833651
GO:0005912	0.00900828	0.998253	5	171	adherens junction	CC	0.85902
GO:0030150	0.00901888	0.999619	2	19	protein import into mitochondrial matrix	BP	0.85902
GO:0051988	0.00916982	0.999606	2	21	regulation of attachment of spindle microtubules to kinetochore	BP	0.869696
GO:0071826	0.00936422	0.997812	6	203	ribonucleoprotein complex subunit organization	BP	0.882693
GO:1901361	0.00938574	0.996986	9	473	organic cyclic compound catabolic process	BP	0.882693
GO:0010648	0.0094461	0.995757	17	1291	negative regulation of cell communication	BP	0.884652
GO:0042254	0.00957344	0.997433	7	298	ribosome biogenesis	BP	0.885643
GO:0001927	0.00961494	1	1	1	exocyst assembly	BP	0.885643
GO:0001928	0.00961494	1	1	1	regulation of exocyst assembly	BP	0.885643
GO:0060178	0.00961494	1	1	1	regulation of exocyst localization	BP	0.885643
GO:0016788	0.00981551	0.99641	11	701	hydrolase activity, acting on ester bonds	MF	0.898151
GO:0023057	0.00983099	0.995565	17	1297	negative regulation of signaling	BP	0.898151
GO:0008150	0.00991636	0.996009	119	15700	biological_process	BP	0.90131
GO:0043487	0.0099461	0.998024	5	174	regulation of RNA stability	BP	0.90131
GO:0035194	0.0100787	0.998972	3	59	post-transcriptional gene silencing by RNA	BP	0.907424
GO:1902254	0.0100947	0.999544	2	21	negative regulation of intrinsic apoptotic signaling pathway by p53 class mediator	BP	0.907424
GO:0030518	0.0103376	0.998392	4	115	intracellular steroid hormone receptor signaling pathway	BP	0.925546
GO:0005801	0.0104225	0.998919	3	68	cis-Golgi network	CC	0.925985
GO:0060341	0.0104252	0.99565	14	940	regulation of cellular localization	BP	0.925985
GO:0035313	0.0105008	0.999514	2	22	wound healing, spreading of epidermal cells	BP	0.92901
GO:0048255	0.0107235	0.998882	3	58	mRNA stabilization	BP	0.944981
GO:0043401	0.0108654	0.998285	4	117	steroid hormone mediated signaling pathway	BP	0.953725
GO:0016607	0.0111381	0.996602	8	404	nuclear speck	CC	0.970291
GO:0005524	0.0111408	0.99479	18	1392	ATP binding	MF	0.970291
GO:0070034	0.0112631	0.999461	2	21	telomerase RNA binding	MF	0.975324
GO:0061013	0.0114022	0.997656	5	179	regulation of mRNA catabolic process	BP	0.975324
GO:0046683	0.0114344	0.998166	4	123	response to organophosphorus	BP	0.975324
GO:0010804	0.0116681	0.99943	2	22	negative regulation of tumor necrosis factor-mediated signaling pathway	BP	0.975324
GO:0003674	0.0118103	0.994331	114	14769	molecular_function	MF	0.975324
GO:0071479	0.0118659	0.998713	3	63	cellular response to ionizing radiation	BP	0.975324
GO:1990752	0.0120008	0.999403	2	23	microtubule end	CC	0.975324
GO:1904356	0.0123197	0.998648	3	59	regulation of telomere maintenance via telomere lengthening	BP	0.975324
GO:0021846	0.0123553	0.999371	2	26	cell proliferation in forebrain	BP	0.975324
GO:0019785	0.0124093	0.999962	1	2	ISG15-specific peptidase activity	MF	0.975324
GO:0032406	0.0124093	0.999962	1	2	MutLbeta complex binding	MF	0.975324
GO:0032408	0.0124093	0.999962	1	2	MutSbeta complex binding	MF	0.975324
GO:0036298	0.0124093	0.999962	1	2	recombinational interstrand cross-link repair	BP	0.975324
GO:0048560	0.0124093	0.999962	1	2	establishment of anatomical structure orientation	BP	0.975324
GO:0048561	0.0124093	0.999962	1	2	establishment of animal organ orientation	BP	0.975324
GO:0070716	0.0124093	0.999962	1	2	mismatch repair involved in maintenance of fidelity involved in DNA-dependent DNA replication	BP	0.975324
GO:0071140	0.0124093	0.999962	1	2	resolution of mitotic recombination intermediates	BP	0.975324
GO:0097362	0.0124093	0.999962	1	2	MCM8-MCM9 complex	CC	0.975324
GO:0044085	0.0124129	0.992971	33	3040	cellular component biogenesis	BP	0.975324
GO:0005136	0.0124551	0.999961	1	2	interleukin-4 receptor binding	MF	0.975324
GO:0030626	0.0124551	0.999961	1	2	U12 snRNA binding	MF	0.975324
GO:0000288	0.0124596	0.998622	3	66	nuclear-transcribed mRNA catabolic process, deadenylation-dependent decay	BP	0.975324
GO:0031436	0.0125009	0.999961	1	2	BRCA1-BARD1 complex	CC	0.975324
GO:0003290	0.0125467	0.999961	1	2	atrial septum secundum morphogenesis	BP	0.975324
GO:0033566	0.0125467	0.999961	1	2	gamma-tubulin complex localization	BP	0.975324
GO:1901193	0.0125507	1	1	1	regulation of formation of translation preinitiation complex	BP	0.975324
GO:1901194	0.0125507	1	1	1	negative regulation of formation of translation preinitiation complex	BP	0.975324
GO:0051086	0.0125507	1	1	1	chaperone mediated protein folding independent of cofactor	BP	0.975324
GO:0030120	0.0125804	0.998609	3	58	vesicle coat	CC	0.975324
GO:1902528	0.0125925	0.99996	1	2	regulation of protein linear polyubiquitination	BP	0.975324
GO:1902530	0.0125925	0.99996	1	2	positive regulation of protein linear polyubiquitination	BP	0.975324
GO:0001960	0.012593	0.998601	3	67	negative regulation of cytokine-mediated signaling pathway	BP	0.975324
GO:0031393	0.0126383	0.99996	1	2	negative regulation of prostaglandin biosynthetic process	BP	0.975462
GO:0042667	0.0129126	0.999958	1	2	auditory receptor cell fate specification	BP	0.991856
GO:0035330	0.012994	0.999321	2	26	regulation of hippo signaling	BP	0.991856
GO:0019985	0.013008	0.999321	2	25	translesion synthesis	BP	0.991856
GO:0048585	0.0130595	0.993664	19	1540	negative regulation of response to stimulus	BP	0.991856
GO:0046822	0.0130723	0.997823	4	114	regulation of nucleocytoplasmic transport	BP	0.991856
GO:0045947	0.0132433	0.999308	2	22	negative regulation of translational initiation	BP	0.999203
GO:0045004	0.0133677	0.999955	1	2	DNA replication proofreading	BP	0.999203
GO:0006611	0.0133763	0.998484	3	62	protein export from nucleus	BP	0.999203
GO:0034237	0.0134009	0.99929	2	25	protein kinase A regulatory subunit binding	MF	0.999203
GO:0031441	0.0134124	0.999955	1	2	negative regulation of mRNA 3'-end processing	BP	0.999203
GO:0010639	0.013437	0.996149	7	336	negative regulation of organelle organization	BP	0.999203
GO:0061547	0.0136832	0.999953	1	2	glycogen synthase activity, transferring glucose-1-phosphate	MF	1
GO:0140682	0.0137727	0.999953	1	2	histone H3-di/monomethyl-lysine-4 FAD-dependent demethylase activity	MF	1
GO:0006413	0.0138108	0.997667	4	104	translational initiation	BP	1
GO:0016922	0.013825	0.997654	4	129	nuclear receptor binding	MF	1
GO:0007026	0.0138371	0.999251	2	27	negative regulation of microtubule depolymerization	BP	1
GO:0015631	0.0139168	0.995982	7	360	tubulin binding	MF	1
GO:0000070	0.0141544	0.996927	5	198	mitotic sister chromatid segregation	BP	1
GO:0032386	0.0142971	0.995853	7	331	regulation of intracellular transport	BP	1
GO:0032302	0.0143946	0.999948	1	2	MutSbeta complex	CC	1
GO:0060761	0.0144388	0.99831	3	71	negative regulation of response to cytokine stimulus	BP	1
GO:0051298	0.014583	0.998286	3	72	centrosome duplication	BP	1
GO:0051225	0.0145909	0.997486	4	125	spindle assembly	BP	1
GO:0007052	0.0146095	0.997483	4	123	mitotic spindle organization	BP	1
GO:0070161	0.0146891	0.993818	13	833	anchoring junction	CC	1
GO:0031109	0.0148069	0.997437	4	129	microtubule polymerization or depolymerization	BP	1
GO:0043489	0.0149793	0.998226	3	66	RNA stabilization	BP	1
GO:0005848	0.0151315	0.999943	1	2	mRNA cleavage stimulating factor complex	CC	1
GO:0033365	0.01521	0.993567	13	884	protein localization to organelle	BP	1
GO:0033143	0.0152675	0.998176	3	70	regulation of intracellular steroid hormone receptor signaling pathway	BP	1
GO:0051497	0.01536	0.999123	2	26	negative regulation of stress fiber assembly	BP	1
GO:0090307	0.0153651	0.998161	3	69	mitotic spindle assembly	BP	1
GO:1902373	0.0153765	0.99816	3	67	negative regulation of mRNA catabolic process	BP	1
GO:0032091	0.0156061	0.998121	3	69	negative regulation of protein binding	BP	1
GO:1901699	0.0159973	0.994036	10	627	cellular response to nitrogen compound	BP	1
GO:0060940	0.0161858	0.999934	1	2	epithelial to mesenchymal transition involved in cardiac fibroblast development	BP	1
GO:0030496	0.0162903	0.996338	5	193	midbody	CC	1
GO:0060964	0.016581	0.99901	2	28	regulation of miRNA-mediated gene silencing	BP	1
GO:0007097	0.0166167	0.999016	2	24	nuclear migration	BP	1
GO:0032147	0.0166518	0.997942	3	75	activation of protein kinase activity	BP	1
GO:0055028	0.0166699	0.99993	1	2	cortical microtubule	CC	1
GO:0006278	0.0167604	0.997931	3	65	RNA-templated DNA biosynthetic process	BP	1
GO:0007004	0.0167604	0.997931	3	65	telomere maintenance via telomerase	BP	1
GO:0031114	0.0170349	0.998965	2	30	regulation of microtubule depolymerization	BP	1
GO:0005694	0.0173433	0.991179	20	1727	chromosome	CC	1
GO:0032232	0.0173458	0.99894	2	28	negative regulation of actin filament bundle assembly	BP	1
GO:0106020	0.0174465	0.999924	1	2	regulation of vesicle docking	BP	1
GO:0051641	0.0180734	0.989454	33	3191	cellular localization	BP	1
GO:1900368	0.018081	0.998868	2	29	regulation of post-transcriptional gene silencing by RNA	BP	1
GO:0003735	0.0182778	0.995783	5	155	structural constituent of ribosome	MF	1
GO:0045727	0.0182853	0.996634	4	121	positive regulation of translation	BP	1
GO:1902957	0.0184919	0.999914	1	2	negative regulation of mitochondrial electron transport, NADH to ubiquinone	BP	1
GO:1905447	0.0184919	0.999914	1	2	negative regulation of mitochondrial ATP synthesis coupled electron transport	BP	1
GO:0060212	0.0186021	0.999885	1	3	negative regulation of nuclear-transcribed mRNA poly(A) tail shortening	BP	1
GO:1905762	0.0186021	0.999885	1	3	CCR4-NOT complex binding	MF	1
GO:1905870	0.0186476	0.999884	1	3	positive regulation of 3'-UTR-mediated mRNA stabilization	BP	1
GO:0003285	0.0186931	0.999883	1	3	septum secundum development	BP	1
GO:0071409	0.0187386	0.999883	1	3	cellular response to cycloheximide	BP	1
GO:1904689	0.0188336	0.999911	1	2	negative regulation of cytoplasmic translational initiation	BP	1
GO:0045218	0.0188752	0.999881	1	3	zonula adherens maintenance	BP	1
GO:0060785	0.0188779	0.999911	1	2	regulation of apoptosis involved in tissue homeostasis	BP	1
GO:0060147	0.0191687	0.998761	2	30	regulation of post-transcriptional gene silencing	BP	1
GO:0035368	0.0191929	0.999877	1	3	selenocysteine insertion sequence binding	MF	1
GO:1901698	0.0193993	0.991248	14	1043	response to nitrogen compound	BP	1
GO:1903313	0.0194291	0.996352	4	132	positive regulation of mRNA metabolic process	BP	1
GO:0000217	0.0194511	0.998737	2	28	DNA secondary structure binding	MF	1
GO:0044307	0.0195117	0.999873	1	3	dendritic branch	CC	1
GO:0000280	0.0195727	0.993387	8	475	nuclear division	BP	1
GO:0097444	0.019602	0.999872	1	3	spine apparatus	CC	1
GO:0044265	0.0196197	0.991414	13	922	cellular macromolecule catabolic process	BP	1
GO:0097149	0.0196478	0.999871	1	3	centralspindlin complex	CC	1
GO:0099053	0.0196935	0.999871	1	3	activating signal cointegrator 1 complex	CC	1
GO:0000289	0.0197127	0.998702	2	32	nuclear-transcribed mRNA poly(A) tail shortening	BP	1
GO:0004373	0.0198226	0.999869	1	3	glycogen (starch) synthase activity	MF	1
GO:0002926	0.0198739	0.999868	1	3	tRNA wobble base 5-methoxycarbonylmethyl-2-thiouridinylation	BP	1
GO:0061752	0.0200064	0.9999	1	2	telomeric repeat-containing RNA binding	MF	1
GO:1903008	0.0200806	0.996189	4	140	organelle disassembly	BP	1
GO:0004386	0.0201574	0.996171	4	137	helicase activity	MF	1
GO:1901797	0.0203158	0.998643	2	31	negative regulation of signal transduction by p53 class mediator	BP	1
GO:0070877	0.020399	0.999861	1	3	microprocessor complex	CC	1
GO:1903095	0.020399	0.999861	1	3	ribonuclease III complex	CC	1
GO:0050436	0.0208059	0.999855	1	3	microfibril binding	MF	1
GO:0031463	0.0209641	0.99857	2	34	Cul3-RING ubiquitin ligase complex	CC	1
GO:0005911	0.0211184	0.992765	8	471	cell-cell junction	CC	1
GO:0032555	0.0212323	0.988802	21	1788	purine ribonucleotide binding	MF	1
GO:0051591	0.0212954	0.997108	3	81	response to cAMP	BP	1
GO:0032954	0.0213727	0.999847	1	3	regulation of cytokinetic process	BP	1
GO:0098813	0.021445	0.99397	6	307	nuclear chromosome segregation	BP	1
GO:0006298	0.0214721	0.998526	2	30	mismatch repair	BP	1
GO:0010243	0.021513	0.990467	13	954	response to organonitrogen compound	BP	1
GO:0035583	0.0215691	0.999845	1	3	sequestering of TGFbeta in extracellular matrix	BP	1
GO:0007030	0.0222667	0.995639	4	144	Golgi organization	BP	1
GO:0000819	0.0223187	0.994557	5	223	sister chromatid segregation	BP	1
GO:0060938	0.0224005	0.999832	1	3	epicardium-derived cardiac fibroblast cell differentiation	BP	1
GO:0060939	0.0224005	0.999832	1	3	epicardium-derived cardiac fibroblast cell development	BP	1
GO:0004748	0.0224933	0.999831	1	3	ribonucleoside-diphosphate reductase activity, thioredoxin disulfide as acceptor	MF	1
GO:0005971	0.0224933	0.999831	1	3	ribonucleoside-diphosphate reductase complex	CC	1
GO:0061731	0.0224933	0.999831	1	3	ribonucleoside-diphosphate reductase activity	MF	1
GO:0017076	0.0227066	0.987941	21	1799	purine nucleotide binding	MF	1
GO:1900126	0.0228507	0.999826	1	3	negative regulation of hyaluronan biosynthetic process	BP	1
GO:0022625	0.023034	0.996822	3	51	cytosolic large ribosomal subunit	CC	1
GO:0042273	0.0231906	0.996757	3	72	ribosomal large subunit biogenesis	BP	1
GO:0071417	0.0232266	0.991321	9	571	cellular response to organonitrogen compound	BP	1
GO:0032553	0.0233181	0.987581	21	1805	ribonucleotide binding	MF	1
GO:1902369	0.0234611	0.996698	3	78	negative regulation of RNA catabolic process	BP	1
GO:0055087	0.0235395	0.999815	1	3	Ski complex	CC	1
GO:0070478	0.0235395	0.999815	1	3	nuclear-transcribed mRNA catabolic process, 3'-5' exonucleolytic nonsense-mediated decay	BP	1
GO:0004814	0.0238287	0.99981	1	3	arginine-tRNA ligase activity	MF	1
GO:0006420	0.0238287	0.99981	1	3	arginyl-tRNA aminoacylation	BP	1
GO:0005730	0.0239056	0.989253	13	947	nucleolus	CC	1
GO:0010833	0.0243253	0.996531	3	76	telomere maintenance via telomere lengthening	BP	1
GO:1904528	0.0244478	0.9998	1	3	positive regulation of microtubule binding	BP	1
GO:1902253	0.0244954	0.998196	2	30	regulation of intrinsic apoptotic signaling pathway by p53 class mediator	BP	1
GO:0032205	0.0244984	0.998187	2	33	negative regulation of telomere maintenance	BP	1
GO:0005925	0.024543	0.991367	8	387	focal adhesion	CC	1
GO:0032407	0.0246658	0.999771	1	4	MutSalpha complex binding	MF	1
GO:0008821	0.0247111	0.99977	1	4	crossover junction endodeoxyribonuclease activity	MF	1
GO:0070532	0.0248016	0.999769	1	4	BRCA1-B complex	CC	1
GO:0046329	0.0249933	0.998131	2	33	negative regulation of JNK cascade	BP	1
GO:0140954	0.0250277	0.999764	1	4	NA	NA	1
GO:0071963	0.0251576	0.999788	1	3	establishment or maintenance of cell polarity regulating cell shape	BP	1
GO:0035063	0.0251629	0.999762	1	4	nuclear speck organization	BP	1
GO:0061351	0.0251891	0.99487	4	162	neural precursor cell proliferation	BP	1
GO:0051726	0.025202	0.988585	13	1011	regulation of cell cycle	BP	1
GO:0071076	0.0252987	0.999759	1	4	RNA 3' uridylation	BP	1
GO:0006301	0.0254144	0.99808	2	34	postreplication repair	BP	1
GO:0005515	0.025418	0.983506	60	6690	protein binding	MF	1
GO:0044391	0.0254453	0.993602	5	172	ribosomal subunit	CC	1
GO:0033144	0.0255323	0.998066	2	34	negative regulation of intracellular steroid hormone receptor signaling pathway	BP	1
GO:0009912	0.0257049	0.999751	1	4	auditory receptor cell fate commitment	BP	1
GO:0060120	0.0257049	0.999751	1	4	inner ear receptor cell fate commitment	BP	1
GO:0030212	0.0257439	0.998044	2	33	hyaluronan metabolic process	BP	1
GO:0031329	0.0257517	0.989145	11	765	regulation of cellular catabolic process	BP	1
GO:0009057	0.0257646	0.98731	16	1267	macromolecule catabolic process	BP	1
GO:1902555	0.0258549	0.998026	2	35	endoribonuclease complex	CC	1
GO:1902775	0.0259292	0.999747	1	4	mitochondrial large ribosomal subunit assembly	BP	1
GO:0035166	0.0260144	0.999745	1	4	post-embryonic hemopoiesis	BP	1
GO:0033036	0.0263163	0.984579	29	2776	macromolecule localization	BP	1
GO:2001251	0.0264654	0.996089	3	89	negative regulation of chromosome organization	BP	1
GO:1903690	0.0265157	0.999735	1	4	negative regulation of wound healing, spreading of epidermal cells	BP	1
GO:0030055	0.026716	0.990451	8	395	cell-substrate junction	CC	1
GO:1904259	0.0267413	0.999731	1	4	regulation of basement membrane assembly involved in embryonic body morphogenesis	BP	1
GO:1904261	0.0267413	0.999731	1	4	positive regulation of basement membrane assembly involved in embryonic body morphogenesis	BP	1
GO:2001197	0.0267413	0.999731	1	4	basement membrane assembly involved in embryonic body morphogenesis	BP	1
GO:0051493	0.0271751	0.990243	8	476	regulation of cytoskeleton organization	BP	1
GO:0004534	0.0273531	0.999718	1	4	5'-3' exoribonuclease activity	MF	1
GO:0051647	0.0274358	0.997843	2	33	nucleus localization	BP	1
GO:0048873	0.0274727	0.997836	2	34	homeostasis of number of cells within a tissue	BP	1
GO:0000245	0.0275062	0.995893	3	74	spliceosomal complex assembly	BP	1
GO:0044743	0.0277087	0.997804	2	35	protein transmembrane import into intracellular organelle	BP	1
GO:0019827	0.0277372	0.99418	4	167	stem cell population maintenance	BP	1
GO:0000166	0.0277719	0.984547	23	2046	nucleotide binding	MF	1
GO:0043255	0.0278083	0.99581	3	92	regulation of carbohydrate biosynthetic process	BP	1
GO:1902494	0.0279262	0.98529	19	1588	catalytic complex	CC	1
GO:0035639	0.0279787	0.985026	20	1726	purine ribonucleoside triphosphate binding	MF	1
GO:0000922	0.0279928	0.994112	4	164	spindle pole	CC	1
GO:1901265	0.0280069	0.984403	23	2047	nucleoside phosphate binding	MF	1
GO:0030522	0.0281797	0.992697	5	236	intracellular receptor signaling pathway	BP	1
GO:0000723	0.0283168	0.994031	4	147	telomere maintenance	BP	1
GO:0034660	0.0285238	0.988953	9	587	ncRNA metabolic process	BP	1
GO:0060935	0.0285762	0.999692	1	4	cardiac fibroblast cell differentiation	BP	1
GO:0060936	0.0285762	0.999692	1	4	cardiac fibroblast cell development	BP	1
GO:0031110	0.028724	0.99562	3	90	regulation of microtubule polymerization or depolymerization	BP	1
GO:0006482	0.0287712	0.999688	1	4	protein demethylation	BP	1
GO:0008214	0.0287712	0.999688	1	4	protein dealkylation	BP	1
GO:0046677	0.0289915	0.997641	2	37	response to antibiotic	BP	1
GO:1990044	0.0291712	0.999679	1	4	protein localization to lipid droplet	BP	1
GO:0031123	0.0292215	0.995514	3	91	RNA 3'-end processing	BP	1
GO:0033157	0.0292348	0.992354	5	226	regulation of intracellular protein transport	BP	1
GO:1904761	0.0292503	0.999678	1	4	negative regulation of myofibroblast differentiation	BP	1
GO:0070966	0.0295754	0.99967	1	4	nuclear-transcribed mRNA catabolic process, no-go decay	BP	1
GO:0044319	0.0296821	0.99756	2	35	wound healing, spreading of cells	BP	1
GO:0090505	0.0296821	0.99756	2	35	epiboly involved in wound healing	BP	1
GO:0046907	0.0301622	0.984243	18	1500	intracellular transport	BP	1
GO:0098727	0.0302345	0.993484	4	171	maintenance of cell number	BP	1
GO:1902850	0.0303011	0.993473	4	156	microtubule cytoskeleton organization involved in mitosis	BP	1
GO:0030331	0.0305666	0.997439	2	38	nuclear estrogen receptor binding	MF	1
GO:0071407	0.0308011	0.988672	8	505	cellular response to organic cyclic compound	BP	1
GO:1905348	0.0308585	0.997398	2	39	endonuclease complex	CC	1
GO:0003284	0.0309172	0.999616	1	5	septum primum development	BP	1
GO:0003289	0.0309172	0.999616	1	5	atrial septum primum morphogenesis	BP	1
GO:0009755	0.0309278	0.993291	4	166	hormone-mediated signaling pathway	BP	1
GO:0140955	0.0309622	0.999615	1	5	NA	NA	1
GO:0006642	0.0309786	0.999638	1	4	triglyceride mobilization	BP	1
GO:0090504	0.0309962	0.997389	2	36	epiboly	BP	1
GO:0033044	0.0310809	0.991737	5	236	regulation of chromosome organization	BP	1
GO:0034250	0.0312654	0.993206	4	147	positive regulation of cellular amide metabolic process	BP	1
GO:0097039	0.0314117	0.999603	1	5	protein linear polyubiquitination	BP	1
GO:0031339	0.0314152	0.999628	1	4	negative regulation of vesicle fusion	BP	1
GO:1902954	0.0314861	0.999626	1	4	regulation of early endosome to recycling endosome transport	BP	1
GO:0048285	0.0319149	0.98818	8	520	organelle fission	BP	1
GO:0098892	0.0319459	0.99959	1	5	extrinsic component of postsynaptic specialization membrane	CC	1
GO:0099147	0.0319459	0.99959	1	5	extrinsic component of postsynaptic density membrane	CC	1
GO:0070695	0.0320383	0.999587	1	5	FHF complex	CC	1
GO:0043426	0.0321655	0.999584	1	5	MRF binding	MF	1
GO:0006297	0.0322166	0.999583	1	5	nucleotide-excision repair, DNA gap filling	BP	1
GO:0070987	0.0323509	0.999579	1	5	error-free translesion synthesis	BP	1
GO:0010825	0.0326041	0.999599	1	4	positive regulation of centrosome duplication	BP	1
GO:1905868	0.0326532	0.999571	1	5	regulation of 3'-UTR-mediated mRNA stabilization	BP	1
GO:0046898	0.0327017	0.99957	1	5	response to cycloheximide	BP	1
GO:0046098	0.0327526	0.999595	1	4	guanine metabolic process	BP	1
GO:0045180	0.0328	0.999567	1	5	basal cortex	CC	1
GO:0046785	0.0328261	0.994727	3	93	microtubule polymerization	BP	1
GO:0003986	0.0328599	0.999593	1	4	acetyl-CoA hydrolase activity	MF	1
GO:1903724	0.0328962	0.999565	1	5	positive regulation of centriole elongation	BP	1
GO:0097167	0.0329027	0.999592	1	4	circadian regulation of translation	BP	1
GO:0070925	0.0331311	0.984912	12	919	organelle assembly	BP	1
GO:0030117	0.0332782	0.994631	3	89	membrane coat	CC	1
GO:0048475	0.0332782	0.994631	3	89	coated membrane	CC	1
GO:0097546	0.0332912	0.997068	2	42	ciliary base	CC	1
GO:0007099	0.0334436	0.997047	2	42	centriole replication	BP	1
GO:0005134	0.0334515	0.999578	1	4	interleukin-2 receptor binding	MF	1
GO:0031499	0.033485	0.999549	1	5	TRAMP complex	CC	1
GO:0070318	0.0335184	0.999548	1	5	positive regulation of G0 to G1 transition	BP	1
GO:0051253	0.0335344	0.98331	15	1286	negative regulation of RNA metabolic process	BP	1
GO:1904538	0.03368	0.999572	1	4	regulation of glycolytic process through fructose-6-phosphate	BP	1
GO:1904539	0.03368	0.999572	1	4	negative regulation of glycolytic process through fructose-6-phosphate	BP	1
GO:0044389	0.033721	0.989489	6	304	ubiquitin-like protein ligase binding	MF	1
GO:0010494	0.0338605	0.994506	3	85	cytoplasmic stress granule	CC	1
GO:0043625	0.0339598	0.999536	1	5	delta DNA polymerase complex	CC	1
GO:0044087	0.0340852	0.984412	12	905	regulation of cellular component biogenesis	BP	1
GO:0031111	0.0341416	0.99696	2	39	negative regulation of microtubule polymerization or depolymerization	BP	1
GO:0044248	0.0341658	0.980804	22	1972	cellular catabolic process	BP	1
GO:0009895	0.0342404	0.989283	6	324	negative regulation of catabolic process	BP	1
GO:0010506	0.034268	0.989269	6	337	regulation of autophagy	BP	1
GO:0032200	0.0343163	0.992319	4	155	telomere organization	BP	1
GO:0065003	0.034328	0.981793	18	1470	protein-containing complex assembly	BP	1
GO:0110020	0.0346969	0.994303	3	96	regulation of actomyosin structure organization	BP	1
GO:0051601	0.0348065	0.999512	1	5	exocyst localization	BP	1
GO:0046580	0.0351255	0.996813	2	43	negative regulation of Ras protein signal transduction	BP	1
GO:0071478	0.0351513	0.992064	4	170	cellular response to radiation	BP	1
GO:0031330	0.0355179	0.990218	5	241	negative regulation of cellular catabolic process	BP	1
GO:0009719	0.0355749	0.981386	17	1477	response to endogenous stimulus	BP	1
GO:0051084	0.0357762	0.996761	2	32	'de novo' post-translational protein folding	BP	1
GO:0007019	0.0357919	0.996717	2	44	microtubule depolymerization	BP	1
GO:0030981	0.0358421	0.999515	1	4	cortical microtubule cytoskeleton	CC	1
GO:0070125	0.0366613	0.999492	1	4	mitochondrial translational elongation	BP	1
GO:1902219	0.0368465	0.999453	1	5	negative regulation of intrinsic apoptotic signaling pathway in response to osmotic stress	BP	1
GO:0071139	0.0369055	0.999429	1	6	resolution of recombination intermediates	BP	1
GO:2000323	0.0369093	0.999451	1	5	negative regulation of glucocorticoid receptor signaling pathway	BP	1
GO:0051130	0.0371281	0.98224	13	1021	positive regulation of cellular component organization	BP	1
GO:0016889	0.0373071	0.999416	1	6	endodeoxyribonuclease activity, producing 3'-phosphomonoesters	MF	1
GO:0001405	0.0373312	0.999438	1	5	PAM complex, Tim23 associated import motor	CC	1
GO:0051656	0.0373911	0.986793	7	425	establishment of organelle localization	BP	1
GO:0099513	0.0376281	0.983883	10	698	polymeric cytoskeletal fiber	CC	1
GO:0061980	0.0376513	0.996459	2	41	regulatory RNA binding	MF	1
GO:0097340	0.0376646	0.999428	1	5	inhibition of cysteine-type endopeptidase activity	BP	1
GO:0097341	0.0376646	0.999428	1	5	zymogen inhibition	BP	1
GO:1990116	0.038289	0.999385	1	6	ribosome-associated ubiquitin-dependent protein catabolic process	BP	1
GO:0016072	0.0383079	0.989235	5	241	rRNA metabolic process	BP	1
GO:0060992	0.0383246	0.999384	1	6	response to fungicide	BP	1
GO:0010606	0.0385098	0.999378	1	6	positive regulation of cytoplasmic mRNA processing body assembly	BP	1
GO:0051168	0.0386631	0.991015	4	159	nuclear export	BP	1
GO:0005737	0.0387914	0.974945	92	11412	cytoplasm	CC	1
GO:0000127	0.038868	0.999366	1	6	transcription factor TFIIIC complex	CC	1
GO:0042791	0.038868	0.999366	1	6	5S class rRNA transcription by RNA polymerase III	BP	1
GO:0033588	0.0389117	0.999364	1	6	elongator holoenzyme complex	CC	1
GO:0090166	0.0389327	0.999389	1	5	Golgi disassembly	BP	1
GO:0035329	0.0392015	0.996215	2	47	hippo signaling	BP	1
GO:0070201	0.0392631	0.984868	8	514	regulation of establishment of protein localization	BP	1
GO:0062014	0.0396217	0.993139	3	105	negative regulation of small molecule metabolic process	BP	1
GO:1990635	0.0396558	0.99934	1	6	proximal dendrite	CC	1
GO:0021543	0.0398036	0.990652	4	180	pallium development	BP	1
GO:0017111	0.0399901	0.982695	10	688	ribonucleoside triphosphate phosphatase activity	MF	1
GO:0045022	0.0399929	0.996117	2	40	early endosome to late endosome transport	BP	1
GO:0043570	0.04008	0.999325	1	6	maintenance of DNA repeat elements	BP	1
GO:0017108	0.0403142	0.999317	1	6	5'-flap endonuclease activity	MF	1
GO:0098534	0.0404013	0.996035	2	47	centriole assembly	BP	1
GO:0003714	0.0404605	0.990448	4	180	transcription corepressor activity	MF	1
GO:0051661	0.0405043	0.999311	1	6	maintenance of centrosome location	BP	1
GO:0071694	0.0406601	0.999305	1	6	maintenance of protein location in extracellular region	BP	1
GO:0007077	0.0406644	0.999305	1	6	mitotic nuclear membrane disassembly	BP	1
GO:0048298	0.0407831	0.999301	1	6	positive regulation of isotype switching to IgA isotypes	BP	1
GO:0016728	0.0413917	0.99928	1	6	oxidoreductase activity, acting on CH or CH2 groups, disulfide as acceptor	MF	1
GO:0035196	0.0414615	0.995881	2	44	miRNA processing	BP	1
GO:0030038	0.0415243	0.992682	3	101	contractile actin filament bundle assembly	BP	1
GO:0043149	0.0415243	0.992682	3	101	stress fiber assembly	BP	1
GO:0051972	0.0419054	0.995827	2	40	regulation of telomerase activity	BP	1
GO:0030015	0.0419835	0.999259	1	6	CCR4-NOT core complex	CC	1
GO:0003730	0.0420053	0.992574	3	93	mRNA 3'-UTR binding	MF	1
GO:0097367	0.0421327	0.975514	23	2141	carbohydrate derivative binding	MF	1
GO:0051100	0.0421652	0.992519	3	105	negative regulation of binding	BP	1
GO:0030261	0.0423208	0.995763	2	40	chromosome condensation	BP	1
GO:0036094	0.0423391	0.974887	25	2369	small molecule binding	MF	1
GO:0031503	0.042347	0.989859	4	180	protein-containing complex localization	BP	1
GO:0032404	0.0429052	0.999226	1	6	mismatch repair complex binding	MF	1
GO:2000322	0.0429052	0.999226	1	6	regulation of glucocorticoid receptor signaling pathway	BP	1
GO:0004931	0.0429458	0.999203	1	7	extracellularly ATP-gated cation channel activity	MF	1
GO:0070533	0.0430486	0.999221	1	6	BRCA1-C complex	CC	1
GO:0042799	0.0431678	0.999194	1	7	histone methyltransferase activity (H4-K20 specific)	MF	1
GO:0048156	0.0431744	0.99563	2	40	tau protein binding	MF	1
GO:0062176	0.043225	0.999214	1	6	R-loop disassembly	BP	1
GO:0034093	0.0433492	0.99921	1	6	positive regulation of maintenance of sister chromatid cohesion	BP	1
GO:0034184	0.0433492	0.99921	1	6	positive regulation of maintenance of mitotic sister chromatid cohesion	BP	1
GO:1901976	0.0435826	0.995542	2	47	regulation of cell cycle checkpoint	BP	1
GO:0031297	0.0436479	0.995529	2	48	replication fork processing	BP	1
GO:0032873	0.043962	0.995492	2	44	negative regulation of stress-activated MAPK cascade	BP	1
GO:1902956	0.0439892	0.999218	1	5	regulation of mitochondrial electron transport, NADH to ubiquinone	BP	1
GO:0014832	0.0441766	0.999156	1	7	urinary bladder smooth muscle contraction	BP	1
GO:0120283	0.0443643	0.999149	1	7	protein serine/threonine kinase binding	MF	1
GO:0006384	0.0444088	0.999147	1	7	transcription initiation at RNA polymerase III promoter	BP	1
GO:0006111	0.0444173	0.995407	2	48	regulation of gluconeogenesis	BP	1
GO:0010603	0.0444958	0.999143	1	7	regulation of cytoplasmic mRNA processing body assembly	BP	1
GO:0055059	0.0444974	0.999167	1	6	asymmetric neuroblast division	BP	1
GO:0006458	0.0446395	0.995418	2	36	'de novo' protein folding	BP	1
GO:0032453	0.0447991	0.999132	1	7	histone H3-methyl-lysine-4 demethylase activity	MF	1
GO:0004691	0.0450856	0.999145	1	6	cAMP-dependent protein kinase activity	MF	1
GO:0070568	0.0454678	0.999105	1	7	guanylyltransferase activity	MF	1
GO:0000184	0.0455074	0.995244	2	44	nuclear-transcribed mRNA catabolic process, nonsense-mediated decay	BP	1
GO:0070303	0.045522	0.995238	2	45	negative regulation of stress-activated protein kinase signaling cascade	BP	1
GO:0051338	0.0455373	0.981928	8	530	regulation of transferase activity	BP	1
GO:0051058	0.0456175	0.99521	2	49	negative regulation of small GTPase mediated signal transduction	BP	1
GO:0002151	0.0457335	0.999095	1	7	G-quadruplex RNA binding	MF	1
GO:0070531	0.0457745	0.999093	1	7	BRCA1-A complex	CC	1
GO:0070537	0.0457745	0.999093	1	7	histone H2A K63-linked deubiquitination	BP	1
GO:2001243	0.0459177	0.991581	3	101	negative regulation of intrinsic apoptotic signaling pathway	BP	1
GO:0006914	0.0459599	0.981724	8	549	autophagy	BP	1
GO:0061919	0.0459599	0.981724	8	549	process utilizing autophagic mechanism	BP	1
GO:0031124	0.0460725	0.995142	2	47	mRNA 3'-end processing	BP	1
GO:0010824	0.0460761	0.995145	2	46	regulation of centrosome duplication	BP	1
GO:0048256	0.0462891	0.999072	1	7	flap endonuclease activity	MF	1
GO:0034334	0.046548	0.999062	1	7	adherens junction maintenance	BP	1
GO:0035061	0.0467121	0.999117	1	5	interchromatin granule	CC	1
GO:0004536	0.0471384	0.994958	2	50	deoxyribonuclease activity	MF	1
GO:0099512	0.0471458	0.977349	12	923	supramolecular fiber	CC	1
GO:0048296	0.0473731	0.999028	1	7	regulation of isotype switching to IgA isotypes	BP	1
GO:0032870	0.0474399	0.981017	8	548	cellular response to hormone stimulus	BP	1
GO:1904760	0.0477581	0.999039	1	6	regulation of myofibroblast differentiation	BP	1
GO:0032300	0.0479062	0.999006	1	7	mismatch repair complex	CC	1
GO:0004540	0.0480954	0.991	3	115	ribonuclease activity	MF	1
GO:0030866	0.0482166	0.994807	2	42	cortical actin cytoskeleton organization	BP	1
GO:0097452	0.0483083	0.999114	1	4	GAIT complex	CC	1
GO:1900125	0.0487175	0.998972	1	7	regulation of hyaluronan biosynthetic process	BP	1
GO:0032880	0.0487367	0.977268	11	840	regulation of protein localization	BP	1
GO:2000480	0.0488584	0.998994	1	6	negative regulation of cAMP-dependent protein kinase activity	BP	1
GO:0003149	0.0489045	0.998942	1	8	membranous septum morphogenesis	BP	1
GO:0001514	0.0489587	0.998961	1	7	selenocysteine incorporation	BP	1
GO:0006451	0.0489587	0.998961	1	7	translational readthrough	BP	1
GO:2000278	0.0489953	0.990776	3	106	regulation of DNA biosynthetic process	BP	1
GO:0004519	0.0490076	0.990759	3	117	endonuclease activity	MF	1
GO:0070918	0.0490631	0.994642	2	48	small regulatory ncRNA processing	BP	1
GO:0099081	0.0490643	0.97628	12	930	supramolecular polymer	CC	1
GO:0045607	0.0493011	0.998925	1	8	regulation of inner ear auditory receptor cell differentiation	BP	1
GO:0045631	0.0493011	0.998925	1	8	regulation of mechanoreceptor differentiation	BP	1
GO:2000980	0.0493011	0.998925	1	8	regulation of inner ear receptor cell differentiation	BP	1
GO:0043933	0.0493051	0.972253	19	1650	protein-containing complex organization	BP	1
GO:0070427	0.0493457	0.998923	1	8	nucleotide-binding oligomerization domain containing 1 signaling pathway	BP	1
GO:0051128	0.0495733	0.970676	23	2224	regulation of cellular component organization	BP	1
GO:0004679	0.0496004	0.998934	1	7	AMP-activated protein kinase activity	MF	1
GO:0018105	0.0496207	0.987493	4	195	peptidyl-serine phosphorylation	BP	1
GO:0051247	0.0497339	0.974506	14	1173	positive regulation of protein metabolic process	BP	1
GO:2001242	0.0498064	0.987448	4	172	regulation of intrinsic apoptotic signaling pathway	BP	1
GO:0045647	0.0498323	0.998923	1	7	negative regulation of erythrocyte differentiation	BP	1
GO:0098890	0.0500554	0.998914	1	7	extrinsic component of postsynaptic membrane	CC	1
GO:0007528	0.0501479	0.994442	2	53	neuromuscular junction development	BP	1
GO:0008092	0.050157	0.975668	12	933	cytoskeletal protein binding	MF	1
GO:1903722	0.050276	0.998904	1	7	regulation of centriole elongation	BP	1
GO:0071320	0.0503403	0.994421	2	49	cellular response to cAMP	BP	1
GO:0061502	0.0503465	0.998931	1	6	early endosome to recycling endosome transport	BP	1
GO:0009894	0.0504689	0.975491	12	954	regulation of catabolic process	BP	1
GO:0098927	0.050717	0.994371	2	45	vesicle-mediated transport between endosomal compartments	BP	1
GO:0090576	0.0508427	0.998856	1	8	RNA polymerase III transcription regulator complex	CC	1
GO:0060050	0.0510016	0.998849	1	8	positive regulation of protein glycosylation	BP	1
GO:0032437	0.0510642	0.998869	1	7	cuticular plate	CC	1
GO:0071383	0.051292	0.986939	4	188	cellular response to steroid hormone stimulus	BP	1
GO:0045197	0.0513107	0.994254	2	49	establishment or maintenance of epithelial cell apical/basal polarity	BP	1
GO:1905446	0.05137	0.998887	1	6	regulation of mitochondrial ATP synthesis coupled electron transport	BP	1
GO:0070831	0.0515881	0.998822	1	8	basement membrane assembly	BP	1
GO:0030029	0.0516103	0.976658	10	737	actin filament-based process	BP	1
GO:0070016	0.0517201	0.998816	1	8	armadillo repeat domain binding	MF	1
GO:0110025	0.051761	0.998838	1	7	DNA strand resection involved in replication fork processing	BP	1
GO:0140513	0.0518529	0.97326	14	1188	nuclear protein-containing complex	CC	1
GO:0042473	0.0523453	0.998811	1	7	outer ear morphogenesis	BP	1
GO:0050789	0.05239	0.964457	81	10211	regulation of biological process	BP	1
GO:0008608	0.0527467	0.993989	2	53	attachment of spindle microtubules to kinetochore	BP	1
GO:0106002	0.0531298	0.998855	1	5	mCRD-mediated mRNA stability complex	CC	1
GO:0101031	0.0532432	0.993955	2	40	chaperone complex	CC	1
GO:0048290	0.0533044	0.998741	1	8	isotype switching to IgA isotypes	BP	1
GO:0034502	0.053384	0.989599	3	108	protein localization to chromosome	BP	1
GO:0140098	0.0533858	0.981416	6	369	catalytic activity, acting on RNA	MF	1
GO:0035581	0.0534449	0.998734	1	8	sequestering of extracellular ligand from receptor	BP	1
GO:0090666	0.0534922	0.998839	1	5	scaRNA localization to Cajal body	BP	1
GO:0070883	0.0535105	0.998731	1	8	pre-miRNA binding	MF	1
GO:0010677	0.0537551	0.99381	2	53	negative regulation of cellular carbohydrate metabolic process	BP	1
GO:0070937	0.0537831	0.998826	1	5	CRD-mediated mRNA stability complex	CC	1
GO:1905064	0.0538544	0.998715	1	8	negative regulation of vascular associated smooth muscle cell differentiation	BP	1
GO:0034618	0.0538832	0.998713	1	8	arginine binding	MF	1
GO:0009200	0.053967	0.998735	1	7	deoxyribonucleoside triphosphate metabolic process	BP	1
GO:0045503	0.0539886	0.998708	1	8	dynein light chain binding	MF	1
GO:0051129	0.0541151	0.976457	9	651	negative regulation of cellular component organization	BP	1
GO:0016796	0.0543669	0.993698	2	54	exonuclease activity, active with either ribo- or deoxyribonucleic acids and producing 5'-phosphomonoesters	MF	1
GO:0003014	0.0544235	0.989297	3	120	renal system process	BP	1
GO:1990275	0.0544524	0.998686	1	8	preribosome binding	MF	1
GO:1904354	0.0548267	0.998667	1	8	negative regulation of telomere capping	BP	1
GO:0090324	0.0548726	0.998728	1	6	negative regulation of oxidative phosphorylation	BP	1
GO:0003697	0.0548826	0.989193	3	105	single-stranded DNA binding	MF	1
GO:0046826	0.0549149	0.998726	1	6	negative regulation of protein export from nucleus	BP	1
GO:0065002	0.0550798	0.993579	2	51	intracellular protein transmembrane transport	BP	1
GO:0021987	0.0550826	0.989117	3	119	cerebral cortex development	BP	1
GO:1905832	0.0553308	0.998643	1	8	positive regulation of spindle assembly	BP	1
GO:0035381	0.0554391	0.998616	1	9	ATP-gated ion channel activity	MF	1
GO:0005840	0.0555914	0.982735	5	220	ribosome	CC	1
GO:0030915	0.0556154	0.998607	1	9	Smc5-Smc6 complex	CC	1
GO:0090091	0.0557315	0.998623	1	8	positive regulation of extracellular matrix disassembly	BP	1
GO:2000766	0.0558323	0.998596	1	9	negative regulation of cytoplasmic translation	BP	1
GO:0048387	0.0559678	0.998611	1	8	negative regulation of retinoic acid receptor signaling pathway	BP	1
GO:0014848	0.0561295	0.998581	1	9	urinary tract smooth muscle contraction	BP	1
GO:0061511	0.0561893	0.9986	1	8	centriole elongation	BP	1
GO:0051081	0.0562885	0.998595	1	8	nuclear membrane disassembly	BP	1
GO:0010803	0.0566099	0.993293	2	53	regulation of tumor necrosis factor-mediated signaling pathway	BP	1
GO:1902218	0.056817	0.998568	1	8	regulation of intrinsic apoptotic signaling pathway in response to osmotic stress	BP	1
GO:0031642	0.056973	0.998537	1	9	negative regulation of myelination	BP	1
GO:0051096	0.0570294	0.998586	1	7	positive regulation of helicase activity	BP	1
GO:0004674	0.0575702	0.979574	6	410	protein serine/threonine kinase activity	MF	1
GO:0004690	0.0577249	0.998521	1	8	cyclic nucleotide-dependent protein kinase activity	MF	1
GO:0032879	0.0579617	0.966278	20	1889	regulation of localization	BP	1
GO:0070578	0.0580089	0.998506	1	8	RISC-loading complex	CC	1
GO:0030520	0.0580181	0.993035	2	52	intracellular estrogen receptor signaling pathway	BP	1
GO:0030422	0.058161	0.998498	1	8	siRNA processing	BP	1
GO:0051015	0.0588413	0.984348	4	177	actin filament binding	MF	1
GO:1905719	0.0589007	0.998436	1	9	protein localization to perinuclear region of cytoplasm	BP	1
GO:0048008	0.0589287	0.992858	2	54	platelet-derived growth factor receptor signaling pathway	BP	1
GO:0016462	0.0590812	0.972635	10	742	pyrophosphatase activity	MF	1
GO:0018209	0.0592514	0.984178	4	208	peptidyl-serine modification	BP	1
GO:1900115	0.0593387	0.998412	1	9	extracellular regulation of signal transduction	BP	1
GO:1900116	0.0593387	0.998412	1	9	extracellular negative regulation of signal transduction	BP	1
GO:0046601	0.0593769	0.99841	1	9	positive regulation of centriole replication	BP	1
GO:0016817	0.0594583	0.972429	10	743	hydrolase activity, acting on acid anhydrides	MF	1
GO:0016818	0.0594583	0.972429	10	743	hydrolase activity, acting on acid anhydrides, in phosphorus-containing anhydrides	MF	1
GO:1905461	0.0597487	0.998414	1	8	positive regulation of vascular associated smooth muscle cell apoptotic process	BP	1
GO:0000315	0.0598145	0.992687	2	55	organellar large ribosomal subunit	CC	1
GO:0005762	0.0598145	0.992687	2	55	mitochondrial large ribosomal subunit	CC	1
GO:0002011	0.0599311	0.992664	2	55	morphogenesis of an epithelial sheet	BP	1
GO:0016578	0.060155	0.998367	1	9	histone deubiquitination	BP	1
GO:0030036	0.0609413	0.972886	9	654	actin cytoskeleton organization	BP	1
GO:0007062	0.0609656	0.992463	2	56	sister chromatid cohesion	BP	1
GO:1903689	0.0609842	0.998322	1	9	regulation of wound healing, spreading of epidermal cells	BP	1
GO:0046605	0.0611241	0.992436	2	55	regulation of centrosome cycle	BP	1
GO:0002534	0.0611573	0.99242	2	58	cytokine production involved in inflammatory response	BP	1
GO:1900015	0.0611573	0.99242	2	58	regulation of cytokine production involved in inflammatory response	BP	1
GO:0030660	0.0618551	0.992303	2	53	Golgi-associated vesicle membrane	CC	1
GO:0030397	0.0622082	0.998253	1	9	membrane disassembly	BP	1
GO:0010172	0.0627544	0.9982	1	10	embryonic body morphogenesis	BP	1
GO:0098909	0.0629572	0.998237	1	8	regulation of cardiac muscle cell action potential involved in regulation of contraction	BP	1
GO:0031122	0.0630038	0.992064	2	57	cytoplasmic microtubule organization	BP	1
GO:0061668	0.0633101	0.998167	1	10	mitochondrial ribosome assembly	BP	1
GO:0046328	0.0633272	0.986748	3	132	regulation of JNK cascade	BP	1
GO:0009304	0.0634952	0.998156	1	10	tRNA transcription	BP	1
GO:0042797	0.0634952	0.998156	1	10	tRNA transcription by RNA polymerase III	BP	1
GO:0071806	0.0636275	0.991945	2	56	protein transmembrane transport	BP	1
GO:0071374	0.0637549	0.998141	1	10	cellular response to parathyroid hormone stimulus	BP	1
GO:0035088	0.0641294	0.991854	2	54	establishment or maintenance of apical/basal cell polarity	BP	1
GO:0061245	0.0641294	0.991854	2	54	establishment or maintenance of bipolar cell polarity	BP	1
GO:0034091	0.0641694	0.998139	1	9	regulation of maintenance of sister chromatid cohesion	BP	1
GO:0034182	0.0641694	0.998139	1	9	regulation of maintenance of mitotic sister chromatid cohesion	BP	1
GO:0016051	0.0642787	0.98238	4	200	carbohydrate biosynthetic process	BP	1
GO:0022411	0.0643137	0.974428	7	466	cellular component disassembly	BP	1
GO:0034454	0.0643436	0.998106	1	10	microtubule anchoring at centrosome	BP	1
GO:0032388	0.0643757	0.982349	4	195	positive regulation of intracellular transport	BP	1
GO:0000109	0.0645247	0.998118	1	9	nucleotide-excision repair complex	CC	1
GO:1904688	0.0647678	0.998133	1	8	regulation of cytoplasmic translational initiation	BP	1
GO:0016787	0.0651139	0.960295	23	2280	hydrolase activity	MF	1
GO:1902115	0.0652107	0.982035	4	206	regulation of organelle assembly	BP	1
GO:0051293	0.0652228	0.991625	2	57	establishment of spindle localization	BP	1
GO:0035197	0.0653862	0.998067	1	9	siRNA binding	MF	1
GO:0032797	0.0654965	0.998061	1	9	SMN complex	CC	1
GO:0008360	0.0655635	0.986097	3	125	regulation of cell shape	BP	1
GO:0044089	0.0657108	0.973741	7	485	positive regulation of cellular component biogenesis	BP	1
GO:0045876	0.0659802	0.998031	1	9	positive regulation of sister chromatid cohesion	BP	1
GO:0071225	0.0660113	0.99803	1	9	cellular response to muramyl dipeptide	BP	1
GO:0071310	0.0663512	0.959856	22	2203	cellular response to organic substance	BP	1
GO:0000018	0.0666284	0.985775	3	127	regulation of DNA recombination	BP	1
GO:0032836	0.0669838	0.997946	1	10	glomerular basement membrane development	BP	1
GO:0036446	0.0670203	0.997968	1	9	myofibroblast differentiation	BP	1
GO:0071028	0.06771	0.9979	1	10	nuclear mRNA surveillance	BP	1
GO:0070830	0.0679024	0.991062	2	63	bicellular tight junction assembly	BP	1
GO:0032508	0.0684257	0.990992	2	53	DNA duplex unwinding	BP	1
GO:0000995	0.0686791	0.997817	1	11	RNA polymerase III general transcription initiation factor activity	MF	1
GO:0030865	0.0691433	0.990854	2	51	cortical cytoskeleton organization	BP	1
GO:0010212	0.0692979	0.984966	3	128	response to ionizing radiation	BP	1
GO:0140588	0.0693151	0.997776	1	11	chromatin looping	BP	1
GO:0030122	0.0693772	0.997821	1	9	AP-2 adaptor complex	CC	1
GO:0030128	0.0693772	0.997821	1	9	clathrin coat of endocytic vesicle	CC	1
GO:0036211	0.0698447	0.9563	25	2648	protein modification process	BP	1
GO:0110011	0.0700139	0.997753	1	10	regulation of basement membrane organization	BP	1
GO:0034470	0.0700529	0.973917	6	391	ncRNA processing	BP	1
GO:0002931	0.0701466	0.990604	2	61	response to ischemia	BP	1
GO:0016447	0.0702201	0.990582	2	63	somatic recombination of immunoglobulin gene segments	BP	1
GO:0072393	0.070515	0.997698	1	11	microtubule anchoring at microtubule organizing center	BP	1
GO:0090161	0.0705287	0.997719	1	10	Golgi ribbon formation	BP	1
GO:0101019	0.0708847	0.997696	1	10	nucleolar exosome (RNase complex)	CC	1
GO:0021548	0.0709468	0.997669	1	11	pons development	BP	1
GO:0008627	0.0714136	0.997661	1	10	intrinsic apoptotic signaling pathway in response to osmotic stress	BP	1
GO:0016725	0.0714269	0.997637	1	11	oxidoreductase activity, acting on CH or CH2 groups	MF	1
GO:0034452	0.0715241	0.997653	1	10	dynactin binding	MF	1
GO:0050794	0.0718376	0.949744	76	9654	regulation of cellular process	BP	1
GO:0065007	0.0718424	0.950282	84	10782	biological regulation	BP	1
GO:0032815	0.072083	0.997616	1	10	negative regulation of natural killer cell activation	BP	1
GO:1901856	0.0721713	0.997675	1	8	negative regulation of cellular respiration	BP	1
GO:0030509	0.0722903	0.984021	3	144	BMP signaling pathway	BP	1
GO:0032092	0.0723764	0.990149	2	57	positive regulation of protein binding	BP	1
GO:0070922	0.0725983	0.997581	1	10	RISC complex assembly	BP	1
GO:0021860	0.0726973	0.997551	1	11	pyramidal neuron development	BP	1
GO:0009056	0.0731195	0.954406	24	2393	catabolic process	BP	1
GO:0046975	0.073318	0.997488	1	12	histone methyltransferase activity (H3-K36 specific)	MF	1
GO:0097504	0.0734304	0.9975	1	11	Gemini of coiled bodies	CC	1
GO:0030432	0.0734834	0.997476	1	12	peristalsis	BP	1
GO:0106310	0.0735237	0.975223	5	336	protein serine kinase activity	MF	1
GO:0030135	0.0737324	0.975157	5	291	coated vesicle	CC	1
GO:0004862	0.0737424	0.997503	1	10	cAMP-dependent protein kinase inhibitor activity	MF	1
GO:0050839	0.0738039	0.967693	8	520	cell adhesion molecule binding	MF	1
GO:0051053	0.0740895	0.983475	3	132	negative regulation of DNA metabolic process	BP	1
GO:0060049	0.074419	0.997411	1	12	regulation of protein glycosylation	BP	1
GO:0016328	0.0744487	0.989682	2	63	lateral plasma membrane	CC	1
GO:0007163	0.0745865	0.978514	4	214	establishment or maintenance of cell polarity	BP	1
GO:0002162	0.0751699	0.997436	1	9	dystroglycan binding	MF	1
GO:0061676	0.0752071	0.997433	1	9	importin-alpha family protein binding	MF	1
GO:0071214	0.075253	0.974483	5	315	cellular response to abiotic stimulus	BP	1
GO:0104004	0.075253	0.974483	5	315	cellular response to environmental stimulus	BP	1
GO:0007093	0.0753243	0.983071	3	142	mitotic cell cycle checkpoint signaling	BP	1
GO:0090267	0.0753376	0.997367	1	11	positive regulation of mitotic cell cycle spindle assembly checkpoint	BP	1
GO:0031113	0.0756658	0.989433	2	59	regulation of microtubule polymerization	BP	1
GO:0051252	0.0758441	0.950469	30	3372	regulation of RNA metabolic process	BP	1
GO:0042532	0.0758709	0.997355	1	10	negative regulation of tyrosine phosphorylation of STAT protein	BP	1
GO:0005915	0.0759057	0.997385	1	9	zonula adherens	CC	1
GO:0000912	0.0759106	0.997384	1	9	assembly of actomyosin apparatus involved in cytokinesis	BP	1
GO:0000915	0.0759106	0.997384	1	9	actomyosin contractile ring assembly	BP	1
GO:0030157	0.076121	0.997311	1	11	pancreatic juice secretion	BP	1
GO:0001527	0.0765544	0.99728	1	11	microfibril	CC	1
GO:0044828	0.0766464	0.997273	1	11	negative regulation by host of viral genome replication	BP	1
GO:0045859	0.0767302	0.970765	6	402	regulation of protein kinase activity	BP	1
GO:0045294	0.0768494	0.997285	1	10	alpha-catenin binding	MF	1
GO:1902531	0.0772528	0.955313	17	1650	regulation of intracellular signal transduction	BP	1
GO:0031625	0.0773935	0.973563	5	287	ubiquitin protein ligase binding	MF	1
GO:0044772	0.077488	0.970395	6	421	mitotic cell cycle phase transition	BP	1
GO:0000271	0.0775395	0.988993	2	66	polysaccharide biosynthetic process	BP	1
GO:0043296	0.0775443	0.982361	3	143	apical junction complex	CC	1
GO:0051657	0.0775453	0.997185	1	12	maintenance of organelle location	BP	1
GO:0051653	0.0776967	0.988973	2	62	spindle localization	BP	1
GO:0010638	0.0778632	0.967663	7	487	positive regulation of organelle organization	BP	1
GO:2000036	0.0779394	0.988904	2	66	regulation of stem cell population maintenance	BP	1
GO:0034393	0.078269	0.997155	1	11	positive regulation of smooth muscle cell apoptotic process	BP	1
GO:0006903	0.0782941	0.988836	2	63	vesicle targeting	BP	1
GO:0031392	0.0785148	0.997165	1	10	regulation of prostaglandin biosynthetic process	BP	1
GO:0043254	0.0788796	0.969742	6	386	regulation of protein-containing complex assembly	BP	1
GO:0035251	0.0790027	0.997077	1	12	UDP-glucosyltransferase activity	MF	1
GO:0042921	0.0792282	0.997112	1	10	glucocorticoid receptor signaling pathway	BP	1
GO:0071044	0.0792366	0.997083	1	11	histone mRNA catabolic process	BP	1
GO:0022607	0.0793543	0.948897	27	2785	cellular component assembly	BP	1
GO:0071377	0.0794687	0.997094	1	10	cellular response to glucagon stimulus	BP	1
GO:0009628	0.0795892	0.958397	12	1063	response to abiotic stimulus	BP	1
GO:0006888	0.0797099	0.981687	3	128	endoplasmic reticulum to Golgi vesicle-mediated transport	BP	1
GO:0045661	0.079757	0.988483	2	70	regulation of myoblast differentiation	BP	1
GO:0051880	0.0798078	0.997069	1	10	G-quadruplex DNA binding	MF	1
GO:1904779	0.0799983	0.997026	1	11	regulation of protein localization to centrosome	BP	1
GO:0061629	0.0800338	0.972376	5	322	RNA polymerase II-specific DNA-binding transcription factor binding	MF	1
GO:0032454	0.0801493	0.99697	1	13	histone H3-methyl-lysine-9 demethylase activity	MF	1
GO:0045793	0.0802384	0.996983	1	12	positive regulation of cell size	BP	1
GO:0000400	0.0802495	0.997036	1	10	four-way junction DNA binding	MF	1
GO:0070613	0.080324	0.988398	2	59	regulation of protein processing	BP	1
GO:0090235	0.0803925	0.996972	1	12	regulation of metaphase plate congression	BP	1
GO:0016445	0.0804685	0.988329	2	68	somatic diversification of immunoglobulins	BP	1
GO:0005536	0.080488	0.997018	1	10	glucose binding	MF	1
GO:0051865	0.0805822	0.98829	2	72	protein autoubiquitination	BP	1
GO:0072015	0.0806383	0.996977	1	11	podocyte development	BP	1
GO:0005024	0.080646	0.996931	1	13	transforming growth factor beta receptor activity	MF	1
GO:0060213	0.0806475	0.996952	1	12	positive regulation of nuclear-transcribed mRNA poly(A) tail shortening	BP	1
GO:0120192	0.0807166	0.988269	2	69	tight junction assembly	BP	1
GO:0004652	0.080733	0.996925	1	13	polynucleotide adenylyltransferase activity	MF	1
GO:1990817	0.080733	0.996925	1	13	RNA adenylyltransferase activity	MF	1
GO:0042976	0.0808264	0.996938	1	12	activation of Janus kinase activity	BP	1
GO:0090232	0.0810961	0.996917	1	12	positive regulation of spindle checkpoint	BP	1
GO:0010457	0.081237	0.996885	1	13	centriole-centriole cohesion	BP	1
GO:0016925	0.0814123	0.988125	2	65	protein sumoylation	BP	1
GO:0071107	0.0816059	0.996857	1	13	response to parathyroid hormone	BP	1
GO:0044837	0.0825147	0.996863	1	10	actomyosin contractile ring organization	BP	1
GO:1901388	0.0827623	0.996813	1	11	regulation of transforming growth factor beta activation	BP	1
GO:0051095	0.0832604	0.996774	1	11	regulation of helicase activity	BP	1
GO:0018193	0.0833029	0.960603	9	738	peptidyl-amino acid modification	BP	1
GO:0035253	0.0836923	0.996691	1	13	ciliary rootlet	CC	1
GO:0030213	0.083711	0.99669	1	13	hyaluronan biosynthetic process	BP	1
GO:0071772	0.0837605	0.980316	3	154	response to BMP	BP	1
GO:0071773	0.0837605	0.980316	3	154	cellular response to BMP stimulus	BP	1
GO:0000176	0.0837736	0.996707	1	12	nuclear exosome (RNase complex)	CC	1
GO:1990124	0.0839182	0.996696	1	12	messenger ribonucleoprotein complex	CC	1
GO:0008195	0.0840187	0.996646	1	14	phosphatidate phosphatase activity	MF	1
GO:0002182	0.0841461	0.996677	1	12	cytoplasmic translational elongation	BP	1
GO:0021794	0.0843779	0.996636	1	13	thalamus development	BP	1
GO:0002199	0.0845082	0.996797	1	8	zona pellucida receptor complex	CC	1
GO:1905288	0.0846077	0.996667	1	11	vascular associated smooth muscle cell apoptotic process	BP	1
GO:1905459	0.0846077	0.996667	1	11	regulation of vascular associated smooth muscle cell apoptotic process	BP	1
GO:2000479	0.0846134	0.996667	1	11	regulation of cAMP-dependent protein kinase activity	BP	1
GO:0031958	0.0849627	0.996639	1	11	corticosteroid receptor signaling pathway	BP	1
GO:0001959	0.0850104	0.979914	3	144	regulation of cytokine-mediated signaling pathway	BP	1
GO:0034427	0.0853536	0.99658	1	12	nuclear-transcribed mRNA catabolic process, exonucleolytic, 3'-5'	BP	1
GO:0001731	0.085587	0.996662	1	9	formation of translation preinitiation complex	BP	1
GO:0065009	0.0856051	0.94978	17	1625	regulation of molecular function	BP	1
GO:0072310	0.0863641	0.996497	1	12	glomerular epithelial cell development	BP	1
GO:0085020	0.0866851	0.996446	1	13	protein K6-linked ubiquitination	BP	1
GO:0098798	0.0866914	0.969406	5	286	mitochondrial protein-containing complex	CC	1
GO:0008603	0.0869177	0.996451	1	12	cAMP-dependent protein kinase regulator activity	MF	1
GO:0010976	0.0872627	0.979151	3	148	positive regulation of neuron projection development	BP	1
GO:0043167	0.08727	0.938651	48	5742	ion binding	MF	1
GO:0034497	0.087451	0.996361	1	14	protein localization to phagophore assembly site	BP	1
GO:0090306	0.0877875	0.996378	1	12	meiotic spindle assembly	BP	1
GO:0016888	0.0878043	0.996352	1	13	endodeoxyribonuclease activity, producing 5'-phosphomonoesters	MF	1
GO:1903317	0.0878343	0.986634	2	63	regulation of protein maturation	BP	1
GO:0043508	0.0878363	0.996374	1	12	negative regulation of JUN kinase activity	BP	1
GO:0070417	0.0879901	0.996337	1	13	cellular response to cold	BP	1
GO:0006264	0.0880887	0.996328	1	13	mitochondrial DNA replication	BP	1
GO:0097157	0.0881034	0.996381	1	11	pre-mRNA intronic binding	MF	1
GO:0034086	0.0884483	0.996298	1	13	maintenance of sister chromatid cohesion	BP	1
GO:0034088	0.0884483	0.996298	1	13	maintenance of mitotic sister chromatid cohesion	BP	1
GO:0005876	0.0884896	0.986459	2	67	spindle microtubule	CC	1
GO:0002562	0.0886734	0.986399	2	71	somatic diversification of immune receptors via germline recombination within a single locus	BP	1
GO:0016444	0.0886734	0.986399	2	71	somatic cell DNA recombination	BP	1
GO:0030054	0.0888569	0.944892	21	2083	cell junction	CC	1
GO:0071872	0.0890225	0.996274	1	12	cellular response to epinephrine stimulus	BP	1
GO:0004527	0.0893192	0.98624	2	72	exonuclease activity	MF	1
GO:0043297	0.0893342	0.986244	2	70	apical junction assembly	BP	1
GO:0031401	0.0893505	0.957148	9	749	positive regulation of protein modification process	BP	1
GO:0000722	0.0896399	0.996174	1	14	telomere maintenance via recombination	BP	1
GO:0060413	0.0898503	0.996136	1	15	atrial septum morphogenesis	BP	1
GO:0016281	0.0899781	0.996259	1	10	eukaryotic translation initiation factor 4F complex	CC	1
GO:2001279	0.0900416	0.996187	1	12	regulation of unsaturated fatty acid biosynthetic process	BP	1
GO:0106049	0.090148	0.996152	1	13	regulation of cellular response to osmotic stress	BP	1
GO:0030953	0.0903642	0.99619	1	11	astral microtubule organization	BP	1
GO:0032392	0.0904573	0.986012	2	61	DNA geometric change	BP	1
GO:0001946	0.0907356	0.996058	1	15	lymphangiogenesis	BP	1
GO:0035235	0.0911179	0.996044	1	14	ionotropic glutamate receptor signaling pathway	BP	1
GO:0048569	0.0913306	0.996048	1	13	post-embryonic animal organ development	BP	1
GO:0008296	0.0914166	0.996041	1	13	3'-5'-exodeoxyribonuclease activity	MF	1
GO:0106068	0.0916107	0.996023	1	13	SUMO ligase complex	CC	1
GO:1900153	0.0919378	0.995971	1	14	positive regulation of nuclear-transcribed mRNA catabolic process, deadenylation-dependent decay	BP	1
GO:0120193	0.091957	0.985589	2	74	tight junction organization	BP	1
GO:0055057	0.0922509	0.995943	1	14	neuroblast division	BP	1
GO:0002098	0.0924212	0.995908	1	15	tRNA wobble uridine modification	BP	1
GO:1901880	0.0924553	0.985494	2	67	negative regulation of protein depolymerization	BP	1
GO:0031346	0.0925089	0.966694	5	337	positive regulation of cell projection organization	BP	1
GO:0001837	0.0928529	0.977227	3	152	epithelial to mesenchymal transition	BP	1
GO:0010524	0.0931815	0.995883	1	13	positive regulation of calcium ion transport into cytosol	BP	1
GO:0099243	0.0932052	0.995881	1	13	extrinsic component of synaptic membrane	CC	1
GO:0016234	0.0932393	0.985292	2	69	inclusion body	CC	1
GO:0033147	0.0937587	0.995807	1	14	negative regulation of intracellular estrogen receptor signaling pathway	BP	1
GO:0071162	0.0940274	0.995869	1	11	CMG complex	CC	1
GO:0032790	0.0942311	0.995788	1	13	ribosome disassembly	BP	1
GO:0043412	0.0944295	0.938421	26	2867	macromolecule modification	BP	1
GO:0051347	0.0944668	0.965791	5	320	positive regulation of transferase activity	BP	1
GO:1904951	0.0945229	0.965767	5	317	positive regulation of establishment of protein localization	BP	1
GO:0006898	0.0947821	0.970387	4	230	receptor-mediated endocytosis	BP	1
GO:0035791	0.0948526	0.995707	1	14	platelet-derived growth factor receptor-beta signaling pathway	BP	1
GO:0071027	0.0950199	0.995692	1	14	nuclear RNA surveillance	BP	1
GO:0046824	0.0951299	0.984844	2	64	positive regulation of nucleocytoplasmic transport	BP	1
GO:0030983	0.0951609	0.995679	1	14	mismatched DNA binding	MF	1
GO:0007405	0.0952597	0.984754	2	78	neuroblast proliferation	BP	1
GO:0002076	0.0961066	0.99555	1	16	osteoblast development	BP	1
GO:0030014	0.0961144	0.995568	1	15	CCR4-NOT complex	CC	1
GO:0014029	0.0962317	0.995579	1	14	neural crest formation	BP	1
GO:1905063	0.0963103	0.995572	1	14	regulation of vascular associated smooth muscle cell differentiation	BP	1
GO:0031054	0.0963303	0.995548	1	15	pre-miRNA processing	BP	1
GO:0051649	0.0965822	0.94011	20	2017	establishment of localization in cell	BP	1
GO:0048820	0.0970636	0.995478	1	15	hair follicle maturation	BP	1
GO:0006468	0.097111	0.947501	12	1113	protein phosphorylation	BP	1
GO:0045860	0.0971299	0.96939	4	238	positive regulation of protein kinase activity	BP	1
GO:0048786	0.0976058	0.984159	2	78	presynaptic active zone	CC	1
GO:0001976	0.0979958	0.995412	1	14	nervous system process involved in regulation of systemic arterial blood pressure	BP	1
GO:0009263	0.0986049	0.995381	1	13	deoxyribonucleotide biosynthetic process	BP	1
GO:0009265	0.0986049	0.995381	1	13	2'-deoxyribonucleotide biosynthetic process	BP	1
GO:0046385	0.0986049	0.995381	1	13	deoxyribose phosphate biosynthetic process	BP	1
GO:0007167	0.0986124	0.949783	10	899	enzyme-linked receptor protein signaling pathway	BP	1
GO:0060759	0.0986297	0.975187	3	154	regulation of response to cytokine stimulus	BP	1
GO:0080135	0.0986701	0.953999	8	646	regulation of cellular response to stress	BP	1
GO:1901203	0.0987174	0.995343	1	14	positive regulation of extracellular matrix assembly	BP	1
GO:0000377	0.0987423	0.963801	5	288	RNA splicing, via transesterification reactions with bulged adenosine as nucleophile	BP	1
GO:0000398	0.0987423	0.963801	5	288	mRNA splicing, via spliceosome	BP	1
GO:0000727	0.0990436	0.99537	1	12	double-strand break repair via break-induced replication	BP	1
GO:0030575	0.0990635	0.99531	1	14	nuclear body organization	BP	1
GO:0070934	0.0990717	0.995449	1	10	CRD-mediated mRNA stabilization	BP	1
GO:0006886	0.0993737	0.949333	10	832	intracellular protein transport	BP	1
GO:0043549	0.0995616	0.959424	6	430	regulation of kinase activity	BP	1
GO:0036363	0.0998781	0.995231	1	14	transforming growth factor beta activation	BP	1
GO:0016791	0.10009	0.968116	4	254	phosphatase activity	MF	1
GO:0070887	0.100265	0.934168	26	2801	cellular response to chemical stimulus	BP	1
GO:0000118	0.100452	0.983441	2	74	histone deacetylase complex	CC	1
GO:0006895	0.100492	0.995147	1	15	Golgi to endosome transport	BP	1
GO:0006913	0.10082	0.962788	5	317	nucleocytoplasmic transport	BP	1
GO:0051169	0.10082	0.962788	5	317	nuclear transport	BP	1
GO:0048385	0.101316	0.995065	1	15	regulation of retinoic acid receptor signaling pathway	BP	1
GO:0055117	0.101896	0.983073	2	72	regulation of cardiac muscle contraction	BP	1
GO:0021859	0.101928	0.995004	1	15	pyramidal neuron differentiation	BP	1
GO:0031594	0.101958	0.98304	2	76	neuromuscular junction	CC	1
GO:0007178	0.102098	0.96215	5	354	transmembrane receptor protein serine/threonine kinase signaling pathway	BP	1
GO:1902166	0.102361	0.994986	1	14	negative regulation of intrinsic apoptotic signaling pathway in response to DNA damage by p53 class mediator	BP	1
GO:0002200	0.102556	0.98288	2	77	somatic diversification of immune receptors	BP	1
GO:0045217	0.102942	0.994881	1	16	cell-cell junction maintenance	BP	1
GO:0010470	0.10307	0.994868	1	16	regulation of gastrulation	BP	1
GO:1901653	0.103103	0.961677	5	337	cellular response to peptide	BP	1
GO:0031645	0.103154	0.99484	1	17	negative regulation of nervous system process	BP	1
GO:0017101	0.103232	0.99505	1	10	aminoacyl-tRNA synthetase multienzyme complex	CC	1
GO:0000375	0.103315	0.961611	5	292	RNA splicing, via transesterification reactions	BP	1
GO:0021537	0.103475	0.966657	4	256	telencephalon development	BP	1
GO:0006287	0.104027	0.994818	1	14	base-excision repair, gap-filling	BP	1
GO:0140297	0.104374	0.956922	6	453	DNA-binding transcription factor binding	MF	1
GO:0043601	0.104944	0.994724	1	14	nuclear replisome	CC	1
GO:0007254	0.10507	0.972832	3	165	JNK cascade	BP	1
GO:0051310	0.105189	0.98219	2	75	metaphase plate congression	BP	1
GO:0010715	0.105283	0.994663	1	15	regulation of extracellular matrix disassembly	BP	1
GO:0016290	0.105532	0.994637	1	15	palmitoyl-CoA hydrolase activity	MF	1
GO:0031261	0.105569	0.994691	1	13	DNA replication preinitiation complex	CC	1
GO:0140664	0.105731	0.994573	1	17	ATP-dependent DNA damage sensor activity	MF	1
GO:0034380	0.105801	0.994703	1	12	high-density lipoprotein particle assembly	BP	1
GO:0070064	0.105837	0.994606	1	15	proline-rich region binding	MF	1
GO:0030050	0.105966	0.994592	1	15	vesicle transport along actin filament	BP	1
GO:0071103	0.105996	0.982007	2	68	DNA conformation change	BP	1
GO:0043518	0.106003	0.994615	1	14	negative regulation of DNA damage response, signal transduction by p53 class mediator	BP	1
GO:0070424	0.106056	0.994583	1	15	regulation of nucleotide-binding oligomerization domain containing signaling pathway	BP	1
GO:0071871	0.106064	0.994582	1	15	response to epinephrine	BP	1
GO:0043168	0.106193	0.931985	22	2269	anion binding	MF	1
GO:0003724	0.106203	0.981937	2	71	RNA helicase activity	MF	1
GO:0004721	0.106598	0.972269	3	164	phosphoprotein phosphatase activity	MF	1
GO:0000776	0.106768	0.972217	3	158	kinetochore	CC	1
GO:0034236	0.106895	0.994522	1	14	protein kinase A catalytic subunit binding	MF	1
GO:0047484	0.107127	0.994447	1	16	regulation of response to osmotic stress	BP	1
GO:0051151	0.107155	0.994423	1	17	negative regulation of smooth muscle cell differentiation	BP	1
GO:0000900	0.107276	0.994455	1	15	mRNA regulatory element binding translation repressor activity	MF	1
GO:0022626	0.107341	0.972165	3	101	cytosolic ribosome	CC	1
GO:0036477	0.107372	0.946538	9	801	somatodendritic compartment	CC	1
GO:0003725	0.107713	0.981545	2	68	double-stranded RNA binding	MF	1
GO:0035613	0.107752	0.994432	1	14	RNA stem-loop binding	MF	1
GO:0070262	0.107865	0.99442	1	14	peptidyl-serine dephosphorylation	BP	1
GO:0003688	0.107937	0.994413	1	14	DNA replication origin binding	MF	1
GO:0036303	0.108035	0.99431	1	18	lymph vessel morphogenesis	BP	1
GO:0010564	0.108046	0.948604	8	681	regulation of cell cycle process	BP	1
GO:0051494	0.108089	0.971741	3	150	negative regulation of cytoskeleton organization	BP	1
GO:0005832	0.10835	0.994536	1	10	chaperonin-containing T-complex	CC	1
GO:0043197	0.108361	0.971612	3	165	dendritic spine	CC	1
GO:0006950	0.10862	0.925277	33	3677	response to stress	BP	1
GO:0043242	0.108695	0.981244	2	75	negative regulation of protein-containing complex disassembly	BP	1
GO:0004675	0.108923	0.994214	1	18	transmembrane receptor protein serine/threonine kinase activity	MF	1
GO:0055089	0.109033	0.994243	1	16	fatty acid homeostasis	BP	1
GO:0002097	0.109276	0.994176	1	18	tRNA wobble base modification	BP	1
GO:0044309	0.109992	0.970999	3	166	neuron spine	CC	1
GO:0035970	0.110016	0.994162	1	15	peptidyl-threonine dephosphorylation	BP	1
GO:0090308	0.110094	0.994106	1	17	regulation of DNA methylation-dependent heterochromatin formation	BP	1
GO:0006796	0.110102	0.929156	22	2326	phosphate-containing compound metabolic process	BP	1
GO:0071901	0.110104	0.98085	2	77	negative regulation of protein serine/threonine kinase activity	BP	1
GO:0030214	0.110163	0.994121	1	16	hyaluronan catabolic process	BP	1
GO:0008186	0.110214	0.980838	2	73	ATP-dependent activity, acting on RNA	MF	1
GO:0005667	0.110223	0.953833	6	483	transcription regulator complex	CC	1
GO:0004198	0.110441	0.994091	1	16	calcium-dependent cysteine-type endopeptidase activity	MF	1
GO:0045666	0.110545	0.98069	2	87	positive regulation of neuron differentiation	BP	1
GO:0000049	0.110763	0.980692	2	72	tRNA binding	MF	1
GO:0051017	0.111046	0.970635	3	149	actin filament bundle assembly	BP	1
GO:0009267	0.111078	0.970592	3	165	cellular response to starvation	BP	1
GO:1904851	0.111452	0.994212	1	10	positive regulation of establishment of protein localization to telomere	BP	1
GO:0030132	0.111798	0.993997	1	14	clathrin coat of coated pit	CC	1
GO:0010256	0.11215	0.949223	7	549	endomembrane system organization	BP	1
GO:0070920	0.112346	0.993857	1	17	regulation of production of small RNA involved in gene silencing by RNA	BP	1
GO:1902916	0.112536	0.993859	1	16	positive regulation of protein polyubiquitination	BP	1
GO:0030174	0.112887	0.993877	1	14	regulation of DNA-templated DNA replication initiation	BP	1
GO:0030126	0.112946	0.993905	1	13	COPI vesicle coat	CC	1
GO:0045824	0.113499	0.979913	2	76	negative regulation of innate immune response	BP	1
GO:0035615	0.113514	0.99375	1	16	clathrin adaptor activity	MF	1
GO:0016894	0.113607	0.993766	1	15	endonuclease activity, active with either ribo- or deoxyribonucleic acids and producing 3'-phosphomonoesters	MF	1
GO:0090136	0.113674	0.993732	1	16	epithelial cell-cell adhesion	BP	1
GO:0031267	0.114027	0.961996	4	258	small GTPase binding	MF	1
GO:0046527	0.114041	0.993645	1	18	glucosyltransferase activity	MF	1
GO:0032695	0.114047	0.993666	1	17	negative regulation of interleukin-12 production	BP	1
GO:0071025	0.114438	0.993621	1	17	RNA surveillance	BP	1
GO:0075522	0.114569	0.993816	1	11	IRES-dependent viral translational initiation	BP	1
GO:0005750	0.114611	0.99372	1	13	mitochondrial respiratory chain complex III	CC	1
GO:0045275	0.114611	0.99372	1	13	respiratory chain complex III	CC	1
GO:0051645	0.114894	0.993652	1	14	Golgi localization	BP	1
GO:0030426	0.115083	0.969071	3	163	growth cone	CC	1
GO:0060546	0.115152	0.993564	1	16	negative regulation of necroptotic process	BP	1
GO:0061572	0.115248	0.969029	3	152	actin filament bundle organization	BP	1
GO:0000177	0.1154	0.993536	1	16	cytoplasmic exosome (RNase complex)	CC	1
GO:0030130	0.11548	0.993554	1	15	clathrin coat of trans-Golgi network vesicle	CC	1
GO:2000810	0.115594	0.993467	1	18	regulation of bicellular tight junction assembly	BP	1
GO:0090316	0.115804	0.96881	3	155	positive regulation of intracellular protein transport	BP	1
GO:0045721	0.11603	0.993417	1	18	negative regulation of gluconeogenesis	BP	1
GO:0009791	0.116064	0.979152	2	85	post-embryonic development	BP	1
GO:2000786	0.116398	0.993374	1	18	positive regulation of autophagosome assembly	BP	1
GO:0002532	0.116407	0.979071	2	81	production of molecular mediator involved in inflammatory response	BP	1
GO:2001224	0.116806	0.993326	1	18	positive regulation of neuron migration	BP	1
GO:0070203	0.117028	0.993542	1	11	regulation of establishment of protein localization to telomere	BP	1
GO:0140938	0.117106	0.993271	1	19	NA	NA	1
GO:0033674	0.117164	0.960584	4	253	positive regulation of kinase activity	BP	1
GO:0008409	0.11778	0.993212	1	18	5'-3' exonuclease activity	MF	1
GO:0035023	0.117798	0.978665	2	83	regulation of Rho protein signal transduction	BP	1
GO:0072332	0.117902	0.978657	2	78	intrinsic apoptotic signaling pathway by p53 class mediator	BP	1
GO:1904869	0.118007	0.993431	1	11	regulation of protein localization to Cajal body	BP	1
GO:1904871	0.118007	0.993431	1	11	positive regulation of protein localization to Cajal body	BP	1
GO:0030900	0.118022	0.954296	5	378	forebrain development	BP	1
GO:0007063	0.118036	0.993204	1	17	regulation of sister chromatid cohesion	BP	1
GO:1903358	0.118229	0.993207	1	16	regulation of Golgi organization	BP	1
GO:0099515	0.118532	0.993146	1	17	actin filament-based transport	BP	1
GO:0043122	0.118852	0.959808	4	260	regulation of I-kappaB kinase/NF-kappaB signaling	BP	1
GO:0140312	0.119037	0.993086	1	17	cargo adaptor activity	MF	1
GO:1901978	0.119072	0.993059	1	18	positive regulation of cell cycle checkpoint	BP	1
GO:0003713	0.119085	0.959702	4	259	transcription coactivator activity	MF	1
GO:0010507	0.119341	0.978209	2	86	negative regulation of autophagy	BP	1
GO:0006793	0.119342	0.922415	22	2350	phosphorus metabolic process	BP	1
GO:0006122	0.119356	0.993177	1	13	mitochondrial electron transport, ubiquinol to cytochrome c	BP	1
GO:0055070	0.119638	0.992991	1	18	copper ion homeostasis	BP	1
GO:1902904	0.119712	0.967301	3	152	negative regulation of supramolecular fiber organization	BP	1
GO:0030425	0.119825	0.944852	7	594	dendrite	CC	1
GO:0000463	0.120194	0.992974	1	16	maturation of LSU-rRNA from tricistronic rRNA transcript (SSU-rRNA, 5.8S rRNA, LSU-rRNA)	BP	1
GO:0042474	0.120376	0.992881	1	19	middle ear morphogenesis	BP	1
GO:0044877	0.120493	0.930772	13	1155	protein-containing complex binding	MF	1
GO:0045717	0.120671	0.99289	1	17	negative regulation of fatty acid biosynthetic process	BP	1
GO:1900037	0.120688	0.992888	1	17	regulation of cellular response to hypoxia	BP	1
GO:0007076	0.120828	0.992848	1	18	mitotic chromosome condensation	BP	1
GO:0004725	0.120976	0.977723	2	89	protein tyrosine phosphatase activity	MF	1
GO:0016311	0.121127	0.958763	4	262	dephosphorylation	BP	1
GO:0097447	0.121198	0.944064	7	596	dendritic tree	CC	1
GO:0045820	0.121313	0.992813	1	17	negative regulation of glycolytic process	BP	1
GO:0071360	0.121553	0.992811	1	16	cellular response to exogenous dsRNA	BP	1
GO:0030894	0.121694	0.992794	1	16	replisome	CC	1
GO:0060547	0.121719	0.992763	1	17	negative regulation of necrotic cell death	BP	1
GO:0062099	0.121719	0.992763	1	17	negative regulation of programmed necrotic cell death	BP	1
GO:0031440	0.121729	0.992762	1	17	regulation of mRNA 3'-end processing	BP	1
GO:0048308	0.121769	0.992815	1	15	organelle inheritance	BP	1
GO:0048313	0.121769	0.992815	1	15	Golgi inheritance	BP	1
GO:0099072	0.121878	0.977483	2	83	regulation of postsynaptic membrane neurotransmitter receptor levels	BP	1
GO:0000413	0.12192	0.992832	1	14	protein peptidyl-prolyl isomerization	BP	1
GO:0034330	0.121936	0.940405	8	699	cell junction organization	BP	1
GO:0070202	0.122529	0.992848	1	12	regulation of establishment of protein localization to chromosome	BP	1
GO:1901991	0.122657	0.966093	3	178	negative regulation of mitotic cell cycle phase transition	BP	1
GO:0045722	0.122693	0.99262	1	18	positive regulation of gluconeogenesis	BP	1
GO:0048266	0.122754	0.99259	1	19	behavioral response to pain	BP	1
GO:0001614	0.123301	0.992485	1	21	purinergic nucleotide receptor activity	MF	1
GO:0016502	0.123301	0.992485	1	21	nucleotide receptor activity	MF	1
GO:0030427	0.123374	0.965827	3	168	site of polarized growth	CC	1
GO:0000779	0.123463	0.965789	3	169	condensed chromosome, centromeric region	CC	1
GO:0010522	0.123475	0.992523	1	18	regulation of calcium ion transport into cytosol	BP	1
GO:0000793	0.123675	0.957584	4	263	condensed chromosome	CC	1
GO:0051895	0.123855	0.992529	1	16	negative regulation of focal adhesion assembly	BP	1
GO:0150118	0.123855	0.992529	1	16	negative regulation of cell-substrate junction organization	BP	1
GO:1903405	0.123949	0.992677	1	12	protein localization to nuclear body	BP	1
GO:1904867	0.123949	0.992677	1	12	protein localization to Cajal body	BP	1
GO:0048041	0.123962	0.976893	2	78	focal adhesion assembly	BP	1
GO:0000159	0.124058	0.992476	1	17	protein phosphatase type 2A complex	CC	1
GO:0070431	0.124481	0.992398	1	18	nucleotide-binding oligomerization domain containing 2 signaling pathway	BP	1
GO:1901222	0.124551	0.976682	2	86	regulation of NIK/NF-kappaB signaling	BP	1
GO:1902165	0.124772	0.992415	1	16	regulation of intrinsic apoptotic signaling pathway in response to DNA damage by p53 class mediator	BP	1
GO:0046578	0.12544	0.964991	3	175	regulation of Ras protein signal transduction	BP	1
GO:0001829	0.125705	0.992221	1	19	trophectodermal cell differentiation	BP	1
GO:0045184	0.12636	0.922728	16	1593	establishment of protein localization	BP	1
GO:0012510	0.126466	0.992173	1	17	trans-Golgi network transport vesicle membrane	CC	1
GO:0005828	0.126475	0.992146	1	18	kinetochore microtubule	CC	1
GO:1901201	0.126727	0.992091	1	19	regulation of extracellular matrix assembly	BP	1
GO:0045664	0.126759	0.964445	3	185	regulation of neuron differentiation	BP	1
GO:0051056	0.127363	0.955845	4	280	regulation of small GTPase mediated signal transduction	BP	1
GO:0044793	0.127444	0.992079	1	16	negative regulation by host of viral process	BP	1
GO:0032211	0.127688	0.991991	1	18	negative regulation of telomere maintenance via telomerase	BP	1
GO:1901018	0.127742	0.991939	1	20	positive regulation of potassium ion transmembrane transporter activity	BP	1
GO:0042575	0.127771	0.991935	1	20	DNA polymerase complex	CC	1
GO:1903510	0.128227	0.975561	2	91	mucopolysaccharide metabolic process	BP	1
GO:0140612	0.128418	0.991851	1	20	DNA damage sensor activity	MF	1
GO:0006109	0.128492	0.963764	3	175	regulation of carbohydrate metabolic process	BP	1
GO:0060339	0.128662	0.991841	1	19	negative regulation of type I interferon-mediated signaling pathway	BP	1
GO:0006470	0.128744	0.963678	3	167	protein dephosphorylation	BP	1
GO:0030127	0.128925	0.991889	1	16	COPII vesicle coat	CC	1
GO:0034644	0.129483	0.975204	2	85	cellular response to UV	BP	1
GO:2000353	0.129716	0.991704	1	19	positive regulation of endothelial cell apoptotic process	BP	1
GO:0051303	0.130173	0.974985	2	87	establishment of chromosome localization	BP	1
GO:0035024	0.130705	0.991551	1	20	negative regulation of Rho protein signal transduction	BP	1
GO:1901879	0.130857	0.97481	2	80	regulation of protein depolymerization	BP	1
GO:0060307	0.131181	0.991468	1	21	regulation of ventricular cardiac muscle cell membrane repolarization	BP	1
GO:0016772	0.13124	0.931837	9	860	transferase activity, transferring phosphorus-containing groups	MF	1
GO:0098800	0.13126	0.9627	3	148	inner mitochondrial membrane protein complex	CC	1
GO:1904816	0.13199	0.991614	1	13	positive regulation of protein localization to chromosome, telomeric region	BP	1
GO:0042325	0.132182	0.928717	10	927	regulation of phosphorylation	BP	1
GO:0016580	0.132247	0.991368	1	19	Sin3 complex	CC	1
GO:0016482	0.132327	0.962212	3	170	cytosolic transport	BP	1
GO:0036020	0.132364	0.991353	1	19	endolysosome membrane	CC	1
GO:0050321	0.132483	0.991293	1	21	tau-protein kinase activity	MF	1
GO:0090266	0.132519	0.991309	1	20	regulation of mitotic cell cycle spindle assembly checkpoint	BP	1
GO:1903504	0.132519	0.991309	1	20	regulation of mitotic spindle checkpoint	BP	1
GO:0030516	0.132533	0.974244	2	91	regulation of axon extension	BP	1
GO:0000178	0.132555	0.991327	1	19	exosome (RNase complex)	CC	1
GO:2000767	0.132817	0.991457	1	14	positive regulation of cytoplasmic translation	BP	1
GO:0046426	0.133364	0.991195	1	20	negative regulation of receptor signaling pathway via JAK-STAT	BP	1
GO:0032872	0.133892	0.961551	3	179	regulation of stress-activated MAPK cascade	BP	1
GO:0000313	0.134106	0.973769	2	88	organellar ribosome	CC	1
GO:0005761	0.134106	0.973769	2	88	mitochondrial ribosome	CC	1
GO:0005849	0.13411	0.991117	1	19	mRNA cleavage factor complex	CC	1
GO:0008334	0.134216	0.991079	1	20	histone mRNA metabolic process	BP	1
GO:0010288	0.134319	0.991089	1	19	response to lead ion	BP	1
GO:0000291	0.134333	0.991063	1	20	nuclear-transcribed mRNA catabolic process, exonucleolytic	BP	1
GO:0003283	0.134594	0.990969	1	23	atrial septum development	BP	1
GO:0071004	0.134747	0.991157	1	15	U2-type prespliceosome	CC	1
GO:0071010	0.134747	0.991157	1	15	prespliceosome	CC	1
GO:0061077	0.135101	0.97359	2	66	chaperone-mediated protein folding	BP	1
GO:1990173	0.135152	0.991146	1	14	protein localization to nucleoplasm	BP	1
GO:0016075	0.13564	0.990862	1	21	rRNA catabolic process	BP	1
GO:0045185	0.135665	0.973306	2	83	maintenance of protein location	BP	1
GO:2000641	0.135791	0.990978	1	16	regulation of early endosome to late endosome transport	BP	1
GO:0140861	0.135901	0.990806	1	22	DNA repair-dependent chromatin remodeling	BP	1
GO:0030512	0.136386	0.973043	2	91	negative regulation of transforming growth factor beta receptor signaling pathway	BP	1
GO:1990806	0.136481	0.990745	1	21	ligand-gated ion channel signaling pathway	BP	1
GO:0032495	0.136529	0.990761	1	20	response to muramyl dipeptide	BP	1
GO:0019220	0.136634	0.923549	11	1043	regulation of phosphate metabolic process	BP	1
GO:0061318	0.136636	0.990746	1	20	renal filtration cell differentiation	BP	1
GO:0072112	0.136636	0.990746	1	20	podocyte differentiation	BP	1
GO:0000339	0.137186	0.990694	1	19	RNA cap binding	MF	1
GO:0051174	0.1372	0.923172	11	1044	regulation of phosphorus metabolic process	BP	1
GO:0003887	0.137709	0.990534	1	23	DNA-directed DNA polymerase activity	MF	1
GO:0051492	0.137713	0.972647	2	86	regulation of stress fiber assembly	BP	1
GO:0051010	0.137872	0.990598	1	19	microtubule plus-end binding	MF	1
GO:0090231	0.138004	0.990532	1	21	regulation of spindle checkpoint	BP	1
GO:0072686	0.138432	0.959676	3	173	mitotic spindle	CC	1
GO:1905354	0.138599	0.990471	1	20	exoribonuclease complex	CC	1
GO:0070182	0.138795	0.990496	1	18	DNA polymerase binding	MF	1
GO:0008361	0.13934	0.959277	3	182	regulation of cell size	BP	1
GO:0005697	0.139393	0.990412	1	18	telomerase holoenzyme complex	CC	1
GO:0030552	0.139465	0.990304	1	22	cAMP binding	MF	1
GO:0070822	0.139571	0.990333	1	20	Sin3-type complex	CC	1
GO:0000242	0.139577	0.990288	1	22	pericentriolar material	CC	1
GO:0047617	0.13976	0.990283	1	21	acyl-CoA hydrolase activity	MF	1
GO:0000212	0.139796	0.990326	1	19	meiotic spindle organization	BP	1
GO:0016327	0.139853	0.990269	1	21	apicolateral plasma membrane	CC	1
GO:0043027	0.140205	0.990268	1	19	cysteine-type endopeptidase inhibitor activity involved in apoptotic process	MF	1
GO:0007032	0.140324	0.971807	2	88	endosome organization	BP	1
GO:0070302	0.14041	0.958825	3	183	regulation of stress-activated protein kinase signaling cascade	BP	1
GO:0016895	0.140499	0.990177	1	21	exodeoxyribonuclease activity, producing 5'-phosphomonoesters	MF	1
GO:0014821	0.140577	0.990107	1	24	phasic smooth muscle contraction	BP	1
GO:0006094	0.140679	0.971724	2	82	gluconeogenesis	BP	1
GO:0009725	0.140841	0.925751	9	806	response to hormone	BP	1
GO:0034719	0.141206	0.990223	1	16	SMN-Sm protein complex	CC	1
GO:0004722	0.141717	0.971332	2	94	protein serine/threonine phosphatase activity	MF	1
GO:0072311	0.142015	0.989958	1	21	glomerular epithelial cell differentiation	BP	1
GO:0031445	0.142291	0.989896	1	22	regulation of heterochromatin formation	BP	1
GO:0120261	0.142291	0.989896	1	22	regulation of heterochromatin organization	BP	1
GO:0010906	0.142728	0.97101	2	93	regulation of glucose metabolic process	BP	1
GO:0051716	0.142942	0.894376	51	6401	cellular response to stimulus	BP	1
GO:0097150	0.143407	0.989712	1	23	neuronal stem cell population maintenance	BP	1
GO:0046827	0.143511	0.989791	1	19	positive regulation of protein export from nucleus	BP	1
GO:0005798	0.143522	0.970776	2	88	Golgi-associated vesicle	CC	1
GO:0000422	0.143699	0.9707	2	92	autophagy of mitochondrion	BP	1
GO:0061726	0.143699	0.9707	2	92	mitochondrion disassembly	BP	1
GO:0051787	0.14388	0.989737	1	19	misfolded protein binding	MF	1
GO:1904893	0.14413	0.989626	1	22	negative regulation of receptor signaling pathway via STAT	BP	1
GO:0030663	0.144767	0.989636	1	18	COPI-coated vesicle membrane	CC	1
GO:0044090	0.1456	0.989407	1	22	positive regulation of vacuole organization	BP	1
GO:0006942	0.14569	0.970059	2	90	regulation of striated muscle contraction	BP	1
GO:0061337	0.145766	0.970029	2	91	cardiac conduction	BP	1
GO:0004529	0.145855	0.989369	1	22	exodeoxyribonuclease activity	MF	1
GO:1990542	0.146024	0.969949	2	90	mitochondrial transmembrane transport	BP	1
GO:0051260	0.146769	0.956111	3	184	protein homooligomerization	BP	1
GO:0010560	0.147009	0.989174	1	23	positive regulation of glycoprotein biosynthetic process	BP	1
GO:0035035	0.147687	0.989071	1	23	histone acetyltransferase binding	MF	1
GO:0001945	0.147871	0.989005	1	25	lymph vessel development	BP	1
GO:0016289	0.147975	0.989048	1	22	CoA hydrolase activity	MF	1
GO:0051495	0.148153	0.955534	3	174	positive regulation of cytoskeleton organization	BP	1
GO:1904814	0.148277	0.989235	1	15	regulation of protein localization to chromosome, telomeric region	BP	1
GO:0046599	0.148281	0.98898	1	23	regulation of centriole replication	BP	1
GO:0051650	0.148835	0.95522	3	183	establishment of vesicle localization	BP	1
GO:0120162	0.148865	0.968987	2	95	positive regulation of cold-induced thermogenesis	BP	1
GO:0006353	0.148984	0.988918	1	21	DNA-templated transcription termination	BP	1
GO:0033762	0.149326	0.988866	1	21	response to glucagon	BP	1
GO:0010389	0.14949	0.968762	2	99	regulation of G2/M transition of mitotic cell cycle	BP	1
GO:1901223	0.149729	0.988737	1	24	negative regulation of NIK/NF-kappaB signaling	BP	1
GO:0070200	0.149843	0.988911	1	17	establishment of protein localization to telomere	BP	1
GO:1990391	0.15012	0.988719	1	22	DNA repair complex	CC	1
GO:0050431	0.15017	0.988689	1	23	transforming growth factor beta binding	MF	1
GO:0050777	0.150211	0.954625	3	181	negative regulation of immune response	BP	1
GO:0071375	0.150634	0.944541	4	278	cellular response to peptide hormone stimulus	BP	1
GO:0051457	0.150762	0.988644	1	21	maintenance of protein location in nucleus	BP	1
GO:0034654	0.150807	0.893804	30	3602	nucleobase-containing compound biosynthetic process	BP	1
GO:1901700	0.150869	0.90656	15	1544	response to oxygen-containing compound	BP	1
GO:0019319	0.150873	0.968366	2	85	hexose biosynthetic process	BP	1
GO:0021884	0.151364	0.988483	1	24	forebrain neuron development	BP	1
GO:1903579	0.151616	0.988511	1	21	negative regulation of ATP metabolic process	BP	1
GO:0007044	0.15162	0.968105	2	87	cell-substrate junction assembly	BP	1
GO:0000075	0.151733	0.953936	3	193	cell cycle checkpoint signaling	BP	1
GO:0120025	0.152118	0.900667	19	2114	plasma membrane bounded cell projection	CC	1
GO:0050000	0.15216	0.967888	2	94	chromosome localization	BP	1
GO:0034391	0.1522	0.988395	1	22	regulation of smooth muscle cell apoptotic process	BP	1
GO:0003091	0.152322	0.988353	1	23	renal water homeostasis	BP	1
GO:0098992	0.152545	0.988277	1	25	neuronal dense core vesicle	CC	1
GO:0099625	0.152635	0.988263	1	25	ventricular cardiac muscle cell membrane repolarization	BP	1
GO:0032452	0.15334	0.988133	1	26	histone demethylase activity	MF	1
GO:0140457	0.15334	0.988133	1	26	protein demethylase activity	MF	1
GO:1902455	0.153829	0.988114	1	23	negative regulation of stem cell population maintenance	BP	1
GO:0070935	0.15401	0.988134	1	21	3'-UTR-mediated mRNA stabilization	BP	1
GO:0072010	0.154046	0.98808	1	23	glomerular epithelium development	BP	1
GO:0071474	0.154102	0.988148	1	20	cellular hyperosmotic response	BP	1
GO:0045662	0.154111	0.98801	1	26	negative regulation of myoblast differentiation	BP	1
GO:1904874	0.154132	0.98834	1	15	positive regulation of telomerase RNA localization to Cajal body	BP	1
GO:0097038	0.154523	0.988027	1	22	perinuclear endoplasmic reticulum	CC	1
GO:0009314	0.154553	0.934946	5	402	response to radiation	BP	1
GO:0042770	0.154596	0.952682	3	190	signal transduction in response to DNA damage	BP	1
GO:0002027	0.154734	0.966996	2	98	regulation of heart rate	BP	1
GO:0016310	0.154855	0.905265	14	1460	phosphorylation	BP	1
GO:0032042	0.155604	0.98783	1	23	mitochondrial DNA metabolic process	BP	1
GO:0030134	0.155609	0.966758	2	86	COPII-coated ER to Golgi transport vesicle	CC	1
GO:0043153	0.155908	0.987781	1	23	entrainment of circadian clock by photoperiod	BP	1
GO:0097435	0.156432	0.915633	9	784	supramolecular fiber organization	BP	1
GO:0051301	0.15651	0.922995	7	617	cell division	BP	1
GO:0000137	0.156706	0.987573	1	27	Golgi cis cisterna	CC	1
GO:1900543	0.156903	0.987644	1	22	negative regulation of purine nucleotide metabolic process	BP	1
GO:0034061	0.157218	0.987507	1	26	DNA polymerase activity	MF	1
GO:0035556	0.157221	0.893978	22	2498	intracellular signal transduction	BP	1
GO:0002082	0.157453	0.98761	1	20	regulation of oxidative phosphorylation	BP	1
GO:0010661	0.157815	0.987471	1	23	positive regulation of muscle cell apoptotic process	BP	1
GO:0009896	0.157869	0.927051	6	504	positive regulation of catabolic process	BP	1
GO:0034390	0.157914	0.987455	1	23	smooth muscle cell apoptotic process	BP	1
GO:0035584	0.157978	0.987444	1	23	calcium-mediated signaling using intracellular calcium source	BP	1
GO:0099623	0.158115	0.987378	1	25	regulation of cardiac muscle cell membrane repolarization	BP	1
GO:0003774	0.158381	0.965734	2	100	cytoskeletal motor activity	MF	1
GO:0033209	0.158422	0.965742	2	95	tumor necrosis factor-mediated signaling pathway	BP	1
GO:0050681	0.158454	0.987366	1	23	nuclear androgen receptor binding	MF	1
GO:0007274	0.158525	0.987274	1	27	neuromuscular synaptic transmission	BP	1
GO:0120114	0.158733	0.965714	2	81	Sm-like protein family complex	CC	1
GO:0032587	0.158736	0.965649	2	92	ruffle membrane	CC	1
GO:0032869	0.158952	0.950749	3	187	cellular response to insulin stimulus	BP	1
GO:0003209	0.159108	0.987177	1	27	cardiac atrium morphogenesis	BP	1
GO:0031338	0.159613	0.987174	1	23	regulation of vesicle fusion	BP	1
GO:0010881	0.159798	0.987196	1	21	regulation of cardiac muscle contraction by regulation of the release of sequestered calcium ion	BP	1
GO:0007249	0.160847	0.939326	4	294	I-kappaB kinase/NF-kappaB signaling	BP	1
GO:0030131	0.161433	0.986871	1	23	clathrin adaptor complex	CC	1
GO:0005976	0.161591	0.96461	2	101	polysaccharide metabolic process	BP	1
GO:0044770	0.161679	0.924777	6	520	cell cycle phase transition	BP	1
GO:0042659	0.161948	0.986761	1	24	regulation of cell fate specification	BP	1
GO:0004672	0.162182	0.924461	6	550	protein kinase activity	MF	1
GO:0051020	0.162255	0.938604	4	289	GTPase binding	MF	1
GO:0003094	0.162331	0.986674	1	25	glomerular filtration	BP	1
GO:0005685	0.162493	0.986894	1	17	U1 snRNP	CC	1
GO:0002377	0.162603	0.964249	2	102	immunoglobulin production	BP	1
GO:1902914	0.162907	0.986598	1	24	regulation of protein polyubiquitination	BP	1
GO:0071359	0.162934	0.986644	1	22	cellular response to dsRNA	BP	1
GO:0021522	0.162961	0.986511	1	28	spinal cord motor neuron differentiation	BP	1
GO:2000001	0.163774	0.986428	1	25	regulation of DNA damage checkpoint	BP	1
GO:0099170	0.163884	0.986389	1	26	postsynaptic modulation of chemical synaptic transmission	BP	1
GO:0016018	0.163972	0.986528	1	20	cyclosporin A binding	MF	1
GO:0006399	0.16452	0.948223	3	191	tRNA metabolic process	BP	1
GO:0014070	0.164598	0.910204	9	849	response to organic cyclic compound	BP	1
GO:1901701	0.164663	0.904454	11	1088	cellular response to oxygen-containing compound	BP	1
GO:2001032	0.16473	0.986244	1	26	regulation of double-strand break repair via nonhomologous end joining	BP	1
GO:1904706	0.164777	0.986303	1	23	negative regulation of vascular associated smooth muscle cell proliferation	BP	1
GO:0032231	0.165146	0.963377	2	96	regulation of actin filament bundle assembly	BP	1
GO:0042974	0.165269	0.986151	1	26	nuclear retinoic acid receptor binding	MF	1
GO:0005540	0.165275	0.986193	1	24	hyaluronic acid binding	MF	1
GO:0051959	0.165441	0.986101	1	27	dynein light intermediate chain binding	MF	1
GO:1903779	0.165613	0.986112	1	25	regulation of cardiac conduction	BP	1
GO:0046823	0.165753	0.986162	1	22	negative regulation of nucleocytoplasmic transport	BP	1
GO:0046364	0.165955	0.963127	2	89	monosaccharide biosynthetic process	BP	1
GO:0006268	0.16601	0.986147	1	21	DNA unwinding involved in DNA replication	BP	1
GO:0006144	0.166188	0.986186	1	19	purine nucleobase metabolic process	BP	1
GO:0030863	0.166397	0.962988	2	86	cortical cytoskeleton	CC	1
GO:0031398	0.166441	0.962891	2	101	positive regulation of protein ubiquitination	BP	1
GO:0098884	0.166485	0.985983	1	24	postsynaptic neurotransmitter receptor internalization	BP	1
GO:0140239	0.166485	0.985983	1	24	postsynaptic endocytosis	BP	1
GO:0044853	0.166713	0.962803	2	99	plasma membrane raft	CC	1
GO:0070423	0.167922	0.985687	1	26	nucleotide-binding oligomerization domain containing signaling pathway	BP	1
GO:0045724	0.168077	0.98564	1	27	positive regulation of cilium assembly	BP	1
GO:1903020	0.168314	0.98564	1	25	positive regulation of glycoprotein metabolic process	BP	1
GO:0048871	0.168442	0.92071	6	528	multicellular organismal homeostasis	BP	1
GO:0006282	0.16971	0.945819	3	200	regulation of DNA repair	BP	1
GO:0045980	0.16994	0.985376	1	24	negative regulation of nucleotide metabolic process	BP	1
GO:0043123	0.170086	0.945656	3	195	positive regulation of I-kappaB kinase/NF-kappaB signaling	BP	1
GO:0035886	0.170263	0.985251	1	27	vascular associated smooth muscle cell differentiation	BP	1
GO:0000045	0.170289	0.961481	2	106	autophagosome assembly	BP	1
GO:0045216	0.170319	0.945539	3	199	cell-cell junction organization	BP	1
GO:1904357	0.17055	0.985243	1	25	negative regulation of telomere maintenance via telomere lengthening	BP	1
GO:0045445	0.170716	0.961326	2	106	myoblast differentiation	BP	1
GO:0042634	0.171028	0.985095	1	28	regulation of hair cycle	BP	1
GO:0019646	0.171042	0.961308	2	87	aerobic electron transport chain	BP	1
GO:0031331	0.171231	0.925535	5	410	positive regulation of cellular catabolic process	BP	1
GO:1904872	0.171347	0.985327	1	18	regulation of telomerase RNA localization to Cajal body	BP	1
GO:0009648	0.171592	0.985033	1	26	photoperiodism	BP	1
GO:0021854	0.171822	0.984971	1	27	hypothalamus development	BP	1
GO:1904353	0.171882	0.984981	1	26	regulation of telomere capping	BP	1
GO:1900016	0.172517	0.984866	1	26	negative regulation of cytokine production involved in inflammatory response	BP	1
GO:0030203	0.172564	0.960634	2	110	glycosaminoglycan metabolic process	BP	1
GO:0150115	0.172695	0.960662	2	94	cell-substrate junction organization	BP	1
GO:0035872	0.173146	0.98473	1	27	nucleotide-binding domain, leucine rich repeat containing receptor signaling pathway	BP	1
GO:0021680	0.173573	0.984652	1	27	cerebellar Purkinje cell layer development	BP	1
GO:0090314	0.173821	0.984607	1	27	positive regulation of protein targeting to membrane	BP	1
GO:0060314	0.173855	0.984727	1	22	regulation of ryanodine-sensitive calcium-release channel activity	BP	1
GO:0097205	0.174153	0.984546	1	27	renal filtration	BP	1
GO:1901796	0.174291	0.960044	2	100	regulation of signal transduction by p53 class mediator	BP	1
GO:0061387	0.174502	0.959929	2	108	regulation of extent of cell growth	BP	1
GO:0051131	0.174558	0.984668	1	20	chaperone-mediated protein complex assembly	BP	1
GO:0042326	0.174637	0.932095	4	291	negative regulation of phosphorylation	BP	1
GO:0043484	0.174768	0.943522	3	174	regulation of RNA splicing	BP	1
GO:0006654	0.175351	0.984269	1	30	phosphatidic acid biosynthetic process	BP	1
GO:1903077	0.175598	0.984301	1	26	negative regulation of protein localization to plasma membrane	BP	1
GO:0140097	0.176002	0.942866	3	206	catalytic activity, acting on DNA	MF	1
GO:0042594	0.176039	0.942853	3	204	response to starvation	BP	1
GO:0000803	0.176249	0.984159	1	27	sex chromosome	CC	1
GO:0051984	0.176324	0.984167	1	26	positive regulation of chromosome segregation	BP	1
GO:0008135	0.176592	0.959312	2	81	translation factor activity, RNA binding	MF	1
GO:0044092	0.176597	0.91036	7	614	negative regulation of molecular function	BP	1
GO:0090670	0.176933	0.984274	1	19	RNA localization to Cajal body	BP	1
GO:0090671	0.176933	0.984274	1	19	telomerase RNA localization to Cajal body	BP	1
GO:0090672	0.176933	0.984274	1	19	telomerase RNA localization	BP	1
GO:0090685	0.176933	0.984274	1	19	RNA localization to nucleus	BP	1
GO:0086064	0.177196	0.984083	1	23	cell communication by electrical coupling involved in cardiac conduction	BP	1
GO:0060402	0.177202	0.98396	1	28	calcium ion transport into cytosol	BP	1
GO:1900182	0.177358	0.958945	2	93	positive regulation of protein localization to nucleus	BP	1
GO:0071480	0.177755	0.98395	1	24	cellular response to gamma radiation	BP	1
GO:0019789	0.177916	0.983847	1	27	SUMO transferase activity	MF	1
GO:0050750	0.177931	0.983977	1	22	low-density lipoprotein particle receptor binding	MF	1
GO:0018208	0.178143	0.983906	1	23	peptidyl-proline modification	BP	1
GO:0051648	0.17824	0.941817	3	201	vesicle localization	BP	1
GO:0048193	0.178951	0.929784	4	289	Golgi vesicle transport	BP	1
GO:0030175	0.179018	0.958296	2	98	filopodium	CC	1
GO:0018130	0.179207	0.871169	30	3668	heterocycle biosynthetic process	BP	1
GO:0044297	0.179695	0.913832	6	527	cell body	CC	1
GO:0001671	0.179813	0.983511	1	26	ATPase activator activity	MF	1
GO:0006346	0.180011	0.983409	1	29	DNA methylation-dependent heterochromatin formation	BP	1
GO:0036293	0.180058	0.929167	4	304	response to decreased oxygen levels	BP	1
GO:0048207	0.180226	0.983457	1	25	vesicle targeting, rough ER to cis-Golgi	BP	1
GO:0048208	0.180226	0.983457	1	25	COPII vesicle coating	BP	1
GO:0010955	0.180287	0.983421	1	26	negative regulation of protein processing	BP	1
GO:1903318	0.180287	0.983421	1	26	negative regulation of protein maturation	BP	1
GO:0060544	0.180341	0.983411	1	26	regulation of necroptotic process	BP	1
GO:0060765	0.181314	0.983201	1	27	regulation of androgen receptor signaling pathway	BP	1
GO:0031252	0.181385	0.919653	5	397	cell leading edge	CC	1
GO:1901990	0.181812	0.928201	4	317	regulation of mitotic cell cycle phase transition	BP	1
GO:0045830	0.181897	0.983047	1	29	positive regulation of isotype switching	BP	1
GO:0045892	0.181904	0.892307	11	1176	negative regulation of DNA-templated transcription	BP	1
GO:0042303	0.182207	0.957016	2	114	molting cycle	BP	1
GO:0042633	0.182207	0.957016	2	114	hair cycle	BP	1
GO:0044827	0.182332	0.983054	1	25	modulation by host of viral genome replication	BP	1
GO:0010971	0.182398	0.982993	1	27	positive regulation of G2/M transition of mitotic cell cycle	BP	1
GO:0050790	0.182761	0.891717	11	1081	regulation of catalytic activity	BP	1
GO:0019438	0.182825	0.868245	30	3681	aromatic compound biosynthetic process	BP	1
GO:1903507	0.183155	0.891415	11	1177	negative regulation of nucleic acid-templated transcription	BP	1
GO:1902749	0.183274	0.956618	2	112	regulation of cell cycle G2/M phase transition	BP	1
GO:0071459	0.183752	0.982754	1	26	protein localization to chromosome, centromeric region	BP	1
GO:0038061	0.18412	0.956294	2	112	NIK/NF-kappaB signaling	BP	1
GO:0019081	0.184314	0.982799	1	21	viral translation	BP	1
GO:0002862	0.184708	0.982543	1	27	negative regulation of inflammatory response to antigenic stimulus	BP	1
GO:0006027	0.18475	0.982512	1	28	glycosaminoglycan catabolic process	BP	1
GO:1902679	0.185101	0.890026	11	1179	negative regulation of RNA biosynthetic process	BP	1
GO:0009649	0.185288	0.982407	1	28	entrainment of circadian clock	BP	1
GO:0060317	0.185354	0.982335	1	31	cardiac epithelial to mesenchymal transition	BP	1
GO:0030662	0.186069	0.938091	3	188	coated vesicle membrane	CC	1
GO:1902230	0.186132	0.982263	1	27	negative regulation of intrinsic apoptotic signaling pathway in response to DNA damage	BP	1
GO:0071889	0.186205	0.982185	1	30	14-3-3 protein binding	MF	1
GO:1905037	0.186241	0.955475	2	113	autophagosome organization	BP	1
GO:0070536	0.18634	0.982177	1	29	protein K63-linked deubiquitination	BP	1
GO:1904376	0.186484	0.98217	1	28	negative regulation of protein localization to cell periphery	BP	1
GO:0070566	0.186767	0.982073	1	30	adenylyltransferase activity	MF	1
GO:1901362	0.186973	0.864331	31	3817	organic cyclic compound biosynthetic process	BP	1
GO:0044295	0.187045	0.982059	1	28	axonal growth cone	CC	1
GO:0030137	0.187882	0.981967	1	25	COPI-coated vesicle	CC	1
GO:0010882	0.188103	0.981923	1	25	regulation of cardiac muscle contraction by calcium ion signaling	BP	1
GO:0019221	0.188147	0.915628	5	434	cytokine-mediated signaling pathway	BP	1
GO:0005794	0.188358	0.880742	14	1538	Golgi apparatus	CC	1
GO:0006626	0.188429	0.954692	2	100	protein targeting to mitochondrion	BP	1
GO:0048240	0.189114	0.981583	1	31	sperm capacitation	BP	1
GO:0032446	0.189173	0.897468	8	802	protein modification by small protein conjugation	BP	1
GO:0098901	0.189488	0.981593	1	27	regulation of cardiac muscle cell action potential	BP	1
GO:0043425	0.189826	0.981421	1	32	bHLH transcription factor binding	MF	1
GO:0048665	0.190566	0.981253	1	33	neuron fate specification	BP	1
GO:0003682	0.191493	0.906456	6	539	chromatin binding	MF	1
GO:0005231	0.191583	0.981028	1	34	excitatory extracellular ligand-gated ion channel activity	MF	1
GO:0043392	0.191884	0.981019	1	31	negative regulation of DNA binding	BP	1
GO:0006972	0.19194	0.981094	1	27	hyperosmotic response	BP	1
GO:0045667	0.192167	0.953139	2	119	regulation of osteoblast differentiation	BP	1
GO:0000027	0.192941	0.980975	1	24	ribosomal large subunit assembly	BP	1
GO:0070316	0.192966	0.980796	1	31	regulation of G0 to G1 transition	BP	1
GO:0034377	0.193308	0.980899	1	24	plasma lipoprotein particle assembly	BP	1
GO:0098858	0.19333	0.934492	3	205	actin-based cell projection	CC	1
GO:0045742	0.193551	0.980695	1	30	positive regulation of epidermal growth factor receptor signaling pathway	BP	1
GO:0007005	0.193594	0.905142	6	517	mitochondrion organization	BP	1
GO:0033198	0.193686	0.980628	1	32	response to ATP	BP	1
GO:1902042	0.193716	0.980729	1	27	negative regulation of extrinsic apoptotic signaling pathway via death domain receptors	BP	1
GO:0097193	0.194004	0.921516	4	297	intrinsic apoptotic signaling pathway	BP	1
GO:0008637	0.194026	0.952486	2	102	apoptotic mitochondrial changes	BP	1
GO:0032993	0.194178	0.934156	3	174	protein-DNA complex	CC	1
GO:0006022	0.194191	0.952338	2	119	aminoglycan metabolic process	BP	1
GO:0048675	0.194262	0.952323	2	116	axon extension	BP	1
GO:0018024	0.194499	0.980424	1	34	histone-lysine N-methyltransferase activity	MF	1
GO:0005923	0.194947	0.952034	2	120	bicellular tight junction	CC	1
GO:0034063	0.195012	0.980516	1	25	stress granule assembly	BP	1
GO:0042773	0.195168	0.952076	2	95	ATP synthesis coupled electron transport	BP	1
GO:0042775	0.195168	0.952076	2	95	mitochondrial ATP synthesis coupled electron transport	BP	1
GO:0003230	0.195456	0.980223	1	34	cardiac atrium development	BP	1
GO:0007033	0.195881	0.933204	3	215	vacuole organization	BP	1
GO:0046473	0.196096	0.980088	1	34	phosphatidic acid metabolic process	BP	1
GO:0036019	0.196126	0.980202	1	28	endolysosome	CC	1
GO:0008134	0.196599	0.903216	6	545	transcription factor binding	MF	1
GO:0005721	0.19685	0.980004	1	30	pericentric heterochromatin	CC	1
GO:0001516	0.197961	0.979841	1	27	prostaglandin biosynthetic process	BP	1
GO:0046457	0.197961	0.979841	1	27	prostanoid biosynthetic process	BP	1
GO:0007064	0.198448	0.979644	1	31	mitotic sister chromatid cohesion	BP	1
GO:0045930	0.198673	0.931785	3	226	negative regulation of mitotic cell cycle	BP	1
GO:0004520	0.198698	0.979571	1	32	endodeoxyribonuclease activity	MF	1
GO:0031325	0.19897	0.861316	22	2571	positive regulation of cellular metabolic process	BP	1
GO:1903055	0.198988	0.97955	1	30	positive regulation of extracellular matrix organization	BP	1
GO:0048545	0.199088	0.918647	4	308	response to steroid hormone	BP	1
GO:0010458	0.199211	0.979502	1	30	exit from mitosis	BP	1
GO:0000228	0.19933	0.931489	3	210	nuclear chromosome	CC	1
GO:0030371	0.199485	0.979444	1	30	translation repressor activity	MF	1
GO:0001649	0.200701	0.930796	3	211	osteoblast differentiation	BP	1
GO:0051261	0.201081	0.949629	2	107	protein depolymerization	BP	1
GO:0010880	0.201205	0.979121	1	28	regulation of release of sequestered calcium ion into cytosol by sarcoplasmic reticulum	BP	1
GO:0044093	0.201264	0.881481	10	994	positive regulation of molecular function	BP	1
GO:0071482	0.20223	0.949112	2	117	cellular response to light stimulus	BP	1
GO:0071356	0.202387	0.929935	3	215	cellular response to tumor necrosis factor	BP	1
GO:0099590	0.20259	0.97875	1	31	neurotransmitter receptor internalization	BP	1
GO:1902751	0.202711	0.978746	1	30	positive regulation of cell cycle G2/M phase transition	BP	1
GO:0051642	0.202896	0.978663	1	32	centrosome localization	BP	1
GO:0061842	0.202896	0.978663	1	32	microtubule organizing center localization	BP	1
GO:0002832	0.203113	0.948781	2	111	negative regulation of response to biotic stimulus	BP	1
GO:0042578	0.2032	0.916276	4	339	phosphoric ester hydrolase activity	MF	1
GO:0045023	0.203404	0.978532	1	33	G0 to G1 transition	BP	1
GO:0031045	0.204319	0.978295	1	35	dense core granule	CC	1
GO:0070160	0.20465	0.948091	2	124	tight junction	CC	1
GO:2000279	0.204658	0.978296	1	31	negative regulation of DNA biosynthetic process	BP	1
GO:0043169	0.204678	0.848743	33	4160	cation binding	MF	1
GO:0045070	0.204927	0.978309	1	28	positive regulation of viral genome replication	BP	1
GO:1901889	0.205073	0.978204	1	31	negative regulation of cell junction assembly	BP	1
GO:0002052	0.205353	0.978065	1	35	positive regulation of neuroblast proliferation	BP	1
GO:0051973	0.205407	0.978203	1	28	positive regulation of telomerase activity	BP	1
GO:0061615	0.20548	0.97835	1	23	glycolytic process through fructose-6-phosphate	BP	1
GO:0048384	0.205551	0.978077	1	32	retinoic acid receptor signaling pathway	BP	1
GO:0009185	0.205786	0.947728	2	103	ribonucleoside diphosphate metabolic process	BP	1
GO:0010939	0.205814	0.978063	1	30	regulation of necrotic cell death	BP	1
GO:0062098	0.205814	0.978063	1	30	regulation of programmed necrotic cell death	BP	1
GO:0051150	0.205824	0.977978	1	34	regulation of smooth muscle cell differentiation	BP	1
GO:1901381	0.206309	0.97787	1	34	positive regulation of potassium ion transmembrane transport	BP	1
GO:0051235	0.206375	0.914499	4	311	maintenance of location	BP	1
GO:0032451	0.206392	0.977817	1	36	demethylase activity	MF	1
GO:0001934	0.206496	0.896853	6	554	positive regulation of protein phosphorylation	BP	1
GO:0031571	0.206678	0.977848	1	31	mitotic G1 DNA damage checkpoint signaling	BP	1
GO:0044819	0.206678	0.977848	1	31	mitotic G1/S transition checkpoint signaling	BP	1
GO:0090630	0.206692	0.977784	1	34	activation of GTPase activity	BP	1
GO:0031116	0.20696	0.977832	1	29	positive regulation of microtubule polymerization	BP	1
GO:0045879	0.207532	0.977615	1	33	negative regulation of smoothened signaling pathway	BP	1
GO:0000002	0.207823	0.977591	1	31	mitochondrial genome maintenance	BP	1
GO:1901186	0.207932	0.977545	1	32	positive regulation of ERBB signaling pathway	BP	1
GO:2001252	0.207969	0.946801	2	107	positive regulation of chromosome organization	BP	1
GO:1902275	0.208031	0.977483	1	34	regulation of chromatin organization	BP	1
GO:0048265	0.208149	0.977439	1	35	response to pain	BP	1
GO:0048762	0.209034	0.926515	3	225	mesenchymal cell differentiation	BP	1
GO:0042995	0.209036	0.856782	19	2223	cell projection	CC	1
GO:0031623	0.209724	0.946027	2	115	receptor internalization	BP	1
GO:0035198	0.210035	0.977091	1	31	miRNA binding	MF	1
GO:0060306	0.210102	0.977033	1	33	regulation of membrane repolarization	BP	1
GO:0030125	0.210456	0.977019	1	30	clathrin vesicle coat	CC	1
GO:0006364	0.210549	0.925779	3	205	rRNA processing	BP	1
GO:0048741	0.21072	0.976872	1	34	skeletal muscle fiber development	BP	1
GO:0065005	0.210729	0.977038	1	27	protein-lipid complex assembly	BP	1
GO:0051403	0.211275	0.925356	3	225	stress-activated MAPK cascade	BP	1
GO:0090313	0.211339	0.97675	1	33	regulation of protein targeting to membrane	BP	1
GO:0070851	0.211422	0.945269	2	125	growth factor receptor binding	MF	1
GO:0007265	0.21144	0.911556	4	328	Ras protein signal transduction	BP	1
GO:2000779	0.211545	0.945235	2	121	regulation of double-strand break repair	BP	1
GO:0086004	0.21162	0.976707	1	32	regulation of cardiac muscle cell contraction	BP	1
GO:0042542	0.212354	0.944967	2	107	response to hydrogen peroxide	BP	1
GO:0050686	0.212677	0.97666	1	25	negative regulation of mRNA processing	BP	1
GO:0000146	0.21271	0.976502	1	30	microfilament motor activity	MF	1
GO:0036297	0.21277	0.976364	1	36	interstrand cross-link repair	BP	1
GO:0032502	0.212991	0.836898	47	6030	developmental process	BP	1
GO:1903715	0.213054	0.976449	1	29	regulation of aerobic respiration	BP	1
GO:0051983	0.213149	0.944545	2	124	regulation of chromosome segregation	BP	1
GO:0031669	0.213435	0.924229	3	227	cellular response to nutrient levels	BP	1
GO:0043596	0.213442	0.976286	1	32	nuclear replication fork	CC	1
GO:0034331	0.213509	0.97621	1	35	cell junction maintenance	BP	1
GO:0030551	0.213759	0.976152	1	35	cyclic nucleotide binding	MF	1
GO:1903649	0.214367	0.976145	1	29	regulation of cytoplasmic transport	BP	1
GO:0000470	0.214589	0.976122	1	28	maturation of LSU-rRNA	BP	1
GO:0043547	0.214721	0.943888	2	122	positive regulation of GTPase activity	BP	1
GO:0006275	0.214856	0.943854	2	117	regulation of DNA replication	BP	1
GO:0010644	0.214996	0.975999	1	29	cell communication by electrical coupling	BP	1
GO:0099622	0.215248	0.975823	1	34	cardiac muscle cell membrane repolarization	BP	1
GO:0097431	0.215287	0.975814	1	34	mitotic spindle pole	CC	1
GO:1990782	0.215375	0.943614	2	121	protein tyrosine kinase binding	MF	1
GO:0048199	0.215486	0.975833	1	31	vesicle targeting, to, from or within Golgi	BP	1
GO:0090169	0.215581	0.975811	1	31	regulation of spindle assembly	BP	1
GO:0016893	0.215948	0.975621	1	36	endonuclease activity, active with either ribo- or deoxyribonucleic acids and producing 5'-phosphomonoesters	MF	1
GO:0045505	0.216275	0.975582	1	34	dynein intermediate chain binding	MF	1
GO:0032885	0.216978	0.975416	1	34	regulation of polysaccharide biosynthetic process	BP	1
GO:0043244	0.217252	0.942853	2	113	regulation of protein-containing complex disassembly	BP	1
GO:0071900	0.217993	0.921851	3	222	regulation of protein serine/threonine kinase activity	BP	1
GO:0006026	0.218006	0.975172	1	34	aminoglycan catabolic process	BP	1
GO:0060412	0.218217	0.975033	1	39	ventricular septum morphogenesis	BP	1
GO:0051173	0.218477	0.845625	22	2597	positive regulation of nitrogen compound metabolic process	BP	1
GO:0070325	0.218639	0.975202	1	27	lipoprotein particle receptor binding	MF	1
GO:0070482	0.218714	0.907306	4	330	response to oxygen levels	BP	1
GO:0030119	0.219021	0.97493	1	34	AP-type membrane coat adaptor complex	CC	1
GO:0007160	0.219073	0.921293	3	217	cell-matrix adhesion	BP	1
GO:0140096	0.219175	0.850132	18	2138	catalytic activity, acting on a protein	MF	1
GO:0005689	0.220276	0.974812	1	27	U12-type spliceosomal complex	CC	1
GO:0016896	0.220372	0.974566	1	36	exoribonuclease activity, producing 5'-phosphomonoesters	MF	1
GO:0016567	0.220985	0.880831	7	719	protein ubiquitination	BP	1
GO:0014808	0.221449	0.97439	1	32	release of sequestered calcium ion into cytosol by sarcoplasmic reticulum	BP	1
GO:0010737	0.221533	0.974347	1	33	protein kinase A signaling	BP	1
GO:0031112	0.222673	0.974093	1	32	positive regulation of microtubule polymerization or depolymerization	BP	1
GO:0010453	0.22279	0.973979	1	36	regulation of cell fate commitment	BP	1
GO:0070199	0.223029	0.97415	1	27	establishment of protein localization to chromosome	BP	1
GO:0006699	0.223352	0.973823	1	37	bile acid biosynthetic process	BP	1
GO:0045740	0.223705	0.973796	1	34	positive regulation of DNA replication	BP	1
GO:0006891	0.223733	0.97386	1	31	intra-Golgi vesicle-mediated transport	BP	1
GO:0080134	0.223976	0.858601	12	1281	regulation of response to stress	BP	1
GO:0030048	0.224341	0.939746	2	120	actin filament-based movement	BP	1
GO:0051651	0.224757	0.918278	3	213	maintenance of location in cell	BP	1
GO:0140299	0.224775	0.973473	1	37	small molecule sensor activity	MF	1
GO:0001953	0.2251	0.973453	1	34	negative regulation of cell-matrix adhesion	BP	1
GO:0046872	0.225622	0.831804	32	4074	metal ion binding	MF	1
GO:0003677	0.225847	0.843348	19	2314	DNA binding	MF	1
GO:0031098	0.225895	0.917621	3	233	stress-activated protein kinase signaling cascade	BP	1
GO:1903322	0.226084	0.938966	2	123	positive regulation of protein modification by small protein conjugation or removal	BP	1
GO:1903514	0.226304	0.973178	1	33	release of sequestered calcium ion into cytosol by endoplasmic reticulum	BP	1
GO:0016235	0.22645	0.973098	1	35	aggresome	CC	1
GO:0050821	0.22651	0.917367	3	202	protein stabilization	BP	1
GO:0009132	0.226671	0.938772	2	111	nucleoside diphosphate metabolic process	BP	1
GO:0000077	0.22734	0.938388	2	128	DNA damage checkpoint signaling	BP	1
GO:0051085	0.227658	0.973014	1	27	chaperone cofactor-dependent protein refolding	BP	1
GO:0072655	0.228402	0.937989	2	114	establishment of protein localization to mitochondrion	BP	1
GO:0033146	0.228626	0.972554	1	35	regulation of intracellular estrogen receptor signaling pathway	BP	1
GO:0016233	0.228665	0.972523	1	36	telomere capping	BP	1
GO:1905476	0.228883	0.972489	1	35	negative regulation of protein localization to membrane	BP	1
GO:0031399	0.229074	0.857726	11	1174	regulation of protein modification process	BP	1
GO:0071711	0.229367	0.972327	1	37	basement membrane organization	BP	1
GO:0010033	0.229462	0.834597	24	2825	response to organic substance	BP	1
GO:1902554	0.229771	0.937295	2	131	serine/threonine protein kinase complex	CC	1
GO:0045773	0.229854	0.972223	1	36	positive regulation of axon extension	BP	1
GO:0010959	0.230253	0.900417	4	345	regulation of metal ion transport	BP	1
GO:0000209	0.230707	0.914998	3	244	protein polyubiquitination	BP	1
GO:0019432	0.230869	0.971909	1	39	triglyceride biosynthetic process	BP	1
GO:0009966	0.231152	0.834203	23	2793	regulation of signal transduction	BP	1
GO:0043025	0.231574	0.888684	5	465	neuronal cell body	CC	1
GO:0004532	0.231779	0.971694	1	38	exoribonuclease activity	MF	1
GO:0004712	0.231944	0.971634	1	39	protein serine/threonine/tyrosine kinase activity	MF	1
GO:0000423	0.232371	0.971603	1	35	mitophagy	BP	1
GO:0007015	0.232487	0.888135	5	424	actin filament organization	BP	1
GO:0032543	0.232495	0.936109	2	124	mitochondrial translation	BP	1
GO:0051179	0.232544	0.823033	38	4752	localization	BP	1
GO:0019079	0.232547	0.936117	2	118	viral genome replication	BP	1
GO:0006270	0.233111	0.971392	1	36	DNA replication initiation	BP	1
GO:0007143	0.233619	0.971241	1	37	female meiotic nuclear division	BP	1
GO:0032814	0.23373	0.971175	1	39	regulation of natural killer cell activation	BP	1
GO:0015248	0.234079	0.971164	1	35	sterol transporter activity	MF	1
GO:0045191	0.234238	0.971043	1	39	regulation of isotype switching	BP	1
GO:0051099	0.234293	0.935336	2	117	positive regulation of binding	BP	1
GO:0009303	0.234509	0.971053	1	35	rRNA transcription	BP	1
GO:0060999	0.23483	0.970928	1	37	positive regulation of dendritic spine development	BP	1
GO:0090079	0.23523	0.935018	2	101	translation regulator activity, nucleic acid binding	MF	1
GO:0043506	0.235278	0.970792	1	38	regulation of JUN kinase activity	BP	1
GO:1900744	0.236365	0.970471	1	40	regulation of p38MAPK cascade	BP	1
GO:0030140	0.236772	0.970512	1	33	trans-Golgi network transport vesicle	CC	1
GO:0006901	0.236851	0.970443	1	35	vesicle coating	BP	1
GO:1903115	0.237416	0.970252	1	37	regulation of actin filament-based movement	BP	1
GO:1904037	0.238007	0.970117	1	36	positive regulation of epithelial cell apoptotic process	BP	1
GO:0021879	0.238224	0.969965	1	41	forebrain neuron differentiation	BP	1
GO:0016779	0.238637	0.933268	2	136	nucleotidyltransferase activity	MF	1
GO:0070198	0.238681	0.970066	1	31	protein localization to chromosome, telomeric region	BP	1
GO:0036002	0.239325	0.969896	1	31	pre-mRNA binding	MF	1
GO:0006457	0.239688	0.910208	3	191	protein folding	BP	1
GO:0045088	0.239763	0.91007	3	224	regulation of innate immune response	BP	1
GO:0010559	0.240149	0.969453	1	41	regulation of glycoprotein biosynthetic process	BP	1
GO:0045595	0.240418	0.84323	13	1491	regulation of cell differentiation	BP	1
GO:0014904	0.240435	0.969413	1	39	myotube cell development	BP	1
GO:0000086	0.240591	0.932389	2	132	G2/M transition of mitotic cell cycle	BP	1
GO:1902229	0.24068	0.969431	1	35	regulation of intrinsic apoptotic signaling pathway in response to DNA damage	BP	1
GO:0045922	0.240824	0.96929	1	40	negative regulation of fatty acid metabolic process	BP	1
GO:0034612	0.241637	0.908999	3	236	response to tumor necrosis factor	BP	1
GO:0001530	0.241673	0.96919	1	34	lipopolysaccharide binding	MF	1
GO:0099738	0.241853	0.969073	1	37	cell cortex region	CC	1
GO:0006376	0.242524	0.969015	1	32	mRNA splice site selection	BP	1
GO:0086091	0.242655	0.968817	1	39	regulation of heart rate by cardiac conduction	BP	1
GO:0021517	0.24288	0.968671	1	44	ventral spinal cord development	BP	1
GO:0000152	0.24328	0.968578	1	43	nuclear ubiquitin ligase complex	CC	1
GO:0032733	0.243289	0.968626	1	40	positive regulation of interleukin-10 production	BP	1
GO:0043433	0.243488	0.931018	2	139	negative regulation of DNA-binding transcription factor activity	BP	1
GO:1904262	0.243744	0.968542	1	38	negative regulation of TORC1 signaling	BP	1
GO:0032467	0.24429	0.968337	1	41	positive regulation of cytokinesis	BP	1
GO:0000122	0.244378	0.858682	8	873	negative regulation of transcription by RNA polymerase II	BP	1
GO:0030291	0.244854	0.968261	1	37	protein serine/threonine kinase inhibitor activity	MF	1
GO:0042327	0.24524	0.870935	6	588	positive regulation of phosphorylation	BP	1
GO:0045936	0.246061	0.890771	4	332	negative regulation of phosphate metabolic process	BP	1
GO:0070296	0.24611	0.967941	1	36	sarcoplasmic reticulum calcium ion transport	BP	1
GO:0070585	0.246138	0.929877	2	120	protein localization to mitochondrion	BP	1
GO:0060048	0.246224	0.929789	2	129	cardiac muscle contraction	BP	1
GO:0005795	0.24648	0.929619	2	140	Golgi stack	CC	1
GO:0043085	0.246866	0.862731	7	683	positive regulation of catalytic activity	BP	1
GO:0007264	0.247257	0.878433	5	475	small GTPase mediated signal transduction	BP	1
GO:0042491	0.247422	0.96746	1	42	inner ear auditory receptor cell differentiation	BP	1
GO:0010563	0.247632	0.889793	4	333	negative regulation of phosphorus metabolic process	BP	1
GO:0140718	0.247756	0.967367	1	42	facultative heterochromatin formation	BP	1
GO:0043516	0.248002	0.967397	1	37	regulation of DNA damage response, signal transduction by p53 class mediator	BP	1
GO:0043268	0.24816	0.967273	1	41	positive regulation of potassium ion transport	BP	1
GO:0031570	0.248969	0.928461	2	137	DNA integrity checkpoint signaling	BP	1
GO:0045668	0.249753	0.966778	1	44	negative regulation of osteoblast differentiation	BP	1
GO:0017015	0.250361	0.927808	2	136	regulation of transforming growth factor beta receptor signaling pathway	BP	1
GO:0043005	0.250372	0.841463	11	1246	neuron projection	CC	1
GO:0071695	0.250534	0.903952	3	254	anatomical structure maturation	BP	1
GO:2001234	0.250562	0.904005	3	224	negative regulation of apoptotic signaling pathway	BP	1
GO:2000648	0.250743	0.966517	1	43	positive regulation of stem cell proliferation	BP	1
GO:0016050	0.25093	0.887716	4	345	vesicle organization	BP	1
GO:0032881	0.251121	0.966446	1	41	regulation of polysaccharide metabolic process	BP	1
GO:0032212	0.251127	0.966629	1	33	positive regulation of telomere maintenance via telomerase	BP	1
GO:0033574	0.25159	0.966353	1	39	response to testosterone	BP	1
GO:0040001	0.251699	0.966303	1	40	establishment of mitotic spindle localization	BP	1
GO:0032941	0.252596	0.96603	1	41	secretion by tissue	BP	1
GO:1904064	0.252906	0.926603	2	135	positive regulation of cation transmembrane transport	BP	1
GO:0005871	0.253467	0.96573	1	44	kinesin complex	CC	1
GO:0010907	0.253611	0.965761	1	40	positive regulation of glucose metabolic process	BP	1
GO:0090092	0.254092	0.901925	3	252	regulation of transmembrane receptor protein serine/threonine kinase signaling pathway	BP	1
GO:0072595	0.254298	0.965586	1	39	maintenance of protein localization in organelle	BP	1
GO:0042162	0.254365	0.965636	1	36	telomeric DNA binding	MF	1
GO:0010171	0.254877	0.965327	1	44	body morphogenesis	BP	1
GO:0006904	0.255136	0.965326	1	40	vesicle docking involved in exocytosis	BP	1
GO:0090101	0.255262	0.925448	2	141	negative regulation of transmembrane receptor protein serine/threonine kinase signaling pathway	BP	1
GO:0070266	0.255578	0.965242	1	38	necroptotic process	BP	1
GO:0007215	0.256833	0.964748	1	45	glutamate receptor signaling pathway	BP	1
GO:1903844	0.257277	0.924486	2	139	regulation of cellular response to transforming growth factor beta stimulus	BP	1
GO:0031641	0.257441	0.964588	1	44	regulation of myelination	BP	1
GO:0060338	0.257909	0.964527	1	40	regulation of type I interferon-mediated signaling pathway	BP	1
GO:0009409	0.257996	0.964482	1	41	response to cold	BP	1
GO:0120161	0.258477	0.923901	2	140	regulation of cold-induced thermogenesis	BP	1
GO:0007266	0.258699	0.923802	2	138	Rho protein signal transduction	BP	1
GO:1901988	0.258762	0.899227	3	256	negative regulation of cell cycle phase transition	BP	1
GO:0022904	0.258848	0.923853	2	116	respiratory electron transport chain	BP	1
GO:0043028	0.258872	0.964291	1	38	cysteine-type endopeptidase regulator activity involved in apoptotic process	MF	1
GO:2001222	0.259067	0.964098	1	45	regulation of neuron migration	BP	1
GO:0050732	0.259167	0.964161	1	40	negative regulation of peptidyl-tyrosine phosphorylation	BP	1
GO:0043467	0.259242	0.923574	2	131	regulation of generation of precursor metabolites and energy	BP	1
GO:0070647	0.259905	0.847255	8	877	protein modification by small protein conjugation or removal	BP	1
GO:0016790	0.259948	0.963955	1	39	thiolester hydrolase activity	MF	1
GO:0009394	0.259965	0.963928	1	40	2'-deoxyribonucleotide metabolic process	BP	1
GO:0051294	0.260286	0.963794	1	42	establishment of spindle orientation	BP	1
GO:0021515	0.261527	0.963329	1	48	cell differentiation in spinal cord	BP	1
GO:0001825	0.261864	0.963311	1	43	blastocyst formation	BP	1
GO:0043204	0.261987	0.922165	2	146	perikaryon	CC	1
GO:0140223	0.262213	0.963156	1	46	general transcription initiation factor activity	MF	1
GO:0051259	0.262393	0.897151	3	241	protein complex oligomerization	BP	1
GO:0005978	0.263333	0.962894	1	42	glycogen biosynthetic process	BP	1
GO:0009250	0.263333	0.962894	1	42	glucan biosynthetic process	BP	1
GO:0032781	0.263413	0.962981	1	37	positive regulation of ATP-dependent activity	BP	1
GO:0106106	0.263565	0.921408	2	142	cold-induced thermogenesis	BP	1
GO:0031348	0.263878	0.896283	3	241	negative regulation of defense response	BP	1
GO:0072583	0.264062	0.962677	1	42	clathrin-dependent endocytosis	BP	1
GO:0002714	0.264137	0.962636	1	43	positive regulation of B cell mediated immunity	BP	1
GO:0002891	0.264137	0.962636	1	43	positive regulation of immunoglobulin mediated immune response	BP	1
GO:0001932	0.264313	0.843984	8	846	regulation of protein phosphorylation	BP	1
GO:0044325	0.264482	0.921011	2	131	transmembrane transporter binding	MF	1
GO:0009112	0.264496	0.962772	1	33	nucleobase metabolic process	BP	1
GO:0030424	0.264669	0.857347	6	610	axon	CC	1
GO:0051602	0.264984	0.962402	1	42	response to electrical stimulus	BP	1
GO:0007339	0.265116	0.962449	1	38	binding of sperm to zona pellucida	BP	1
GO:2000785	0.26542	0.962233	1	44	regulation of autophagosome assembly	BP	1
GO:0005777	0.265473	0.920501	2	135	peroxisome	CC	1
GO:0042579	0.265473	0.920501	2	135	microbody	CC	1
GO:0009262	0.265632	0.962227	1	41	deoxyribonucleotide metabolic process	BP	1
GO:0019692	0.265632	0.962227	1	41	deoxyribose phosphate metabolic process	BP	1
GO:0031668	0.265899	0.895065	3	255	cellular response to extracellular stimulus	BP	1
GO:0043407	0.266074	0.962094	1	41	negative regulation of MAP kinase activity	BP	1
GO:0009411	0.266409	0.920019	2	139	response to UV	BP	1
GO:0045646	0.266682	0.961933	1	40	regulation of erythrocyte differentiation	BP	1
GO:0016339	0.266739	0.961785	1	47	calcium-dependent cell-cell adhesion via plasma membrane cell adhesion molecules	BP	1
GO:0051539	0.266856	0.961838	1	42	4 iron, 4 sulfur cluster binding	MF	1
GO:0004842	0.267731	0.876956	4	400	ubiquitin-protein transferase activity	MF	1
GO:0044262	0.267881	0.893914	3	248	cellular carbohydrate metabolic process	BP	1
GO:0071634	0.267883	0.961548	1	41	regulation of transforming growth factor beta production	BP	1
GO:0035850	0.267942	0.961471	1	44	epithelial cell differentiation involved in kidney development	BP	1
GO:1902459	0.269123	0.961111	1	44	positive regulation of stem cell population maintenance	BP	1
GO:0032868	0.269281	0.893089	3	247	response to insulin	BP	1
GO:0007094	0.269362	0.96102	1	45	mitotic spindle assembly checkpoint signaling	BP	1
GO:0071173	0.269362	0.96102	1	45	spindle assembly checkpoint signaling	BP	1
GO:0071174	0.269362	0.96102	1	45	mitotic spindle checkpoint signaling	BP	1
GO:0085029	0.269589	0.960969	1	44	extracellular matrix assembly	BP	1
GO:1901652	0.269754	0.863272	5	476	response to peptide	BP	1
GO:1904358	0.270152	0.960978	1	36	positive regulation of telomere maintenance via telomere lengthening	BP	1
GO:0098794	0.27033	0.853316	6	614	postsynapse	CC	1
GO:0032970	0.270342	0.875338	4	346	regulation of actin filament-based process	BP	1
GO:0016773	0.270635	0.853075	6	651	phosphotransferase activity, alcohol group as acceptor	MF	1
GO:0070988	0.272695	0.959993	1	45	demethylation	BP	1
GO:0070069	0.272818	0.960132	1	37	cytochrome complex	CC	1
GO:0050793	0.273766	0.804004	19	2338	regulation of developmental process	BP	1
GO:0031577	0.27392	0.959594	1	46	spindle checkpoint signaling	BP	1
GO:0032506	0.274076	0.959666	1	40	cytokinetic process	BP	1
GO:0090224	0.274978	0.95934	1	42	regulation of spindle organization	BP	1
GO:1901575	0.27508	0.806398	17	1941	organic substance catabolic process	BP	1
GO:0032501	0.275212	0.782142	51	6771	multicellular organismal process	BP	1
GO:0071763	0.275339	0.959272	1	40	nuclear membrane organization	BP	1
GO:1902911	0.2755	0.915408	2	150	protein kinase complex	CC	1
GO:0050770	0.275633	0.915332	2	152	regulation of axonogenesis	BP	1
GO:0036294	0.275645	0.915371	2	142	cellular response to decreased oxygen levels	BP	1
GO:0014075	0.275732	0.959044	1	45	response to amine	BP	1
GO:0006997	0.276107	0.915172	2	135	nucleus organization	BP	1
GO:1990204	0.276333	0.915135	2	122	oxidoreductase complex	CC	1
GO:0042551	0.276715	0.958682	1	48	neuron maturation	BP	1
GO:1903829	0.277202	0.858142	5	467	positive regulation of protein localization	BP	1
GO:0034661	0.277831	0.958381	1	45	ncRNA catabolic process	BP	1
GO:0048246	0.27796	0.958446	1	40	macrophage chemotaxis	BP	1
GO:0002861	0.277996	0.95839	1	42	regulation of inflammatory response to antigenic stimulus	BP	1
GO:0090317	0.278025	0.95838	1	42	negative regulation of intracellular protein transport	BP	1
GO:0035315	0.278192	0.958213	1	48	hair cell differentiation	BP	1
GO:0046427	0.278301	0.958232	1	45	positive regulation of receptor signaling pathway via JAK-STAT	BP	1
GO:0010675	0.27857	0.913861	2	146	regulation of cellular carbohydrate metabolic process	BP	1
GO:0043065	0.278572	0.857177	5	481	positive regulation of apoptotic process	BP	1
GO:0051646	0.27876	0.958086	1	45	mitochondrion localization	BP	1
GO:0030118	0.278779	0.958119	1	43	clathrin coat	CC	1
GO:0006513	0.279055	0.957973	1	46	protein monoubiquitination	BP	1
GO:0001894	0.279139	0.887163	3	260	tissue homeostasis	BP	1
GO:0033046	0.279514	0.957809	1	47	negative regulation of sister chromatid segregation	BP	1
GO:0033048	0.279514	0.957809	1	47	negative regulation of mitotic sister chromatid segregation	BP	1
GO:0045841	0.279514	0.957809	1	47	negative regulation of mitotic metaphase/anaphase transition	BP	1
GO:2000816	0.279514	0.957809	1	47	negative regulation of mitotic sister chromatid separation	BP	1
GO:0042771	0.279845	0.95778	1	43	intrinsic apoptotic signaling pathway in response to DNA damage by p53 class mediator	BP	1
GO:0046460	0.281132	0.957256	1	49	neutral lipid biosynthetic process	BP	1
GO:0046463	0.281132	0.957256	1	49	acylglycerol biosynthetic process	BP	1
GO:0070888	0.281159	0.957216	1	51	E-box binding	MF	1
GO:0006284	0.281428	0.957271	1	43	base-excision repair	BP	1
GO:0051402	0.28206	0.885393	3	260	neuron apoptotic process	BP	1
GO:0070997	0.28206	0.885393	3	260	neuron death	BP	1
GO:0071604	0.282167	0.957012	1	44	transforming growth factor beta production	BP	1
GO:1903018	0.282275	0.956939	1	46	regulation of glycoprotein metabolic process	BP	1
GO:0042304	0.282289	0.956994	1	43	regulation of fatty acid biosynthetic process	BP	1
GO:0007043	0.282608	0.911773	2	148	cell-cell junction assembly	BP	1
GO:0007292	0.282629	0.911727	2	156	female gamete generation	BP	1
GO:0044839	0.283381	0.911373	2	148	cell cycle G2/M phase transition	BP	1
GO:0000387	0.2834	0.956784	1	37	spliceosomal snRNP assembly	BP	1
GO:0042307	0.284043	0.956447	1	42	positive regulation of protein import into nucleus	BP	1
GO:0030010	0.285028	0.910522	2	147	establishment of cell polarity	BP	1
GO:0021872	0.285236	0.955905	1	50	forebrain generation of neurons	BP	1
GO:0086009	0.285247	0.955953	1	47	membrane repolarization	BP	1
GO:0031333	0.285292	0.910458	2	133	negative regulation of protein-containing complex assembly	BP	1
GO:0050885	0.285502	0.955834	1	49	neuromuscular process controlling balance	BP	1
GO:0150034	0.285547	0.883256	3	264	distal axon	CC	1
GO:0051050	0.285902	0.827648	8	845	positive regulation of transport	BP	1
GO:0016279	0.285977	0.955616	1	53	protein-lysine N-methyltransferase activity	MF	1
GO:0008206	0.286257	0.955586	1	49	bile acid metabolic process	BP	1
GO:1902692	0.286741	0.955394	1	51	regulation of neuroblast proliferation	BP	1
GO:0090329	0.287192	0.955351	1	45	regulation of DNA-templated DNA replication	BP	1
GO:0003755	0.287397	0.955451	1	38	peptidyl-prolyl cis-trans isomerase activity	MF	1
GO:0051480	0.288294	0.954896	1	50	regulation of cytosolic calcium ion concentration	BP	1
GO:0003824	0.288397	0.773321	41	5262	catalytic activity	MF	1
GO:1902100	0.288477	0.954851	1	49	negative regulation of metaphase/anaphase transition of cell cycle	BP	1
GO:1905819	0.288477	0.954851	1	49	negative regulation of chromosome separation	BP	1
GO:0090114	0.28873	0.954907	1	42	COPII-coated vesicle budding	BP	1
GO:0022900	0.288755	0.908684	2	127	electron transport chain	BP	1
GO:1902041	0.289466	0.954618	1	44	regulation of extrinsic apoptotic signaling pathway via death domain receptors	BP	1
GO:1901016	0.289616	0.954508	1	47	regulation of potassium ion transmembrane transporter activity	BP	1
GO:0043154	0.289956	0.954455	1	44	negative regulation of cysteine-type endopeptidase activity involved in apoptotic process	BP	1
GO:0008408	0.290186	0.954281	1	49	3'-5' exonuclease activity	MF	1
GO:0016278	0.290433	0.95412	1	54	lysine N-methyltransferase activity	MF	1
GO:0034767	0.290667	0.907559	2	148	positive regulation of ion transmembrane transport	BP	1
GO:0031328	0.290802	0.800094	14	1676	positive regulation of cellular biosynthetic process	BP	1
GO:0006636	0.291956	0.953743	1	46	unsaturated fatty acid biosynthetic process	BP	1
GO:0071168	0.291972	0.953779	1	44	protein localization to chromatin	BP	1
GO:0015459	0.292038	0.953659	1	49	potassium channel regulator activity	MF	1
GO:0030521	0.292411	0.953589	1	46	androgen receptor signaling pathway	BP	1
GO:0001222	0.292659	0.953467	1	48	transcription corepressor binding	MF	1
GO:0051985	0.293049	0.9533	1	50	negative regulation of chromosome segregation	BP	1
GO:1902903	0.29361	0.859919	4	355	regulation of supramolecular fiber organization	BP	1
GO:0048009	0.294785	0.952805	1	45	insulin-like growth factor receptor signaling pathway	BP	1
GO:0006693	0.294902	0.95281	1	43	prostaglandin metabolic process	BP	1
GO:0140662	0.295472	0.953004	1	31	ATP-dependent protein folding chaperone	MF	1
GO:0045910	0.296985	0.952011	1	47	negative regulation of DNA recombination	BP	1
GO:1904894	0.297311	0.951861	1	49	positive regulation of receptor signaling pathway via STAT	BP	1
GO:0021695	0.297525	0.951787	1	49	cerebellar cortex development	BP	1
GO:2000351	0.298248	0.951538	1	49	regulation of endothelial cell apoptotic process	BP	1
GO:0021953	0.298494	0.903294	2	168	central nervous system neuron differentiation	BP	1
GO:0006469	0.299439	0.902898	2	143	negative regulation of protein kinase activity	BP	1
GO:0051223	0.299693	0.842244	5	491	regulation of protein transport	BP	1
GO:0005739	0.299715	0.792725	14	1575	mitochondrion	CC	1
GO:0044818	0.299845	0.950915	1	53	mitotic G2/M transition checkpoint	BP	1
GO:0043330	0.300547	0.950758	1	48	response to exogenous dsRNA	BP	1
GO:0010942	0.301536	0.840912	5	498	positive regulation of cell death	BP	1
GO:0043068	0.301536	0.840912	5	498	positive regulation of programmed cell death	BP	1
GO:0016859	0.30231	0.9503	1	41	cis-trans isomerase activity	MF	1
GO:0043457	0.302339	0.950171	1	46	regulation of cellular respiration	BP	1
GO:0042149	0.30283	0.949938	1	49	cellular response to glucose starvation	BP	1
GO:0050684	0.302933	0.901088	2	129	regulation of mRNA processing	BP	1
GO:0006692	0.303491	0.94981	1	44	prostanoid metabolic process	BP	1
GO:0006110	0.303688	0.949635	1	49	regulation of glycolytic process	BP	1
GO:0050731	0.304035	0.900346	2	154	positive regulation of peptidyl-tyrosine phosphorylation	BP	1
GO:0016241	0.304108	0.90032	2	151	regulation of macroautophagy	BP	1
GO:0070265	0.304888	0.94925	1	47	necrotic cell death	BP	1
GO:0097300	0.304888	0.94925	1	47	programmed necrotic cell death	BP	1
GO:0038066	0.305062	0.949061	1	54	p38MAPK cascade	BP	1
GO:0071470	0.305096	0.949136	1	49	cellular response to osmotic stress	BP	1
GO:0043409	0.305126	0.899763	2	151	negative regulation of MAPK cascade	BP	1
GO:0050850	0.305335	0.948997	1	52	positive regulation of calcium-mediated signaling	BP	1
GO:0043124	0.30611	0.94872	1	52	negative regulation of I-kappaB kinase/NF-kappaB signaling	BP	1
GO:0045071	0.306895	0.948475	1	50	negative regulation of viral genome replication	BP	1
GO:0035637	0.307056	0.898669	2	158	multicellular organismal signaling	BP	1
GO:2001233	0.307401	0.850484	4	363	regulation of apoptotic signaling pathway	BP	1
GO:0005743	0.307511	0.836614	5	479	mitochondrial inner membrane	CC	1
GO:0015031	0.307554	0.789073	13	1496	protein transport	BP	1
GO:0000785	0.307839	0.799979	10	1186	chromatin	CC	1
GO:0030182	0.307895	0.795714	11	1332	neuron differentiation	BP	1
GO:1903169	0.308028	0.898157	2	153	regulation of calcium ion transmembrane transport	BP	1
GO:0061005	0.308045	0.948009	1	53	cell differentiation involved in kidney development	BP	1
GO:0001933	0.308168	0.869103	3	259	negative regulation of protein phosphorylation	BP	1
GO:1990845	0.308988	0.897603	2	158	adaptive thermogenesis	BP	1
GO:0008287	0.309367	0.947585	1	50	protein serine/threonine phosphatase complex	CC	1
GO:0004812	0.310171	0.947502	1	41	aminoacyl-tRNA ligase activity	MF	1
GO:0006418	0.310171	0.947502	1	41	tRNA aminoacylation for protein translation	BP	1
GO:0016875	0.310171	0.947502	1	41	ligase activity, forming carbon-oxygen bonds	MF	1
GO:2001020	0.310556	0.86754	3	272	regulation of response to DNA damage stimulus	BP	1
GO:0017069	0.310851	0.947202	1	43	snRNA binding	MF	1
GO:0048260	0.310991	0.947035	1	48	positive regulation of receptor-mediated endocytosis	BP	1
GO:0031461	0.311165	0.896347	2	169	cullin-RING ubiquitin ligase complex	CC	1
GO:0045839	0.311557	0.946719	1	54	negative regulation of mitotic nuclear division	BP	1
GO:0071827	0.311603	0.946856	1	46	plasma lipoprotein particle organization	BP	1
GO:0010676	0.311929	0.946617	1	52	positive regulation of cellular carbohydrate metabolic process	BP	1
GO:0044088	0.312388	0.946431	1	53	regulation of vacuole organization	BP	1
GO:0016570	0.312498	0.946408	1	52	histone modification	BP	1
GO:0033047	0.312526	0.946381	1	53	regulation of mitotic sister chromatid segregation	BP	1
GO:0097225	0.312644	0.946392	1	50	sperm midpiece	CC	1
GO:0016597	0.313376	0.946123	1	50	amino acid binding	MF	1
GO:0005759	0.313386	0.832344	5	468	mitochondrial matrix	CC	1
GO:0060485	0.3134	0.865683	3	282	mesenchyme development	BP	1
GO:0050881	0.314015	0.945833	1	53	musculoskeletal movement	BP	1
GO:0060425	0.314216	0.945777	1	52	lung morphogenesis	BP	1
GO:0010332	0.314348	0.945828	1	47	response to gamma radiation	BP	1
GO:1900180	0.31472	0.894486	2	143	regulation of protein localization to nucleus	BP	1
GO:0002204	0.316046	0.945048	1	55	somatic recombination of immunoglobulin genes involved in immune response	BP	1
GO:0002208	0.316046	0.945048	1	55	somatic diversification of immunoglobulins involved in immune response	BP	1
GO:0045190	0.316046	0.945048	1	55	isotype switching	BP	1
GO:0002183	0.316089	0.945399	1	39	cytoplasmic translational initiation	BP	1
GO:0019787	0.316433	0.844103	4	430	ubiquitin-like protein transferase activity	MF	1
GO:0043525	0.316872	0.944774	1	53	positive regulation of neuron apoptotic process	BP	1
GO:1901216	0.316872	0.944774	1	53	positive regulation of neuron death	BP	1
GO:0070534	0.316877	0.944738	1	55	protein K63-linked ubiquitination	BP	1
GO:0140053	0.316993	0.893134	2	157	mitochondrial gene expression	BP	1
GO:0042054	0.317112	0.944619	1	57	histone methyltransferase activity	MF	1
GO:0046456	0.317652	0.944539	1	50	icosanoid biosynthetic process	BP	1
GO:0071453	0.317822	0.892666	2	157	cellular response to oxygen levels	BP	1
GO:0002639	0.31784	0.94443	1	52	positive regulation of immunoglobulin production	BP	1
GO:0033673	0.318071	0.89256	2	150	negative regulation of kinase activity	BP	1
GO:0050879	0.318297	0.944224	1	54	multicellular organismal movement	BP	1
GO:1903293	0.318437	0.944207	1	52	phosphatase complex	CC	1
GO:0060998	0.318588	0.944115	1	54	regulation of dendritic spine development	BP	1
GO:0006937	0.318589	0.892236	2	156	regulation of muscle contraction	BP	1
GO:0006897	0.318787	0.828335	5	505	endocytosis	BP	1
GO:0000151	0.31931	0.861808	3	297	ubiquitin ligase complex	CC	1
GO:0022604	0.320386	0.861175	3	265	regulation of cell morphogenesis	BP	1
GO:0051055	0.320427	0.943422	1	54	negative regulation of lipid biosynthetic process	BP	1
GO:0009891	0.320876	0.774936	14	1714	positive regulation of biosynthetic process	BP	1
GO:0018205	0.32095	0.890857	2	164	peptidyl-lysine modification	BP	1
GO:0030374	0.32104	0.943207	1	53	nuclear receptor coactivator activity	MF	1
GO:0048662	0.321153	0.943243	1	49	negative regulation of smooth muscle cell proliferation	BP	1
GO:0034332	0.321223	0.943138	1	53	adherens junction organization	BP	1
GO:0071345	0.322042	0.806407	7	758	cellular response to cytokine stimulus	BP	1
GO:0010562	0.322332	0.814807	6	649	positive regulation of phosphorus metabolic process	BP	1
GO:0045937	0.322332	0.814807	6	649	positive regulation of phosphate metabolic process	BP	1
GO:1905515	0.322685	0.942499	1	58	non-motile cilium assembly	BP	1
GO:0006383	0.322769	0.942498	1	56	transcription by RNA polymerase III	BP	1
GO:0016459	0.323001	0.942541	1	49	myosin complex	CC	1
GO:1990138	0.323257	0.889521	2	168	neuron projection extension	BP	1
GO:0043039	0.323387	0.942513	1	44	tRNA aminoacylation	BP	1
GO:0001764	0.323699	0.889255	2	171	neuron migration	BP	1
GO:0072577	0.324249	0.941949	1	55	endothelial cell apoptotic process	BP	1
GO:0098900	0.324472	0.941899	1	53	regulation of action potential	BP	1
GO:0032102	0.325765	0.837566	4	388	negative regulation of response to external stimulus	BP	1
GO:0015485	0.326249	0.941274	1	50	cholesterol binding	MF	1
GO:1901987	0.326441	0.837049	4	413	regulation of cell cycle phase transition	BP	1
GO:0086065	0.326469	0.941148	1	52	cell communication involved in cardiac conduction	BP	1
GO:0035036	0.326476	0.941165	1	51	sperm-egg recognition	BP	1
GO:0071825	0.326487	0.941203	1	49	protein-lipid complex subunit organization	BP	1
GO:0003925	0.326635	0.941296	1	43	G protein activity	MF	1
GO:0061695	0.326813	0.856871	3	294	transferase complex, transferring phosphorus-containing groups	CC	1
GO:0044788	0.327282	0.940942	1	47	modulation by host of viral process	BP	1
GO:0045604	0.327299	0.940755	1	56	regulation of epidermal cell differentiation	BP	1
GO:0043038	0.327611	0.940864	1	45	amino acid activation	BP	1
GO:0060113	0.329459	0.939849	1	60	inner ear receptor cell differentiation	BP	1
GO:0051145	0.330314	0.939513	1	60	smooth muscle cell differentiation	BP	1
GO:0032613	0.330994	0.939277	1	58	interleukin-10 production	BP	1
GO:0032653	0.330994	0.939277	1	58	regulation of interleukin-10 production	BP	1
GO:0007420	0.331376	0.807826	6	673	brain development	BP	1
GO:0032154	0.331488	0.939231	1	50	cleavage furrow	CC	1
GO:0045182	0.332056	0.88461	2	135	translation regulator activity	MF	1
GO:2000117	0.332848	0.938673	1	51	negative regulation of cysteine-type endopeptidase activity	BP	1
GO:0007507	0.332897	0.817778	5	550	heart development	BP	1
GO:0043434	0.333603	0.831939	4	397	response to peptide hormone	BP	1
GO:0002381	0.334218	0.937983	1	59	immunoglobulin production involved in immunoglobulin-mediated immune response	BP	1
GO:0006890	0.33441	0.938097	1	49	retrograde vesicle-mediated transport, Golgi to endoplasmic reticulum	BP	1
GO:0010812	0.334506	0.937974	1	53	negative regulation of cell-substrate adhesion	BP	1
GO:0016055	0.335025	0.830876	4	424	Wnt signaling pathway	BP	1
GO:0010948	0.335758	0.850881	3	297	negative regulation of cell cycle process	BP	1
GO:0035825	0.335813	0.9373	1	62	homologous recombination	BP	1
GO:0006351	0.335911	0.743331	24	3206	DNA-templated transcription	BP	1
GO:0042531	0.336413	0.93712	1	58	positive regulation of tyrosine phosphorylation of STAT protein	BP	1
GO:0006119	0.336457	0.882011	2	137	oxidative phosphorylation	BP	1
GO:0004869	0.336838	0.93715	1	48	cysteine-type endopeptidase inhibitor activity	MF	1
GO:0097659	0.336986	0.742375	24	3207	nucleic acid-templated transcription	BP	1
GO:0009295	0.337155	0.937073	1	46	nucleoid	CC	1
GO:0042645	0.337155	0.937073	1	46	mitochondrial nucleoid	CC	1
GO:0009416	0.337608	0.849634	3	296	response to light stimulus	BP	1
GO:0033692	0.338019	0.936457	1	59	cellular polysaccharide biosynthetic process	BP	1
GO:0043954	0.338133	0.936411	1	59	cellular component maintenance	BP	1
GO:0032615	0.339389	0.935918	1	58	interleukin-12 production	BP	1
GO:0032655	0.339389	0.935918	1	58	regulation of interleukin-12 production	BP	1
GO:0198738	0.339393	0.827706	4	427	cell-cell signaling by wnt	BP	1
GO:0042802	0.339576	0.751482	17	2029	identical protein binding	MF	1
GO:0010975	0.339926	0.827318	4	427	regulation of neuron projection development	BP	1
GO:0051289	0.339941	0.935766	1	54	protein homotetramerization	BP	1
GO:0006998	0.340449	0.935621	1	51	nuclear envelope organization	BP	1
GO:0090287	0.34052	0.847658	3	296	regulation of cellular response to growth factor stimulus	BP	1
GO:0006120	0.340854	0.935502	1	49	mitochondrial electron transport, NADH to ubiquinone	BP	1
GO:0003777	0.341068	0.935155	1	63	microtubule motor activity	MF	1
GO:0051054	0.341081	0.847323	3	276	positive regulation of DNA metabolic process	BP	1
GO:0051049	0.341179	0.760686	13	1550	regulation of transport	BP	1
GO:0051784	0.341238	0.935115	1	61	negative regulation of nuclear division	BP	1
GO:0034329	0.341814	0.825953	4	419	cell junction assembly	BP	1
GO:0043331	0.34185	0.934949	1	56	response to dsRNA	BP	1
GO:0006941	0.341952	0.878562	2	169	striated muscle contraction	BP	1
[truncated: 20,384 more rows]

## Sheet: RBPs
	Entry	GO_ID	TERM	ONTOLOGY	names
111209	O75534	GO:0003723	RNA binding	MF	CSDE1
111236	Q9Y4F3	GO:0003723	RNA binding	MF	MARF1
111239	O60341	GO:0003723	RNA binding	MF	KDM1A
111243	Q9NVP1	GO:0003723	RNA binding	MF	DDX18
111251	P40429	GO:0003723	RNA binding	MF	RPL13A
111320	Q05048	GO:0003723	RNA binding	MF	CSTF1
111367	Q86US8	GO:0003723	RNA binding	MF	SMG6
111378	P54136	GO:0003723	RNA binding	MF	RARS1
111402	O95163	GO:0003723	RNA binding	MF	ELP1
111414	Q99728	GO:0003723	RNA binding	MF	BARD1
111454	Q96LT9	GO:0003723	RNA binding	MF	RNPC3
111457	Q3MHD2	GO:0003723	RNA binding	MF	LSM12
111470	Q9NUL7	GO:0003723	RNA binding	MF	DDX28
111681	Q8IZH2	GO:0003723	RNA binding	MF	XRN1
111698	P78344	GO:0003723	RNA binding	MF	EIF4G2
111726	A5YKK6	GO:0003723	RNA binding	MF	CNOT1
111744	Q9Y4B5	GO:0003723	RNA binding	MF	MTCL1
111748	Q9UGR2	GO:0003723	RNA binding	MF	ZC3H7B
111800	O95218	GO:0003723	RNA binding	MF	ZRANB2
111803	Q9NUK0	GO:0003723	RNA binding	MF	MBNL3
111834	Q12926	GO:0003723	RNA binding	MF	ELAVL2
111899	Q9BYD1	GO:0003723	RNA binding	MF	MRPL13
111921	O75569	GO:0003723	RNA binding	MF	PRKRA
111932	Q9Y3B2	GO:0003723	RNA binding	MF	EXOSC1
111941	Q8WU90	GO:0003723	RNA binding	MF	ZC3H15
111973	Q8N5C6	GO:0003723	RNA binding	MF	SRBD1
112004	P46778	GO:0003723	RNA binding	MF	RPL21
112008	Q3ZCQ8	GO:0003723	RNA binding	MF	TIMM50
112126	Q9H000	GO:0003723	RNA binding	MF	MKRN2
112209	Q9H9J2	GO:0003723	RNA binding	MF	MRPL44
112221	Q659C4	GO:0003723	RNA binding	MF	LARP1B
112262	Q6NXG1	GO:0003723	RNA binding	MF	ESRP1
112365	P78362	GO:0003723	RNA binding	MF	SRPK2
112406	Q15032	GO:0003723	RNA binding	MF	R3HDM1
112413	Q13823	GO:0003723	RNA binding	MF	GNL2
112436	Q6Y7W6	GO:0003723	RNA binding	MF	GIGYF2
112441	Q9NUQ6	GO:0003723	RNA binding	MF	SPATS2L
112538	Q7KZI7	GO:0003723	RNA binding	MF	MARK2
112560	Q93073	GO:0003723	RNA binding	MF	SECISBP2L
112629	Q9Y383	GO:0003723	RNA binding	MF	LUC7L2
112631	Q16637	GO:0003723	RNA binding	MF	SMN1
112644	O43399	GO:0003723	RNA binding	MF	TPD52L2
112672	Q5C9Z4	GO:0003723	RNA binding	MF	NOM1
112736	Q53EL6	GO:0003723	RNA binding	MF	PDCD4
112765	Q17RY0	GO:0003723	RNA binding	MF	CPEB4

## Sheet: localisation
UniprotID	IgG.1	IgG.2	IgG.3	PDCD4.1	PDCD4.2	PDCD4.3	names	human_atlas	localisation
E9PRG8	NA	NA	NA	17.6976	16.9774	17.0683	NA	NA	Other
O14545	NA	NA	NA	18.1522	17.9529	18.1127	TRAFD1	Nucleoplasm	Nucleoplasmic only
O15534	NA	NA	NA	14.6268	16.5305	16.0797	PER1	Cytosol	Cytosolic only
O43432	NA	NA	NA	17.2251	17.4192	17.3029	EIF4G3	Cytosol	Cytosolic only
O60343	NA	NA	NA	16.1806	14.361	15.9826	TBC1D4	Cytosol	Cytosolic only
O75165	NA	NA	NA	18.5346	17.9074	17.9383	DNAJC13	Vesicles	Other
O75330	NA	NA	NA	16.7983	17.2299	17.1609	HMMR	Microtubules	Other
O94964	NA	NA	NA	14.9617	16.2036	15.815	SOGA1	Cytosol;Nucleoli	Shuttling between nucleus and other compartments
O95218	NA	NA	NA	17.8157	17.5419	17.5012	ZRANB2	Nucleoplasm	Nucleoplasmic only
P01602	NA	NA	NA	21.2199	20.9229	21.0396	NA	NA	Other
P05387	NA	NA	NA	12.0098	14.9003	13.7977	RPLP2	Cytosol;Nuclear speckles	Shuttling between nucleus and other compartments
P17612	NA	NA	NA	17.9344	18.2138	18.1279	PRKACA	Cytosol	Cytosolic only
P46778	NA	NA	NA	14.2931	16.3249	15.2212	RPL21	Cytosol;Endoplasmic reticulum;Nucleoli fibrillar center	Shuttling between nucleus and other compartments
P78362	NA	NA	NA	16.0249	17.4664	16.6944	SRPK2	Cytosol;Nucleoplasm	Shuttling between nucleus and other compartments
P98170	NA	NA	NA	16.3956	16.1253	16.6574	XIAP	Cytosol;Nucleoplasm	Shuttling between nucleus and other compartments
Q08379	NA	NA	NA	18.1448	17.8445	17.5544	GOLGA2	Golgi apparatus	Other
Q12926	NA	NA	NA	18.2356	18.0422	18.4314	ELAVL2	Nucleoplasm	Nucleoplasmic only
Q13823	NA	NA	NA	16.3694	16.0511	18.9617	GNL2	Nucleoli;Nucleoli rim	Shuttling between nucleus and other compartments
Q14693	NA	NA	NA	14.8431	13.9341	14.8409	LPIN1	Cytosol	Cytosolic only
Q15032	NA	NA	NA	17.9625	18.3087	18.2596	R3HDM1	Cytosol;Nucleoplasm	Shuttling between nucleus and other compartments
Q17RS7	NA	NA	NA	13.7998	15.2066	13.8109	GEN1	Nucleoplasm	Nucleoplasmic only
Q3MHD2	NA	NA	NA	16.0848	16.3744	17.0683	LSM12	Cytosol	Cytosolic only
Q5VT25	NA	NA	NA	15.1276	15.4969	15.1094	CDC42BPA	Cytosol;Plasma membrane	Other
Q5XG87	NA	NA	NA	16.6838	17.0856	16.5681	TENT4A	Nucleoplasm	Nucleoplasmic only
Q63HN8	NA	NA	NA	15.8921	13.1071	12.6106	RNF213	Cytosol	Cytosolic only
Q6PGP7	NA	NA	NA	18.3198	18.2317	18.0883	SKIC3	Nucleoplasm	Nucleoplasmic only
Q6PJG2	NA	NA	NA	15.9485	16.0473	15.9184	MIDEAS	Nucleoplasm	Nucleoplasmic only
Q6Y7W6	NA	NA	NA	14.6767	16.32	15.5841	GIGYF2	Cytosol	Cytosolic only
Q7LG56	NA	NA	NA	17.8279	17.6345	16.1377	RRM2B	Cytosol;Nucleoplasm	Shuttling between nucleus and other compartments
Q86US8	NA	NA	NA	14.0386	15.9523	14.5611	SMG6	Nucleoli	Shuttling between nucleus and other compartments
Q86VS8	NA	NA	NA	16.3722	16.6617	16.4596	HOOK3	Centriolar satellite	Other
Q8N9Q2	NA	NA	NA	16.586	16.1974	16.845	SREK1IP1	Nucleoli;Nucleoplasm	Shuttling between nucleus and other compartments
Q8NB90	NA	NA	NA	17.5805	17.8578	17.3958	SPATA5	Cytosol	Cytosolic only
Q8NBP0	NA	NA	NA	15.674	16.3537	15.4933	TTC13	Nucleoplasm	Nucleoplasmic only
Q8WXW3	NA	NA	NA	16.5053	12.7677	16.3835	PIBF1	Centriolar satellite	Other
Q92974	NA	NA	NA	17.0613	17.1983	17.1546	ARHGEF2	NA	Other
Q99417	NA	NA	NA	20.1586	19.9947	20.1925	MYCBP	Nucleoplasm	Nucleoplasmic only
Q99470	NA	NA	NA	15.5534	17.7861	17.2605	SDF2	Vesicles	Other
Q99501	NA	NA	NA	17.3226	16.9866	17.5863	GAS2L1	Plasma membrane	Other
Q99728	NA	NA	NA	12.9621	12.2976	13.1958	BARD1	Nuclear speckles;Nucleoplasm	Shuttling between nucleus and other compartments
Q99996	NA	NA	NA	16.1709	16.4032	16.14	AKAP9	Golgi apparatus	Other
Q9NUL7	NA	NA	NA	18.2246	17.9073	18.2406	DDX28	Cytosol;Mitochondria	Other
Q9NUQ6	NA	NA	NA	16.8359	17.7304	17.5755	SPATS2L	Cytosol;Nucleoli	Shuttling between nucleus and other compartments
Q9Y2Y9	NA	NA	NA	18.1395	17.902	18.2173	KLF13	NA	Other
Q9Y305	NA	NA	NA	14.8877	15.4493	14.4304	ACOT9	Cytosol;Plasma membrane	Other
P13861	15.6089	15.0385	16.0013	18.5853	18.7902	18.6447	PRKAR2A	NA	Other
P78371	14.3808	14.9464	15.5648	19.7171	NA	19.5209	CCT2	Cytosol	Cytosolic only
Q53EL6	10.2864	NA	NA	18.4916	18.5281	18.7171	PDCD4	Nucleoplasm	Nucleoplasmic only
Q9Y383	15.393	15.3726	15.6432	18.6209	19.1502	19.0119	LUC7L2	Nucleoplasm	Nucleoplasmic only
Q9Y3B2	17.4832	16.5194	16.8777	19.6763	19.6666	19.5821	EXOSC1	Nuclear bodies	Shuttling between nucleus and other compartments
A5YKK6	NA	NA	NA	15.8957	16.2176	NA	CNOT1	NA	Other
A6ND36	NA	NA	NA	17.2482	NA	17.0867	FAM83G	Cytosol	Cytosolic only
O14949	NA	NA	NA	15.3321	NA	14.953	UQCRQ	Mitochondria	Other
O43399	NA	NA	NA	16.2529	NA	17.7989	TPD52L2	Vesicles	Other
O60341	NA	NA	NA	NA	13.028	13.0047	KDM1A	Nucleoplasm	Nucleoplasmic only
O75122	NA	NA	NA	NA	13.5323	17.6888	CLASP2	Golgi apparatus	Other
O75534	NA	NA	NA	17.1163	15.6988	NA	CSDE1	Cytosol	Cytosolic only
O75569	NA	NA	NA	NA	17.7422	18.6082	PRKRA	Cytosol	Cytosolic only
O75808	NA	NA	NA	NA	15.4482	14.452	CAPN15	Nucleoplasm	Nucleoplasmic only
O95163	NA	NA	NA	NA	15.2141	14.2719	ELP1	Cytosol	Cytosolic only
O95359	NA	NA	NA	17.8346	NA	18.015	TACC2	Cytosol;Nucleoplasm	Shuttling between nucleus and other compartments
O95782	NA	NA	NA	NA	17.0663	17.1061	AP2A1	Vesicles	Other
O96028	NA	NA	NA	NA	18.12	17.847	NSD2	Nucleoplasm	Nucleoplasmic only
P11234	NA	NA	NA	17.8132	17.7333	NA	RALB	NA	Other
P13807	NA	NA	NA	NA	16.5493	13.8397	GYS1	Cytosol;Microtubules	Other
P20585	NA	NA	NA	16.4601	NA	14.0682	MSH3	Nuclear bodies	Shuttling between nucleus and other compartments
P28340	NA	NA	NA	NA	13.6841	13.1777	POLD1	Nucleoplasm	Nucleoplasmic only
P30414	NA	NA	NA	15.5077	NA	15.5832	NKTR	Cytosol;Nucleoplasm;Plasma membrane	Shuttling between nucleus and other compartments
P33778	NA	NA	NA	15.3301	NA	22.4006	H2BC3	Nucleoplasm	Nucleoplasmic only
P33992	NA	NA	NA	15.4045	15.1363	NA	MCM5	Nucleoplasm	Nucleoplasmic only
P40429	NA	NA	NA	NA	16.289	15.5667	RPL13A	Cytosol;Nucleoli	Shuttling between nucleus and other compartments
P50851	NA	NA	NA	15.7992	15.8576	NA	LRBA	Golgi apparatus	Other
P53621	NA	NA	NA	15.881	NA	15.6264	COPA	Cytosol;Nucleoplasm	Shuttling between nucleus and other compartments
P54136	NA	NA	NA	18.7331	18.0502	NA	RARS1	Cytosol	Cytosolic only
P58340	NA	NA	NA	14.5954	NA	15.0425	MLF1	Cytosol;Nucleoplasm	Shuttling between nucleus and other compartments
P62714	NA	NA	NA	15.851	16.5301	NA	PPP2CB	Nucleoplasm	Nucleoplasmic only
P78312	NA	NA	NA	15.5391	13.7297	NA	FAM193A	Cytosol;Plasma membrane	Other
P78344	NA	NA	NA	NA	17.824	16.9535	EIF4G2	Cytosol	Cytosolic only
P78413	NA	NA	NA	13.4665	NA	13.7087	IRX4	NA	Other
Q05048	NA	NA	NA	21.7681	13.0166	NA	CSTF1	Nucleoplasm	Nucleoplasmic only
Q12789	NA	NA	NA	15.1963	NA	14.8577	GTF3C1	Nucleoli;Nucleoplasm	Shuttling between nucleus and other compartments
Q12965	NA	NA	NA	NA	15.4077	14.1687	MYO1E	Nucleoplasm;Plasma membrane	Shuttling between nucleus and other compartments
Q13136	NA	NA	NA	17.9085	NA	17.6398	PPFIA1	Cytosol	Cytosolic only
Q13586	NA	NA	NA	NA	15.8152	15.2125	STIM1	Endoplasmic reticulum	Other
Q14244	NA	NA	NA	NA	17.8205	17.528	MAP7	Cytosol	Cytosolic only
Q14596	NA	NA	NA	NA	17.0732	16.671	NBR1	Vesicles	Other
Q14766	NA	NA	NA	14.1042	15.4143	NA	LTBP1	NA	Other
Q15650	NA	NA	NA	NA	16.7452	14.2268	TRIP4	Nuclear bodies;Nucleoplasm	Shuttling between nucleus and other compartments
Q15678	NA	NA	NA	NA	15.6571	14.2385	PTPN14	Nucleoplasm	Nucleoplasmic only
Q16637	NA	NA	NA	NA	15.8703	15.132	SMN1	Cytosol;Nuclear bodies	Shuttling between nucleus and other compartments
Q17RY0	NA	NA	NA	NA	18.3571	17.5153	CPEB4	Golgi apparatus;Nucleoplasm	Shuttling between nucleus and other compartments
Q3ZCQ8	NA	NA	NA	16.0605	NA	15.4441	TIMM50	Mitochondria;Nucleoplasm	Shuttling between nucleus and other compartments
Q49AM3	NA	NA	NA	18.2515	NA	18.4491	TTC31	Cytosol	Cytosolic only
Q53G59	NA	NA	NA	16.4524	NA	17.0694	KLHL12	Centriolar satellite;Vesicles	Other
Q5C9Z4	NA	NA	NA	18.0687	NA	18.1688	NOM1	Nucleoli	Shuttling between nucleus and other compartments
Q659C4	NA	NA	NA	16.7832	NA	16.9072	LARP1B	Cytosol	Cytosolic only
Q6DD87	NA	NA	NA	18.9202	NA	18.4353	ZNF787	Nucleoplasm	Nucleoplasmic only
Q6DT37	NA	NA	NA	NA	16.7378	16.2523	CDC42BPG	Cytosol	Cytosolic only
Q6NXG1	NA	NA	NA	14.3697	16.1164	NA	ESRP1	Nuclear bodies	Shuttling between nucleus and other compartments
Q6ZNB6	NA	NA	NA	14.8603	14.858	NA	NFXL1	Nucleoplasm	Nucleoplasmic only
Q70EL4	NA	NA	NA	NA	15.5145	14.1925	USP43	Nuclear speckles;Nucleoplasm	Shuttling between nucleus and other compartments
Q76N32	NA	NA	NA	15.5302	15.8537	NA	CEP68	Centriolar satellite;Nucleoplasm	Shuttling between nucleus and other compartments
Q7KZI7	NA	NA	NA	17.6158	17.766	NA	MARK2	Plasma membrane	Other
Q86W92	NA	NA	NA	18.5073	NA	18.4695	PPFIBP1	Plasma membrane	Other
Q86X95	NA	NA	NA	13.3389	NA	13.5369	CIR1	Nuclear speckles	Shuttling between nucleus and other compartments
Q8IY18	NA	NA	NA	NA	16.9494	15.7977	SMC5	Nuclear speckles	Shuttling between nucleus and other compartments
Q8IZH2	NA	NA	NA	NA	16.9081	15.7578	XRN1	Cytosol;Plasma membrane	Other
Q8N5C6	NA	NA	NA	14.282	14.1081	NA	SRBD1	Cytosol;Mitochondria	Other
Q8N960	NA	NA	NA	16.9607	17.0911	NA	CEP120	NA	Other
Q8WU90	NA	NA	NA	16.7595	16.6375	NA	ZC3H15	Cytosol	Cytosolic only
Q8WZ19	NA	NA	NA	18.4859	18.5082	NA	KCTD13	Nuclear bodies;Nucleoplasm	Shuttling between nucleus and other compartments
Q93073	NA	NA	NA	17.0584	NA	16.6236	SECISBP2L	Nucleoplasm	Nucleoplasmic only
Q96IF1	NA	NA	NA	NA	14.8328	13.8086	AJUBA	Golgi apparatus;Nucleoplasm	Shuttling between nucleus and other compartments
Q96LT9	NA	NA	NA	16.985	NA	16.791	RNPC3	Nucleoplasm	Nucleoplasmic only
Q96PU4	NA	NA	NA	NA	16.4065	16.5259	UHRF2	Nucleoplasm	Nucleoplasmic only
Q96PV6	NA	NA	NA	NA	13.1629	12.4998	LENG8	Nucleoplasm	Nucleoplasmic only
Q96PY5	NA	NA	NA	17.8023	NA	17.6544	FMNL2	Cytosol	Cytosolic only
Q96R06	NA	NA	NA	NA	16.3846	15.2791	SPAG5	Mitotic spindle;Nuclear bodies	Shuttling between nucleus and other compartments
Q9BVG8	NA	NA	NA	16.4081	17.2743	NA	KIFC3	NA	Other
Q9BYD1	NA	NA	NA	NA	17.3046	15.4424	MRPL13	NA	Other
Q9H000	NA	NA	NA	13.0409	15.7736	NA	MKRN2	Cytosol;Nucleoplasm	Shuttling between nucleus and other compartments
Q9H0E3	NA	NA	NA	15.8602	NA	15.8771	SAP130	Nuclear speckles	Shuttling between nucleus and other compartments
Q9H4L5	NA	NA	NA	17.3176	17.15	NA	OSBPL3	Cytosol	Cytosolic only
Q9H8V3	NA	NA	NA	16.9191	NA	16.7061	ECT2	Nucleoplasm	Nucleoplasmic only
Q9H9J2	NA	NA	NA	NA	16.3092	16.0174	MRPL44	Mitochondria	Other
Q9NUK0	NA	NA	NA	17.1182	NA	17.3669	MBNL3	Nucleoplasm	Nucleoplasmic only
Q9NVP1	NA	NA	NA	12.0305	21.3245	NA	DDX18	Mitotic chromosome;Nucleoli;Nucleoli rim	Shuttling between nucleus and other compartments
Q9P209	NA	NA	NA	NA	15.756	15.8103	CEP72	Centrosome	Other
Q9UBL9	NA	NA	NA	NA	15.4272	15.0766	P2RX2	NA	Other
Q9UGP4	NA	NA	NA	NA	16.8963	17.2096	LIMD1	Focal adhesion sites;Nucleoplasm	Shuttling between nucleus and other compartments
Q9UGR2	NA	NA	NA	15.6967	15.4283	NA	ZC3H7B	NA	Other
Q9UJA3	NA	NA	NA	NA	16.638	17.0845	MCM8	Nucleoplasm	Nucleoplasmic only
Q9Y4B5	NA	NA	NA	16.047	15.984	NA	MTCL1	NA	Other
Q9Y4F3	NA	NA	NA	15.8189	NA	15.9823	MARF1	Golgi apparatus;Vesicles	Other
Q9Y5T4	NA	NA	NA	14.3201	NA	14.4035	DNAJC15	NA	Other

## Sheet: splicing-associated proteins
	IgG.1	IgG.2	IgG.3	PDCD4.1	PDCD4.2	PDCD4.3	names
Q12926	NA	NA	NA	18.2356	18.0422	18.4314	ELAVL2
O95218	NA	NA	NA	17.8157	17.5419	17.5012	ZRANB2
P78362	NA	NA	NA	16.0249	17.4664	16.6944	SRPK2
Q8N9Q2	NA	NA	NA	16.586	16.1974	16.845	SREK1IP1
Q9Y383	15.393	15.3726	15.6432	18.6209	19.1502	19.0119	LUC7L2
Q16637	NA	NA	NA	NA	15.8703	15.132	SMN1
Q6NXG1	NA	NA	NA	14.3697	16.1164	NA	ESRP1
Q86X95	NA	NA	NA	13.3389	NA	13.5369	CIR1
Q96LT9	NA	NA	NA	16.985	NA	16.791	RNPC3
Q9NUK0	NA	NA	NA	17.1182	NA	17.3669	MBNL3
