# Supplementary material for: Functional characterisation of tumour suppressor PDCD4 reveals previously undisclosed role in the control of cell adhesion
Source: Nucleic Acids Res. 2026 Feb 2;54(3):gkag071. doi: 10.1093/nar/gkag071 (PMC12862386; doi:10.1093/nar/gkag071)
Supplement: gkag071_Supplemental_Files [file gkag071_supplemental_files.zip › Supplementary_Table2.xlsx]

## Sheet: RBP_studies
Method	Type	Cell line	Presence of PDCD4	PMID
RIC	polyA	HEK293	X	22681889
RIC	polyA	HuH7	X	26632259
RIC	polyA	HeLa	X	22658674
RBDmap	polyA	HeLa	X	27453046
serIC-chr	polyA from chromatin	K562	X	27040163
serIC	polyA from nuclei	K562	X	27040163
RNPxl	polyA	HeLa	X	25173706
pCLAP	polyA	HEK293T	X	28648085
microRNA-RIC	pre-miRNA	11 different cell lines (B-MCF7, C-DLD1, G-LN229, H-HepG2, J-Jurkat, L-A549, M-SK-Mel28, N-SK-N-MC, P-DU-145, R-Raji, T-NTera2)	X	28431233
RIC	polyA	JURKAT	X	30352994
eRIC	polyA	JURKAT	X	30352994
RICK-hc	total RNA	HeLa	V	29431736
CARIC	total RNA	HeLa	V	29636419
Cyto-eRIC	polyA from cytosol	HuH7	X	30741581
Cyto-Ars-eRIC	polyA from cytosol	HuH7	X	30741581
Nuc-eRIC	polyA from nucleus	HuH7	X	30741581
Nuc-Ars-eRIC	polyA from nucleus	HuH7	X	30741581
OOPS	total RNA	HEK293	V	30607034
OOPS	total RNA	MCF10A	V	30607034
OOPS	total RNA	U2OS	X	30607034
PTex_0015	total RNA	HEK293	X	30824702
PTex_015	total RNA	HEK293	X	30824702
PTex_15	total RNA	HEK293	X	30824702
R-Deep	total RNA	HeLa	X	31076284
XRNAX	total RNA	MCF7	V	30528433
XRNAX	total RNA	HeLa	V	30528433
XRNAX	total RNA	HEK293	V	30528433
XRNAX-ars	total RNA	MCF7	X	30528433
cRIC-SINV	polyA	HEK293	X	30799147
cRIC	polyA	HEK293	X	30799147
Sonar			V	27720645
