# Supplementary material for: Functional characterisation of tumour suppressor PDCD4 reveals previously undisclosed role in the control of cell adhesion
Source: Nucleic Acids Res. 2026 Feb 2;54(3):gkag071. doi: 10.1093/nar/gkag071 (PMC12862386; doi:10.1093/nar/gkag071)
Supplement: gkag071_Supplemental_Files [file gkag071_supplemental_files.zip › Supplementary_Table3.xlsx]

## Sheet: DESeq2_sig
ensemblID	baseMean	log2FoldChange	lfcSE	pvalue	padj	names	Significance	description
ENSG00000103326	348.215	2.56418	0.189706	1.00011422457305e-42	1.81387383196733e-39	CAPN15	adj.P.Val<= 0.01	calpain 15 [Source:HGNC Symbol;Acc:HGNC:11182]
ENSG00000178209	1406.05	3.52647	0.28317	3.5787235206128e-37	3.89436693513085e-34	PLEC	adj.P.Val<= 0.01	plectin [Source:HGNC Symbol;Acc:HGNC:9069]
ENSG00000026025	157.662	3.93909	0.343203	2.20869540889069e-31	2.00291861996238e-28	VIM	adj.P.Val<= 0.01	vimentin [Source:HGNC Symbol;Acc:HGNC:12692]
ENSG00000196924	310.077	2.18705	0.192264	4.69340727605602e-31	3.64811842700297e-28	FLNA	adj.P.Val<= 0.01	filamin A [Source:HGNC Symbol;Acc:HGNC:3754]
ENSG00000169710	194.026	2.76407	0.258145	7.86937532909388e-28	4.75747457395553e-25	FASN	adj.P.Val<= 0.01	fatty acid synthase [Source:HGNC Symbol;Acc:HGNC:3594]
ENSG00000124942	396.798	1.7078	0.164895	3.41382476007174e-26	1.85746205195504e-23	AHNAK	adj.P.Val<= 0.01	AHNAK nucleoprotein [Source:HGNC Symbol;Acc:HGNC:347]
ENSG00000197182	482.092	1.61202	0.163525	5.21013786342387e-24	2.57712364680812e-21	MIRLET7BHG	adj.P.Val<= 0.01	MIRLET7B host gene [Source:HGNC Symbol;Acc:HGNC:37189]
ENSG00000103257	569.049	1.33387	0.137039	2.74224988382609e-23	1.21659588332461e-20	SLC7A5	adj.P.Val<= 0.01	solute carrier family 7 member 5 [Source:HGNC Symbol;Acc:HGNC:11063]
ENSG00000135480	514.762	1.4036	0.144404	2.90677200573791e-23	1.21659588332461e-20	KRT7	adj.P.Val<= 0.01	keratin 7 [Source:HGNC Symbol;Acc:HGNC:6445]
ENSG00000100345	332.749	1.6722	0.1791	7.82142694532264e-22	3.03974171496432e-19	MYH9	adj.P.Val<= 0.01	myosin heavy chain 9 [Source:HGNC Symbol;Acc:HGNC:7579]
ENSG00000130702	420.705	1.43271	0.160503	5.12700583595133e-20	1.85973591689408e-17	LAMA5	adj.P.Val<= 0.01	laminin subunit alpha 5 [Source:HGNC Symbol;Acc:HGNC:6485]
ENSG00000075624	299.966	1.64934	0.189355	2.9419206421011e-19	1.00043688835451e-16	ACTB	adj.P.Val<= 0.01	actin beta [Source:HGNC Symbol;Acc:HGNC:132]
ENSG00000105220	212.99	2.09319	0.244548	7.32998224234682e-19	2.21569074336717e-16	GPI	adj.P.Val<= 0.01	glucose-6-phosphate isomerase [Source:HGNC Symbol;Acc:HGNC:4458]
ENSG00000114554	185.814	2.07303	0.250646	1.05717494138874e-17	3.02741518741903e-15	PLXNA1	adj.P.Val<= 0.01	plexin A1 [Source:HGNC Symbol;Acc:HGNC:9099]
ENSG00000103335	234.904	1.80826	0.234732	8.86299102454746e-16	2.29635876974108e-13	PIEZO1	adj.P.Val<= 0.01	piezo type mechanosensitive ion channel component 1 [Source:HGNC Symbol;Acc:HGNC:28993]
ENSG00000132470	189.59	1.92867	0.250661	9.33683219301791e-16	2.30916836191866e-13	ITGB4	adj.P.Val<= 0.01	integrin subunit beta 4 [Source:HGNC Symbol;Acc:HGNC:6158]
ENSG00000278996	83.6643	3.39964	0.444912	1.82325114343888e-15	4.31317803106563e-13		adj.P.Val<= 0.01
ENSG00000188976	70.3341	4.09647	0.553408	1.65006635050749e-14	3.5912044052445e-12	NOC2L	adj.P.Val<= 0.01	NOC2 like nucleolar associated transcriptional repressor [Source:HGNC Symbol;Acc:HGNC:24517]
ENSG00000165661	99.025	2.72867	0.373506	2.05178866996694e-14	4.29376236665004e-12	QSOX2	adj.P.Val<= 0.01	quiescin sulfhydryl oxidase 2 [Source:HGNC Symbol;Acc:HGNC:30249]
ENSG00000162591	128.057	2.22104	0.307863	4.31811654514104e-14	8.70180448967127e-12	MEGF6	adj.P.Val<= 0.01	multiple EGF like domains 6 [Source:HGNC Symbol;Acc:HGNC:3232]
ENSG00000149043	95.7819	2.71782	0.38333	9.75902316175855e-14	1.89638732225458e-11	SYT8	adj.P.Val<= 0.01	synaptotagmin 8 [Source:HGNC Symbol;Acc:HGNC:19264]
ENSG00000141526	213.608	1.57983	0.222707	1.31357757620781e-13	2.46454330763679e-11	SLC16A3	adj.P.Val<= 0.01	solute carrier family 16 member 3 [Source:HGNC Symbol;Acc:HGNC:10924]
ENSG00000132507	109.588	2.37639	0.343348	3.30643242220272e-13	5.99676626973501e-11	EIF5A	adj.P.Val<= 0.01	eukaryotic translation initiation factor 5A [Source:HGNC Symbol;Acc:HGNC:3300]
ENSG00000280441	75.688	3.15368	0.46753	9.37668833935627e-13	1.64576004046572e-10		adj.P.Val<= 0.01
ENSG00000096384	165.83	1.72583	0.258903	2.35444370339802e-12	4.00329005943394e-10	HSP90AB1	adj.P.Val<= 0.01	heat shock protein 90 alpha family class B member 1 [Source:HGNC Symbol;Acc:HGNC:5258]
ENSG00000178038	123.455	2.05501	0.309532	2.58613977915544e-12	4.26399592072266e-10	ALS2CL	adj.P.Val<= 0.01	ALS2 C-terminal like [Source:HGNC Symbol;Acc:HGNC:20605]
ENSG00000115053	154.093	1.72152	0.267061	1.06128858023632e-11	1.64984890430451e-09	NCL	adj.P.Val<= 0.01	nucleolin [Source:HGNC Symbol;Acc:HGNC:7667]
ENSG00000115306	118.025	2.04773	0.324269	2.01761599640291e-11	3.04940239900785e-09	SPTBN1	adj.P.Val<= 0.01	spectrin beta, non-erythrocytic 1 [Source:HGNC Symbol;Acc:HGNC:11275]
ENSG00000167978	320.71	1.14272	0.178629	2.36500679858258e-11	3.47783837596968e-09	SRRM2	adj.P.Val<= 0.01	serine/arginine repetitive matrix 2 [Source:HGNC Symbol;Acc:HGNC:16639]
ENSG00000188157	263.219	1.23311	0.196584	4.84883517845967e-11	6.94276636999976e-09	AGRN	adj.P.Val<= 0.01	agrin [Source:HGNC Symbol;Acc:HGNC:329]
ENSG00000182979	67.3512	3.08832	0.503592	5.22588467518227e-11	7.29077910709403e-09	MTA1	adj.P.Val<= 0.01	metastasis associated 1 [Source:HGNC Symbol;Acc:HGNC:7410]
ENSG00000186350	373.659	1.08389	0.17293	6.03515541834924e-11	8.20932015780956e-09	RXRA	adj.P.Val<= 0.01	retinoid X receptor alpha [Source:HGNC Symbol;Acc:HGNC:10477]
ENSG00000180921	117.656	1.89388	0.314684	1.46813898935992e-10	1.94832786368472e-08	FAM83H	adj.P.Val<= 0.01	family with sequence similarity 83 member H [Source:HGNC Symbol;Acc:HGNC:24797]
ENSG00000196576	128.238	1.9247	0.322564	1.54426335725992e-10	2.00055641115506e-08	PLXNB2	adj.P.Val<= 0.01	plexin B2 [Source:HGNC Symbol;Acc:HGNC:9104]
ENSG00000177469	96.4203	2.119	0.356301	2.14082374522127e-10	2.7088888366858e-08	CAVIN1	adj.P.Val<= 0.01	caveolae associated protein 1 [Source:HGNC Symbol;Acc:HGNC:9688]
ENSG00000005884	226.8	1.41561	0.238343	2.56419015426994e-10	3.17085423395062e-08	ITGA3	adj.P.Val<= 0.01	integrin subunit alpha 3 [Source:HGNC Symbol;Acc:HGNC:6139]
ENSG00000108518	78.628	2.34393	0.410363	7.93232613177424e-10	9.59106366288525e-08	PFN1	adj.P.Val<= 0.01	profilin 1 [Source:HGNC Symbol;Acc:HGNC:8881]
ENSG00000160796	56.5885	2.91866	0.516766	1.26949032143643e-09	1.50158626933382e-07	NBEAL2	adj.P.Val<= 0.01	neurobeachin like 2 [Source:HGNC Symbol;Acc:HGNC:31928]
ENSG00000204469	77.0891	2.19166	0.407972	5.84107092581761e-09	6.76197168241992e-07	PRRC2A	adj.P.Val<= 0.01	proline rich coiled-coil 2A [Source:HGNC Symbol;Acc:HGNC:13918]
ENSG00000167658	165.411	1.37403	0.252982	6.35312064194919e-09	7.20152696100949e-07	EEF2	adj.P.Val<= 0.01	eukaryotic translation elongation factor 2 [Source:HGNC Symbol;Acc:HGNC:3214]
ENSG00000130827	55.3054	2.74112	0.516566	8.06387535975441e-09	8.95419302702526e-07	PLXNA3	adj.P.Val<= 0.01	plexin A3 [Source:HGNC Symbol;Acc:HGNC:9101]
ENSG00000179029	46.989	3.47877	0.651717	8.91079218074921e-09	9.69672405109129e-07	TMEM107	adj.P.Val<= 0.01	transmembrane protein 107 [Source:HGNC Symbol;Acc:HGNC:28128]
ENSG00000185567	93.2243	2.09334	0.407711	1.2725971581266e-08	1.35768649752291e-06	AHNAK2	adj.P.Val<= 0.01	AHNAK nucleoprotein 2 [Source:HGNC Symbol;Acc:HGNC:20125]
ENSG00000070814	60.7787	2.47014	0.474494	1.40230007882088e-08	1.46729129401239e-06	TCOF1	adj.P.Val<= 0.01	treacle ribosome biogenesis factor 1 [Source:HGNC Symbol;Acc:HGNC:11654]
ENSG00000185624	63.1113	2.39132	0.461881	1.65371628319736e-08	1.69771137676921e-06	P4HB	adj.P.Val<= 0.01	prolyl 4-hydroxylase subunit beta [Source:HGNC Symbol;Acc:HGNC:8548]
ENSG00000203485	98.05	1.7894	0.345078	1.82721691979483e-08	1.84109023344513e-06	INF2	adj.P.Val<= 0.01	inverted formin 2 [Source:HGNC Symbol;Acc:HGNC:23791]
ENSG00000144381	78.6161	2.19402	0.430522	1.89127180148647e-08	1.87098361307052e-06	HSPD1	adj.P.Val<= 0.01	heat shock protein family D (Hsp60) member 1 [Source:HGNC Symbol;Acc:HGNC:5261]
ENSG00000133030	308.835	0.988953	0.187899	2.49440790832873e-08	2.42358454093154e-06	MPRIP	adj.P.Val<= 0.01	myosin phosphatase Rho interacting protein [Source:HGNC Symbol;Acc:HGNC:30321]
ENSG00000131584	57.9503	2.5943	0.513137	2.65849835412367e-08	2.49394647323912e-06	ACAP3	adj.P.Val<= 0.01	ArfGAP with coiled-coil, ankyrin repeat and PH domains 3 [Source:HGNC Symbol;Acc:HGNC:16754]
ENSG00000163956	81.8562	1.98295	0.389	2.65721773807055e-08	2.49394647323912e-06	LRPAP1	adj.P.Val<= 0.01	LDL receptor related protein associated protein 1 [Source:HGNC Symbol;Acc:HGNC:6701]
ENSG00000263934	36.984	5.02325	0.954317	4.00721083040688e-08	3.69546341156675e-06	SNORD3A	adj.P.Val<= 0.01	small nucleolar RNA, C/D box 3A [Source:HGNC Symbol;Acc:HGNC:33189]
ENSG00000167548	112.329	1.59819	0.31842	4.76913610326989e-08	4.32481158964858e-06	KMT2D	adj.P.Val<= 0.01	lysine methyltransferase 2D [Source:HGNC Symbol;Acc:HGNC:7133]
ENSG00000205426	130.245	1.4526	0.298365	1.07692794992653e-07	9.45091125088754e-06	KRT81	adj.P.Val<= 0.01	keratin 81 [Source:HGNC Symbol;Acc:HGNC:6458]
ENSG00000197694	103.035	1.66523	0.347834	1.39018846964403e-07	1.20063737513225e-05	SPTAN1	adj.P.Val<= 0.01	spectrin alpha, non-erythrocytic 1 [Source:HGNC Symbol;Acc:HGNC:11273]
ENSG00000197102	112.117	1.53778	0.325647	2.05446036597803e-07	1.74661232051351e-05	DYNC1H1	adj.P.Val<= 0.01	dynein cytoplasmic 1 heavy chain 1 [Source:HGNC Symbol;Acc:HGNC:2961]
ENSG00000067225	144.522	1.2983	0.275259	2.62645075832742e-07	2.19854131939377e-05	PKM	adj.P.Val<= 0.01	pyruvate kinase M1/2 [Source:HGNC Symbol;Acc:HGNC:9021]
ENSG00000131746	356.287	0.808767	0.166531	3.14234386775562e-07	2.59052924006944e-05	TNS4	adj.P.Val<= 0.01	tensin 4 [Source:HGNC Symbol;Acc:HGNC:24352]
ENSG00000072778	47.0756	2.55335	0.56559	4.07035786640498e-07	3.30549509718052e-05	ACADVL	adj.P.Val<= 0.01	acyl-CoA dehydrogenase very long chain [Source:HGNC Symbol;Acc:HGNC:92]
ENSG00000166598	92.0347	1.62037	0.356443	4.88304518058557e-07	3.90715423934796e-05	HSP90B1	adj.P.Val<= 0.01	heat shock protein 90 beta family member 1 [Source:HGNC Symbol;Acc:HGNC:12028]
ENSG00000177697	37.6842	3.21951	0.728203	5.08702942964756e-07	4.01138074300179e-05	CD151	adj.P.Val<= 0.01	CD151 molecule (Raph blood group) [Source:HGNC Symbol;Acc:HGNC:1630]
ENSG00000071127	115.586	1.52565	0.343591	6.6352799046936e-07	5.15750828020541e-05	WDR1	adj.P.Val<= 0.01	WD repeat domain 1 [Source:HGNC Symbol;Acc:HGNC:12754]
ENSG00000084090	63.4667	1.99746	0.456764	8.77904854959435e-07	6.72771875469618e-05	STARD7	adj.P.Val<= 0.01	StAR related lipid transfer domain containing 7 [Source:HGNC Symbol;Acc:HGNC:18063]
ENSG00000132361	93.2816	1.7517	0.407722	9.22973727563293e-07	6.96836730501558e-05	CLUH	adj.P.Val<= 0.01	clustered mitochondria homolog [Source:HGNC Symbol;Acc:HGNC:29094]
ENSG00000154358	125.165	1.3385	0.300775	9.34921546160885e-07	6.96836730501558e-05	OBSCN	adj.P.Val<= 0.01	obscurin, cytoskeletal calmodulin and titin-interacting RhoGEF [Source:HGNC Symbol;Acc:HGNC:15719]
ENSG00000100994	169.18	1.23165	0.279134	1.04723032295558e-06	7.59730691626843e-05	PYGB	adj.P.Val<= 0.01	glycogen phosphorylase B [Source:HGNC Symbol;Acc:HGNC:9723]
ENSG00000125844	65.6041	1.96756	0.455792	1.03555945523788e-06	7.59730691626843e-05	RRBP1	adj.P.Val<= 0.01	ribosome binding protein 1 [Source:HGNC Symbol;Acc:HGNC:10448]
ENSG00000159140	108.915	1.41002	0.321472	1.25264770576376e-06	8.96796864086927e-05	SON	adj.P.Val<= 0.01	SON DNA and RNA binding protein [Source:HGNC Symbol;Acc:HGNC:11183]
ENSG00000167962	58.3379	2.07338	0.491794	1.52385228837291e-06	0.000107679	ZNF598	adj.P.Val<= 0.01	zinc finger protein 598, E3 ubiquitin ligase [Source:HGNC Symbol;Acc:HGNC:28079]
ENSG00000211459	218.543	0.949147	0.213173	1.59054018421878e-06	0.00011095	MT-RNR1	adj.P.Val<= 0.01	mitochondrially encoded 12S rRNA [Source:HGNC Symbol;Acc:HGNC:7470]
ENSG00000185024	69.8922	1.78993	0.420707	1.65306760906413e-06	0.000113852	BRF1	adj.P.Val<= 0.01	BRF1 RNA polymerase III transcription initiation factor subunit [Source:HGNC Symbol;Acc:HGNC:11551]
ENSG00000140400	36.8884	2.78117	0.663334	1.6857883387065e-06	0.000114615	MAN2C1	adj.P.Val<= 0.01	mannosidase alpha class 2C member 1 [Source:HGNC Symbol;Acc:HGNC:6827]
ENSG00000185122	41.5788	2.46994	0.58569	1.70627242356633e-06	0.000114615	HSF1	adj.P.Val<= 0.01	heat shock transcription factor 1 [Source:HGNC Symbol;Acc:HGNC:5224]
ENSG00000164050	118.418	1.3144	0.304548	1.79583019938405e-06	0.00011916	PLXNB1	adj.P.Val<= 0.01	plexin B1 [Source:HGNC Symbol;Acc:HGNC:9103]
ENSG00000114867	100.434	1.44246	0.337326	1.89030329199291e-06	0.000123917	EIF4G1	adj.P.Val<= 0.01	eukaryotic translation initiation factor 4 gamma 1 [Source:HGNC Symbol;Acc:HGNC:3296]
ENSG00000106263	54.0114	2.08091	0.497273	1.98161022125165e-06	0.000128356	EIF3B	adj.P.Val<= 0.01	eukaryotic translation initiation factor 3 subunit B [Source:HGNC Symbol;Acc:HGNC:3280]
ENSG00000168056	36.1525	2.68227	0.644713	2.22390350489874e-06	0.000141904	LTBP3	adj.P.Val<= 0.01	latent transforming growth factor beta binding protein 3 [Source:HGNC Symbol;Acc:HGNC:6716]
ENSG00000168924	62.1038	1.92105	0.462116	2.24291868726869e-06	0.000141904	LETM1	adj.P.Val<= 0.01	leucine zipper and EF-hand containing transmembrane protein 1 [Source:HGNC Symbol;Acc:HGNC:6556]
ENSG00000107404	75.8442	1.66769	0.39823	2.39416986799011e-06	0.000149732	DVL1	adj.P.Val<= 0.01	dishevelled segment polarity protein 1 [Source:HGNC Symbol;Acc:HGNC:3084]
ENSG00000165458	37.7669	2.60051	0.630105	2.49047210955422e-06	0.000153985	INPPL1	adj.P.Val<= 0.01	inositol polyphosphate phosphatase like 1 [Source:HGNC Symbol;Acc:HGNC:6080]
ENSG00000196878	226.453	0.91488	0.210916	2.8597731381747e-06	0.000174832	LAMB3	adj.P.Val<= 0.01	laminin subunit beta 3 [Source:HGNC Symbol;Acc:HGNC:6490]
ENSG00000111640	114.981	1.33355	0.319986	3.21741662764862e-06	0.000194511	GAPDH	adj.P.Val<= 0.01	glyceraldehyde-3-phosphate dehydrogenase [Source:HGNC Symbol;Acc:HGNC:4141]
ENSG00000091527	84.9485	1.53309	0.370668	3.26417674516783e-06	0.000195169	CDV3	adj.P.Val<= 0.01	CDV3 homolog [Source:HGNC Symbol;Acc:HGNC:26928]
ENSG00000137497	54.2136	1.99012	0.490045	3.54721723478881e-06	0.000209787	NUMA1	adj.P.Val<= 0.01	nuclear mitotic apparatus protein 1 [Source:HGNC Symbol;Acc:HGNC:8059]
ENSG00000188549	25.6246	3.72584	0.905319	3.69394368096559e-06	0.000216116	CCDC9B	adj.P.Val<= 0.01	coiled-coil domain containing 9B [Source:HGNC Symbol;Acc:HGNC:33488]
ENSG00000182087	30.9001	3.27586	0.85698	4.42360047813919e-06	0.000253356	TMEM259	adj.P.Val<= 0.01	transmembrane protein 259 [Source:HGNC Symbol;Acc:HGNC:17039]
ENSG00000261150	56.5388	1.92057	0.478742	4.48647490834848e-06	0.00025428	EPPK1	adj.P.Val<= 0.01	epiplakin 1 [Source:HGNC Symbol;Acc:HGNC:15577]
ENSG00000197136	36.9065	2.50271	0.628288	4.59121573800588e-06	0.000257534	PCNX3	adj.P.Val<= 0.01	pecanex 3 [Source:HGNC Symbol;Acc:HGNC:18760]
ENSG00000080824	244.941	1.84911	0.470207	4.65902072011288e-06	0.000258671	HSP90AA1	adj.P.Val<= 0.01	heat shock protein 90 alpha family class A member 1 [Source:HGNC Symbol;Acc:HGNC:5253]
ENSG00000008710	84.1106	1.51146	0.377704	5.63029299920888e-06	0.000309439	PKD1	adj.P.Val<= 0.01	polycystin 1, transient receptor potential channel interacting [Source:HGNC Symbol;Acc:HGNC:9008]
ENSG00000161996	40.8588	2.30565	0.589378	6.01269437303203e-06	0.000327151	WDR90	adj.P.Val<= 0.01	WD repeat domain 90 [Source:HGNC Symbol;Acc:HGNC:26960]
ENSG00000142871	32.9887	2.9193	0.774348	6.39304389532062e-06	0.000344402	CCN1	adj.P.Val<= 0.01	cellular communication network factor 1 [Source:HGNC Symbol;Acc:HGNC:2654]
ENSG00000063660	56.474	1.95382	0.508968	7.2035674276101e-06	0.000384261	GPC1	adj.P.Val<= 0.01	glypican 1 [Source:HGNC Symbol;Acc:HGNC:4449]
ENSG00000071894	38.3748	2.37465	0.616553	7.53087733094813e-06	0.00039782	CPSF1	adj.P.Val<= 0.01	cleavage and polyadenylation specific factor 1 [Source:HGNC Symbol;Acc:HGNC:2324]
ENSG00000179832	123.503	1.1884	0.296024	8.24446374335471e-06	0.000431328	MROH1	adj.P.Val<= 0.01	maestro heat like repeat family member 1 [Source:HGNC Symbol;Acc:HGNC:26958]
ENSG00000096696	108.367	1.2596	0.31886	9.29467997951079e-06	0.000481641	DSP	adj.P.Val<= 0.01	desmoplakin [Source:HGNC Symbol;Acc:HGNC:3052]
ENSG00000130402	163.353	1.00755	0.250303	9.60758120784836e-06	0.000493159	ACTN4	adj.P.Val<= 0.01	actinin alpha 4 [Source:HGNC Symbol;Acc:HGNC:166]
ENSG00000184916	38.7651	2.57766	0.714654	1.04858892463208e-05	0.000528275	JAG2	adj.P.Val<= 0.01	jagged canonical Notch ligand 2 [Source:HGNC Symbol;Acc:HGNC:6189]
ENSG00000141959	73.8624	1.5437	0.404977	1.20255016371066e-05	0.000600282	PFKL	adj.P.Val<= 0.01	phosphofructokinase, liver type [Source:HGNC Symbol;Acc:HGNC:8876]
ENSG00000182095	104.736	1.26171	0.325473	1.21951760147234e-05	0.000603218	TNRC18	adj.P.Val<= 0.01	trinucleotide repeat containing 18 [Source:HGNC Symbol;Acc:HGNC:11962]
ENSG00000186716	70.5439	1.5924	0.425662	1.37821570641956e-05	0.000669542	BCR	adj.P.Val<= 0.01	BCR activator of RhoGEF and GTPase [Source:HGNC Symbol;Acc:HGNC:1014]
ENSG00000101150	68.7401	1.57562	0.419753	1.50146665420052e-05	0.000722963	TPD52L2	adj.P.Val<= 0.01	TPD52 like 2 [Source:HGNC Symbol;Acc:HGNC:12007]
ENSG00000257622	66.8161	1.62422	0.436252	1.66253839200813e-05	0.000793497		adj.P.Val<= 0.01
ENSG00000164880	42.244	2.13934	0.589539	1.73662445743997e-05	0.00082165	INTS1	adj.P.Val<= 0.01	integrator complex subunit 1 [Source:HGNC Symbol;Acc:HGNC:24555]
ENSG00000103197	36.0907	2.49339	0.711586	1.91170796492816e-05	0.000889026	TSC2	adj.P.Val<= 0.01	TSC complex subunit 2 [Source:HGNC Symbol;Acc:HGNC:12363]
ENSG00000177106	48.7927	1.93518	0.535079	1.89729027637098e-05	0.000889026	EPS8L2	adj.P.Val<= 0.01	EPS8 like 2 [Source:HGNC Symbol;Acc:HGNC:21296]
ENSG00000122406	56.8588	1.81015	0.502519	1.96488488089525e-05	0.000906012	RPL5	adj.P.Val<= 0.01	ribosomal protein L5 [Source:HGNC Symbol;Acc:HGNC:10360]
ENSG00000132382	38.3659	2.17375	0.60166	2.02584666898459e-05	0.000926272	MYBBP1A	adj.P.Val<= 0.01	MYB binding protein 1a [Source:HGNC Symbol;Acc:HGNC:7546]
ENSG00000160789	70.7382	1.61921	0.450084	2.10593224058887e-05	0.000946973	LMNA	adj.P.Val<= 0.01	lamin A/C [Source:HGNC Symbol;Acc:HGNC:6636]
ENSG00000121060	53.1247	1.81078	0.500458	2.18342453473621e-05	0.000973772	TRIM25	adj.P.Val<= 0.01	tripartite motif containing 25 [Source:HGNC Symbol;Acc:HGNC:12932]
ENSG00000163931	102.204	1.26566	0.342617	2.38577140418994e-05	0.00104685	TKT	adj.P.Val<= 0.01	transketolase [Source:HGNC Symbol;Acc:HGNC:11834]
ENSG00000084774	33.9554	2.32377	0.66016	2.57786830192417e-05	0.00112209	CAD	adj.P.Val<= 0.01	carbamoyl-phosphate synthetase 2, aspartate transcarbamylase, and dihydroorotase [Source:HGNC Symbol;Acc:HGNC:1424]
ENSG00000090615	54.8984	1.78348	0.504326	2.65113826426844e-05	0.00114483	GOLGA3	adj.P.Val<= 0.01	golgin A3 [Source:HGNC Symbol;Acc:HGNC:4426]
ENSG00000126461	37.0521	2.30188	0.661219	2.74304898337718e-05	0.00117519	SCAF1	adj.P.Val<= 0.01	SR-related CTD associated factor 1 [Source:HGNC Symbol;Acc:HGNC:30403]
ENSG00000089154	72.9321	1.50997	0.422154	2.85838677811913e-05	0.00121504	GCN1	adj.P.Val<= 0.01	GCN1 activator of EIF2AK4 [Source:HGNC Symbol;Acc:HGNC:4199]
ENSG00000185359	39.1448	2.12182	0.60794	2.97214504912578e-05	0.0012536	HGS	adj.P.Val<= 0.01	hepatocyte growth factor-regulated tyrosine kinase substrate [Source:HGNC Symbol;Acc:HGNC:4897]
ENSG00000108557	235.248	0.825247	0.217715	3.37904899015741e-05	0.00141426	RAI1	adj.P.Val<= 0.01	retinoic acid induced 1 [Source:HGNC Symbol;Acc:HGNC:9834]
ENSG00000013810	41.2394	2.07771	0.615541	3.8117201396559e-05	0.00157822	TACC3	adj.P.Val<= 0.01	transforming acidic coiled-coil containing protein 3 [Source:HGNC Symbol;Acc:HGNC:11524]
ENSG00000283900	74.9163	1.39274	0.398098	4.53241461208667e-05	0.00184036	TPTEP2-CSNK1E	adj.P.Val<= 0.01	TPTEP2-CSNK1E readthrough [Source:HGNC Symbol;Acc:HGNC:53829]
ENSG00000130598	29.2723	2.42184	0.719914	4.75574743069853e-05	0.00191674	TNNI2	adj.P.Val<= 0.01	troponin I2, fast skeletal type [Source:HGNC Symbol;Acc:HGNC:11946]
ENSG00000182473	37.2705	2.24336	0.69443	4.79889244149268e-05	0.00191991	EXOC7	adj.P.Val<= 0.01	exocyst complex component 7 [Source:HGNC Symbol;Acc:HGNC:23214]
ENSG00000160752	86.4112	1.26969	0.363662	5.1508958427803e-05	0.00203087	FDPS	adj.P.Val<= 0.01	farnesyl diphosphate synthase [Source:HGNC Symbol;Acc:HGNC:3631]
ENSG00000168209	88.1995	1.27094	0.363351	5.1140792597281e-05	0.00203087	DDIT4	adj.P.Val<= 0.01	DNA damage inducible transcript 4 [Source:HGNC Symbol;Acc:HGNC:24944]
ENSG00000183431	26.1254	2.56295	0.768282	5.35810518190145e-05	0.00209737	SF3A3	adj.P.Val<= 0.01	splicing factor 3a subunit 3 [Source:HGNC Symbol;Acc:HGNC:10767]
ENSG00000136720	55.5812	1.61004	0.476217	5.81880556085881e-05	0.00226144	HS6ST1	adj.P.Val<= 0.01	heparan sulfate 6-O-sulfotransferase 1 [Source:HGNC Symbol;Acc:HGNC:5201]
ENSG00000125730	97.316	1.17509	0.340046	6.78541372532127e-05	0.00259996	C3	adj.P.Val<= 0.01	complement C3 [Source:HGNC Symbol;Acc:HGNC:1318]
ENSG00000096433	152.403	0.919278	0.25924	7.4952743880822e-05	0.00277427	ITPR3	adj.P.Val<= 0.01	inositol 1,4,5-trisphosphate receptor type 3 [Source:HGNC Symbol;Acc:HGNC:6182]
ENSG00000160949	55.2034	1.58787	0.479136	7.41140864348888e-05	0.00277427	TONSL	adj.P.Val<= 0.01	tonsoku like, DNA repair protein [Source:HGNC Symbol;Acc:HGNC:7801]
ENSG00000246334	64.5924	1.46818	0.440835	7.4625895960672e-05	0.00277427	PRR7-AS1	adj.P.Val<= 0.01	PRR7 antisense RNA 1 [Source:HGNC Symbol;Acc:HGNC:27961]
ENSG00000010256	11.2711	6.12702	2.65924	7.44898103624709e-05	0.00277427	UQCRC1	adj.P.Val<= 0.01	ubiquinol-cytochrome c reductase core protein 1 [Source:HGNC Symbol;Acc:HGNC:12585]
ENSG00000226174	62.1376	1.48042	0.44666	7.94707769877087e-05	0.00290202	TEX22	adj.P.Val<= 0.01	testis expressed 22 [Source:HGNC Symbol;Acc:HGNC:40026]
ENSG00000167880	20.6357	2.96422	0.914092	8.13784410824861e-05	0.00295187	EVPL	adj.P.Val<= 0.01	envoplakin [Source:HGNC Symbol;Acc:HGNC:3503]
ENSG00000141644	19.9912	3.2713	1.03795	8.22394691408039e-05	0.00296334	MBD1	adj.P.Val<= 0.01	methyl-CpG binding domain protein 1 [Source:HGNC Symbol;Acc:HGNC:6916]
ENSG00000121716	22.1298	2.82011	0.889385	8.97161837769676e-05	0.00313387	PILRB	adj.P.Val<= 0.01	paired immunoglobin like type 2 receptor beta [Source:HGNC Symbol;Acc:HGNC:18297]
ENSG00000148773	102.117	1.11329	0.326999	8.81483038185308e-05	0.00313387	MKI67	adj.P.Val<= 0.01	marker of proliferation Ki-67 [Source:HGNC Symbol;Acc:HGNC:7107]
ENSG00000167615	77.0085	1.29866	0.389327	8.94643239271115e-05	0.00313387	LENG8	adj.P.Val<= 0.01	leukocyte receptor cluster member 8 [Source:HGNC Symbol;Acc:HGNC:15500]
ENSG00000169718	34.3008	2.03382	0.635581	8.98519326180979e-05	0.00313387	DUS1L	adj.P.Val<= 0.01	dihydrouridine synthase 1 like [Source:HGNC Symbol;Acc:HGNC:30086]
ENSG00000179218	37.6728	2.19885	0.735993	8.80867070443523e-05	0.00313387	CALR	adj.P.Val<= 0.01	calreticulin [Source:HGNC Symbol;Acc:HGNC:1455]
ENSG00000111642	79.1629	1.28648	0.386829	9.23401031503779e-05	0.00317989	CHD4	adj.P.Val<= 0.01	chromodomain helicase DNA binding protein 4 [Source:HGNC Symbol;Acc:HGNC:1919]
ENSG00000136026	22.5855	2.77341	0.872763	9.20138471362945e-05	0.00317989	CKAP4	adj.P.Val<= 0.01	cytoskeleton associated protein 4 [Source:HGNC Symbol;Acc:HGNC:16991]
ENSG00000087884	17.4206	4.15403	1.20622	9.97488427851246e-05	0.00341342	AAMDC	adj.P.Val<= 0.01	adipogenesis associated Mth938 domain containing [Source:HGNC Symbol;Acc:HGNC:30205]
ENSG00000119681	48.2442	1.65863	0.517448	0.000100624	0.00342183	LTBP2	adj.P.Val<= 0.01	latent transforming growth factor beta binding protein 2 [Source:HGNC Symbol;Acc:HGNC:6715]
ENSG00000197451	61.711	1.53129	0.482449	0.000104314	0.00350353	HNRNPAB	adj.P.Val<= 0.01	heterogeneous nuclear ribonucleoprotein A/B [Source:HGNC Symbol;Acc:HGNC:5034]
ENSG00000175866	156.665	0.887047	0.255602	0.00010523	0.0035126	BAIAP2	adj.P.Val<= 0.01	BAR/IMD domain containing adaptor protein 2 [Source:HGNC Symbol;Acc:HGNC:947]
ENSG00000213903	18.0038	3.28836	1.02026	0.000107128	0.00355416	LTB4R	adj.P.Val<= 0.01	leukotriene B4 receptor [Source:HGNC Symbol;Acc:HGNC:6713]
ENSG00000101444	29.8123	2.166	0.699177	0.000115963	0.00382396	AHCY	adj.P.Val<= 0.01	adenosylhomocysteinase [Source:HGNC Symbol;Acc:HGNC:343]
ENSG00000172037	18.158	3.39455	1.09307	0.000122529	0.00401614	LAMB2	adj.P.Val<= 0.01	laminin subunit beta 2 [Source:HGNC Symbol;Acc:HGNC:6487]
ENSG00000180900	60.6168	1.53352	0.494999	0.000124645	0.00403734	SCRIB	adj.P.Val<= 0.01	scribble planar cell polarity protein [Source:HGNC Symbol;Acc:HGNC:30377]
ENSG00000253368	19.7383	2.86666	0.921492	0.00012466	0.00403734	TRNP1	adj.P.Val<= 0.01	TMF1 regulated nuclear protein 1 [Source:HGNC Symbol;Acc:HGNC:34348]
ENSG00000166825	186.564	0.794534	0.229608	0.000132845	0.00427699	ANPEP	adj.P.Val<= 0.01	alanyl aminopeptidase, membrane [Source:HGNC Symbol;Acc:HGNC:500]
ENSG00000243207	21.3054	2.73776	0.903547	0.000139215	0.00445571	PPAN-P2RY11	adj.P.Val<= 0.01	PPAN-P2RY11 readthrough [Source:HGNC Symbol;Acc:HGNC:33526]
ENSG00000183856	61.198	1.41933	0.453174	0.000153361	0.00482333	IQGAP3	adj.P.Val<= 0.01	IQ motif containing GTPase activating protein 3 [Source:HGNC Symbol;Acc:HGNC:20669]
ENSG00000153187	173.949	0.82109	0.242311	0.000160545	0.00502027	HNRNPU	adj.P.Val<= 0.01	heterogeneous nuclear ribonucleoprotein U [Source:HGNC Symbol;Acc:HGNC:5048]
ENSG00000070047	44.4254	1.66505	0.543818	0.000162285	0.00504566	PHRF1	adj.P.Val<= 0.01	PHD and ring finger domains 1 [Source:HGNC Symbol;Acc:HGNC:24351]
ENSG00000185215	27.7032	2.1622	0.71934	0.000163995	0.00506986	TNFAIP2	adj.P.Val<= 0.01	TNF alpha induced protein 2 [Source:HGNC Symbol;Acc:HGNC:11895]
ENSG00000130816	58.9586	1.43779	0.466544	0.000174523	0.00536486	DNMT1	adj.P.Val<= 0.01	DNA methyltransferase 1 [Source:HGNC Symbol;Acc:HGNC:2976]
ENSG00000130787	23.5273	2.49803	0.874823	0.000184668	0.00564482	HIP1R	adj.P.Val<= 0.01	huntingtin interacting protein 1 related [Source:HGNC Symbol;Acc:HGNC:18415]
ENSG00000115275	16.7254	3.22468	1.06318	0.000187805	0.00567693	MOGS	adj.P.Val<= 0.01	mannosyl-oligosaccharide glucosidase [Source:HGNC Symbol;Acc:HGNC:24862]
ENSG00000275023	76.25	1.23231	0.392536	0.000187578	0.00567693	MLLT6	adj.P.Val<= 0.01	MLLT6, PHD finger containing [Source:HGNC Symbol;Acc:HGNC:7138]
ENSG00000136997	57.5155	1.4427	0.472034	0.000190701	0.00573263	MYC	adj.P.Val<= 0.01	MYC proto-oncogene, bHLH transcription factor [Source:HGNC Symbol;Acc:HGNC:7553]
ENSG00000104529	208.904	1.46627	0.491857	0.000193759	0.00579253	EEF1D	adj.P.Val<= 0.01	eukaryotic translation elongation factor 1 delta [Source:HGNC Symbol;Acc:HGNC:3211]
ENSG00000205420	76.9991	1.2656	0.408064	0.000195301	0.00580675	KRT6A	adj.P.Val<= 0.01	keratin 6A [Source:HGNC Symbol;Acc:HGNC:6443]
ENSG00000137076	77.9937	1.20303	0.387786	0.000218878	0.00643737	TLN1	adj.P.Val<= 0.01	talin 1 [Source:HGNC Symbol;Acc:HGNC:11845]
ENSG00000127616	68.4492	1.27226	0.418269	0.000242709	0.00709989	SMARCA4	adj.P.Val<= 0.01	SWI/SNF related, matrix associated, actin dependent regulator of chromatin, subfamily a, member 4 [Source:HGNC Symbol;Acc:HGNC:11100]
ENSG00000099949	18.9266	2.77785	0.980724	0.000258795	0.00743212	LZTR1	adj.P.Val<= 0.01	leucine zipper like post translational regulator 1 [Source:HGNC Symbol;Acc:HGNC:6742]
ENSG00000134871	83.0714	1.18082	0.389045	0.00025924	0.00743212	COL4A2	adj.P.Val<= 0.01	collagen type IV alpha 2 chain [Source:HGNC Symbol;Acc:HGNC:2203]
ENSG00000179010	26.0168	2.23394	0.808345	0.00025953	0.00743212	MRFAP1	adj.P.Val<= 0.01	Morf4 family associated protein 1 [Source:HGNC Symbol;Acc:HGNC:24549]
ENSG00000155506	260.891	0.69884	0.210777	0.000263724	0.00747355	LARP1	adj.P.Val<= 0.01	La ribonucleoprotein 1, translational regulator [Source:HGNC Symbol;Acc:HGNC:29531]
ENSG00000168453	20.4722	2.57068	0.901572	0.000266875	0.00752367	HR	adj.P.Val<= 0.01	HR lysine demethylase and nuclear receptor corepressor [Source:HGNC Symbol;Acc:HGNC:5172]
ENSG00000167772	39.5968	1.68965	0.584658	0.000275172	0.00771758	ANGPTL4	adj.P.Val<= 0.01	angiopoietin like 4 [Source:HGNC Symbol;Acc:HGNC:16039]
ENSG00000142208	163.91	0.855399	0.268419	0.000282612	0.00788559	AKT1	adj.P.Val<= 0.01	AKT serine/threonine kinase 1 [Source:HGNC Symbol;Acc:HGNC:391]
ENSG00000272333	38.1537	1.70834	0.595892	0.000290174	0.00805528	KMT2B	adj.P.Val<= 0.01	lysine methyltransferase 2B [Source:HGNC Symbol;Acc:HGNC:15840]
ENSG00000264668	19.6492	2.59373	0.930354	0.000293175	0.00809728		adj.P.Val<= 0.01
ENSG00000107581	65.7164	1.26457	0.426211	0.000301687	0.0082903	EIF3A	adj.P.Val<= 0.01	eukaryotic translation initiation factor 3 subunit A [Source:HGNC Symbol;Acc:HGNC:3271]
ENSG00000065000	56.668	1.37884	0.477239	0.000333938	0.00908479	AP3D1	adj.P.Val<= 0.01	adaptor related protein complex 3 subunit delta 1 [Source:HGNC Symbol;Acc:HGNC:568]
ENSG00000160959	22.0584	2.27091	0.825357	0.000349839	0.00947003	LRRC14	adj.P.Val<= 0.01	leucine rich repeat containing 14 [Source:HGNC Symbol;Acc:HGNC:20419]
ENSG00000146540	119.897	0.924974	0.299261	0.000354705	0.00950715	C7orf50	adj.P.Val<= 0.01	chromosome 7 open reading frame 50 [Source:HGNC Symbol;Acc:HGNC:22421]
ENSG00000196498	302.89	0.587447	0.176477	0.000354096	0.00950715	NCOR2	adj.P.Val<= 0.01	nuclear receptor corepressor 2 [Source:HGNC Symbol;Acc:HGNC:7673]
ENSG00000167792	20.8861	2.35376	0.861279	0.000362262	0.0096621	NDUFV1	adj.P.Val<= 0.01	NADH:ubiquinone oxidoreductase core subunit V1 [Source:HGNC Symbol;Acc:HGNC:7716]
ENSG00000124067	37.0459	1.7685	0.654206	0.00036629	0.00972188	SLC12A4	adj.P.Val<= 0.01	solute carrier family 12 member 4 [Source:HGNC Symbol;Acc:HGNC:10913]
ENSG00000099331	55.8354	1.36661	0.477749	0.000376076	0.00988517	MYO9B	adj.P.Val<= 0.01	myosin IXB [Source:HGNC Symbol;Acc:HGNC:7609]
ENSG00000140521	36.6566	1.77263	0.658746	0.000374432	0.00988517	POLG	adj.P.Val<= 0.01	DNA polymerase gamma, catalytic subunit [Source:HGNC Symbol;Acc:HGNC:9179]
ENSG00000130749	33.9572	1.7856	0.666691	0.000417156	0.0109122	ZC3H4	adj.P.Val<= 0.05	zinc finger CCCH-type containing 4 [Source:HGNC Symbol;Acc:HGNC:17808]
ENSG00000091136	69.9911	1.2791	0.456247	0.000419324	0.0109165	LAMB1	adj.P.Val<= 0.05	laminin subunit beta 1 [Source:HGNC Symbol;Acc:HGNC:6486]
ENSG00000173786	21.3304	2.30378	0.874432	0.00042798	0.0110887	CNP	adj.P.Val<= 0.05	2',3'-cyclic nucleotide 3' phosphodiesterase [Source:HGNC Symbol;Acc:HGNC:2158]
ENSG00000149428	23.439	2.12456	0.794543	0.000439174	0.0112185	HYOU1	adj.P.Val<= 0.05	hypoxia up-regulated 1 [Source:HGNC Symbol;Acc:HGNC:16931]
ENSG00000196642	51.0562	1.42252	0.510622	0.000438315	0.0112185	RABL6	adj.P.Val<= 0.05	RAB, member RAS oncogene family like 6 [Source:HGNC Symbol;Acc:HGNC:24703]
ENSG00000111667	16.7519	2.78946	1.05013	0.000452924	0.0114999	USP5	adj.P.Val<= 0.05	ubiquitin specific peptidase 5 [Source:HGNC Symbol;Acc:HGNC:12628]
ENSG00000196365	33.1677	1.74291	0.645625	0.000454416	0.0114999	LONP1	adj.P.Val<= 0.05	lon peptidase 1, mitochondrial [Source:HGNC Symbol;Acc:HGNC:9479]
ENSG00000090060	93.599	1.03361	0.350942	0.000464577	0.0116487	PAPOLA	adj.P.Val<= 0.05	poly(A) polymerase alpha [Source:HGNC Symbol;Acc:HGNC:14981]
ENSG00000157227	24.6989	2.06238	0.783993	0.000468553	0.0116945	MMP14	adj.P.Val<= 0.05	matrix metallopeptidase 14 [Source:HGNC Symbol;Acc:HGNC:7160]
ENSG00000179950	37.3302	1.62808	0.603471	0.00048319	0.0119502	PUF60	adj.P.Val<= 0.05	poly(U) binding splicing factor 60 [Source:HGNC Symbol;Acc:HGNC:17042]
ENSG00000100068	44.1721	1.51657	0.558046	0.000501088	0.0123367	LRP5L	adj.P.Val<= 0.05	LDL receptor related protein 5 like (pseudogene) [Source:HGNC Symbol;Acc:HGNC:25323]
ENSG00000267059	34.3693	1.68943	0.635686	0.000520122	0.0127477		adj.P.Val<= 0.05
ENSG00000042445	14.3547	3.6785	1.38604	0.000535912	0.0130758	RETSAT	adj.P.Val<= 0.05	retinol saturase [Source:HGNC Symbol;Acc:HGNC:25991]
ENSG00000196923	58.0336	1.32399	0.485763	0.000549153	0.0132797	PDLIM7	adj.P.Val<= 0.05	PDZ and LIM domain 7 [Source:HGNC Symbol;Acc:HGNC:22958]
ENSG00000107331	28.3951	1.83806	0.705053	0.000565346	0.0135509	ABCA2	adj.P.Val<= 0.05	ATP binding cassette subfamily A member 2 [Source:HGNC Symbol;Acc:HGNC:32]
ENSG00000115112	155.504	0.791093	0.260234	0.00056784	0.013551	TFCP2L1	adj.P.Val<= 0.05	transcription factor CP2 like 1 [Source:HGNC Symbol;Acc:HGNC:17925]
ENSG00000161013	52.1528	1.35273	0.497875	0.000575397	0.0136119	MGAT4B	adj.P.Val<= 0.05	alpha-1,3-mannosyl-glycoprotein 4-beta-N-acetylglucosaminyltransferase B [Source:HGNC Symbol;Acc:HGNC:7048]
ENSG00000182272	35.6289	1.71088	0.66829	0.000573727	0.0136119	B4GALNT4	adj.P.Val<= 0.05	beta-1,4-N-acetyl-galactosaminyltransferase 4 [Source:HGNC Symbol;Acc:HGNC:26315]
ENSG00000119335	69.0283	1.24715	0.46272	0.000587043	0.0138273	SET	adj.P.Val<= 0.05	SET nuclear proto-oncogene [Source:HGNC Symbol;Acc:HGNC:10760]
ENSG00000100106	52.8078	1.33514	0.491906	0.000596494	0.0139893	TRIOBP	adj.P.Val<= 0.05	TRIO and F-actin binding protein [Source:HGNC Symbol;Acc:HGNC:17009]
ENSG00000114738	20.3757	2.34132	0.979342	0.000601201	0.0140392	MAPKAPK3	adj.P.Val<= 0.05	MAPK activated protein kinase 3 [Source:HGNC Symbol;Acc:HGNC:6888]
ENSG00000142798	109.746	0.964844	0.336752	0.000615682	0.0143159	HSPG2	adj.P.Val<= 0.05	heparan sulfate proteoglycan 2 [Source:HGNC Symbol;Acc:HGNC:5273]
ENSG00000205903	26.143	1.99628	0.811837	0.000633112	0.0146412	ZNF316	adj.P.Val<= 0.05	zinc finger protein 316 [Source:HGNC Symbol;Acc:HGNC:13843]
ENSG00000188130	13.9231	3.72341	1.34337	0.000645133	0.0148108	MAPK12	adj.P.Val<= 0.05	mitogen-activated protein kinase 12 [Source:HGNC Symbol;Acc:HGNC:6874]
ENSG00000146242	19.4079	2.47229	1.09661	0.000656453	0.0150074	TPBG	adj.P.Val<= 0.05	trophoblast glycoprotein [Source:HGNC Symbol;Acc:HGNC:12004]
ENSG00000103249	21.99	2.14371	0.876687	0.000687825	0.0155945	CLCN7	adj.P.Val<= 0.05	chloride voltage-gated channel 7 [Source:HGNC Symbol;Acc:HGNC:2025]
ENSG00000136068	360.695	0.518999	0.162656	0.000720204	0.0161261	FLNB	adj.P.Val<= 0.05	filamin B [Source:HGNC Symbol;Acc:HGNC:3755]
ENSG00000130706	12.8142	4.38013	1.56408	0.000725652	0.0161814	ADRM1	adj.P.Val<= 0.05	ADRM1 26S proteasome ubiquitin receptor [Source:HGNC Symbol;Acc:HGNC:15759]
ENSG00000108175	113.898	0.917027	0.321985	0.000733163	0.0162822	ZMIZ1	adj.P.Val<= 0.05	zinc finger MIZ-type containing 1 [Source:HGNC Symbol;Acc:HGNC:16493]
ENSG00000168488	36.5352	1.58867	0.628963	0.000738516	0.0163344	ATXN2L	adj.P.Val<= 0.05	ataxin 2 like [Source:HGNC Symbol;Acc:HGNC:31326]
ENSG00000145901	34.8641	1.69596	0.706771	0.000746545	0.0163788	TNIP1	adj.P.Val<= 0.05	TNFAIP3 interacting protein 1 [Source:HGNC Symbol;Acc:HGNC:16903]
ENSG00000160710	88.9786	1.00846	0.360461	0.000745008	0.0163788	ADAR	adj.P.Val<= 0.05	adenosine deaminase RNA specific [Source:HGNC Symbol;Acc:HGNC:225]
ENSG00000089597	41.6858	1.43988	0.560062	0.000805333	0.0175977	GANAB	adj.P.Val<= 0.05	glucosidase II alpha subunit [Source:HGNC Symbol;Acc:HGNC:4138]
ENSG00000149639	150.472	0.797347	0.274843	0.000820013	0.0178468	SOGA1	adj.P.Val<= 0.05	suppressor of glucose, autophagy associated 1 [Source:HGNC Symbol;Acc:HGNC:16111]
ENSG00000101182	19.1322	2.1907	0.933554	0.000919406	0.0197727	PSMA7	adj.P.Val<= 0.05	proteasome 20S subunit alpha 7 [Source:HGNC Symbol;Acc:HGNC:9536]
ENSG00000129351	70.1249	1.14672	0.440752	0.00093093	0.0198635	ILF3	adj.P.Val<= 0.05	interleukin enhancer binding factor 3 [Source:HGNC Symbol;Acc:HGNC:6038]
ENSG00000124181	35.5409	1.53515	0.619852	0.000946088	0.0201081	PLCG1	adj.P.Val<= 0.05	phospholipase C gamma 1 [Source:HGNC Symbol;Acc:HGNC:9065]
ENSG00000177963	13.1414	3.00858	1.23346	0.00096428	0.020415	RIC8A	adj.P.Val<= 0.05	RIC8 guanine nucleotide exchange factor A [Source:HGNC Symbol;Acc:HGNC:29550]
ENSG00000153443	17.3861	2.2861	0.970022	0.000976218	0.0205754	UBALD1	adj.P.Val<= 0.05	UBA like domain containing 1 [Source:HGNC Symbol;Acc:HGNC:29576]
ENSG00000149782	19.9284	2.14898	0.961515	0.000983695	0.0205857	PLCB3	adj.P.Val<= 0.05	phospholipase C beta 3 [Source:HGNC Symbol;Acc:HGNC:9056]
ENSG00000225697	39.232	1.46667	0.595716	0.000996976	0.0207837	SLC26A6	adj.P.Val<= 0.05	solute carrier family 26 member 6 [Source:HGNC Symbol;Acc:HGNC:14472]
ENSG00000133612	74.0362	1.09075	0.419022	0.00105277	0.0218631	AGAP3	adj.P.Val<= 0.05	ArfGAP with GTPase domain, ankyrin repeat and PH domain 3 [Source:HGNC Symbol;Acc:HGNC:16923]
ENSG00000151208	122.85	0.862675	0.313544	0.00108287	0.0223178	DLG5	adj.P.Val<= 0.05	discs large MAGUK scaffold protein 5 [Source:HGNC Symbol;Acc:HGNC:2904]
ENSG00000188910	12.2303	3.41769	1.41517	0.0010819	0.0223178	GJB3	adj.P.Val<= 0.05	gap junction protein beta 3 [Source:HGNC Symbol;Acc:HGNC:4285]
ENSG00000121281	60.758	1.15289	0.447654	0.00112075	0.0228389	ADCY7	adj.P.Val<= 0.05	adenylate cyclase 7 [Source:HGNC Symbol;Acc:HGNC:238]
ENSG00000164078	12.0605	4.26937	1.57956	0.00111557	0.0228389	MST1R	adj.P.Val<= 0.05	macrophage stimulating 1 receptor [Source:HGNC Symbol;Acc:HGNC:7381]
ENSG00000127054	22.239	1.91823	0.83497	0.00114259	0.023197	INTS11	adj.P.Val<= 0.05	integrator complex subunit 11 [Source:HGNC Symbol;Acc:HGNC:26052]
ENSG00000071539	14.9832	2.49268	1.0834	0.0011665	0.0235071	TRIP13	adj.P.Val<= 0.05	thyroid hormone receptor interactor 13 [Source:HGNC Symbol;Acc:HGNC:12307]
ENSG00000188986	22.6575	1.96723	0.913156	0.00117488	0.0235887	NELFB	adj.P.Val<= 0.05	negative elongation factor complex member B [Source:HGNC Symbol;Acc:HGNC:24324]
ENSG00000259956	17.5403	2.26052	1.03373	0.0011863	0.0237304	RBM15B	adj.P.Val<= 0.05	RNA binding motif protein 15B [Source:HGNC Symbol;Acc:HGNC:24303]
ENSG00000107281	23.2708	1.84349	0.802293	0.00121008	0.0241174	NPDC1	adj.P.Val<= 0.05	neural proliferation, differentiation and control 1 [Source:HGNC Symbol;Acc:HGNC:7899]
ENSG00000099991	64.8541	1.17952	0.482063	0.0012331	0.0243974	CABIN1	adj.P.Val<= 0.05	calcineurin binding protein 1 [Source:HGNC Symbol;Acc:HGNC:24187]
ENSG00000054967	49.1183	1.26406	0.510334	0.00124845	0.0245229	RELT	adj.P.Val<= 0.05	RELT TNF receptor [Source:HGNC Symbol;Acc:HGNC:13764]
ENSG00000110400	74.2317	1.02614	0.39297	0.00124538	0.0245229	NECTIN1	adj.P.Val<= 0.05	nectin cell adhesion molecule 1 [Source:HGNC Symbol;Acc:HGNC:9706]
ENSG00000145214	13.9703	2.67722	1.23057	0.00126494	0.0246686	DGKQ	adj.P.Val<= 0.05	diacylglycerol kinase theta [Source:HGNC Symbol;Acc:HGNC:2856]
ENSG00000118900	24.2227	1.90723	0.896553	0.00127244	0.0247262	UBN1	adj.P.Val<= 0.05	ubinuclein 1 [Source:HGNC Symbol;Acc:HGNC:12506]
ENSG00000039650	16.9917	2.35509	1.18385	0.00128991	0.0249765	PNKP	adj.P.Val<= 0.05	polynucleotide kinase 3'-phosphatase [Source:HGNC Symbol;Acc:HGNC:9154]
ENSG00000167280	10.7821	4.10967	1.64063	0.00130381	0.0251562	ENGASE	adj.P.Val<= 0.05	endo-beta-N-acetylglucosaminidase [Source:HGNC Symbol;Acc:HGNC:24622]
ENSG00000134884	43.0387	1.32964	0.548304	0.00130998	0.0251859	ARGLU1	adj.P.Val<= 0.05	arginine and glutamate rich 1 [Source:HGNC Symbol;Acc:HGNC:25482]
ENSG00000187837	26.3309	1.74083	0.784951	0.00132844	0.0252728	H1-2	adj.P.Val<= 0.05	H1.2 linker histone, cluster member [Source:HGNC Symbol;Acc:HGNC:4716]
ENSG00000186575	94.2399	0.924244	0.352452	0.00137933	0.0260587	NF2	adj.P.Val<= 0.05	NF2, moesin-ezrin-radixin like (MERLIN) tumor suppressor [Source:HGNC Symbol;Acc:HGNC:7773]
ENSG00000070423	30.9381	1.55445	0.671956	0.0013976	0.0262276	RNF126	adj.P.Val<= 0.05	ring finger protein 126 [Source:HGNC Symbol;Acc:HGNC:21151]
ENSG00000167526	18.696	2.02953	0.9118	0.0013979	0.0262276	RPL13	adj.P.Val<= 0.05	ribosomal protein L13 [Source:HGNC Symbol;Acc:HGNC:10303]
ENSG00000177192	25.9673	1.70134	0.758831	0.00140503	0.0262707	PUS1	adj.P.Val<= 0.05	pseudouridine synthase 1 [Source:HGNC Symbol;Acc:HGNC:15508]
ENSG00000115677	109.538	0.875907	0.331246	0.00143541	0.0266555	HDLBP	adj.P.Val<= 0.05	high density lipoprotein binding protein [Source:HGNC Symbol;Acc:HGNC:4857]
ENSG00000186174	158.283	0.697807	0.24829	0.00144081	0.0266647	BCL9L	adj.P.Val<= 0.05	BCL9 like [Source:HGNC Symbol;Acc:HGNC:23688]
ENSG00000198626	22.6066	1.79962	0.806069	0.00146513	0.027023	RYR2	adj.P.Val<= 0.05	ryanodine receptor 2 [Source:HGNC Symbol;Acc:HGNC:10484]
ENSG00000142330	13.5672	2.59279	1.21668	0.00148683	0.0272385	CAPN10	adj.P.Val<= 0.05	calpain 10 [Source:HGNC Symbol;Acc:HGNC:1477]
ENSG00000108846	161.998	0.702745	0.251038	0.00150662	0.0274165	ABCC3	adj.P.Val<= 0.05	ATP binding cassette subfamily C member 3 [Source:HGNC Symbol;Acc:HGNC:54]
ENSG00000180902	49.6869	1.22804	0.508754	0.00150243	0.0274165	D2HGDH	adj.P.Val<= 0.05	D-2-hydroxyglutarate dehydrogenase [Source:HGNC Symbol;Acc:HGNC:28358]
ENSG00000133065	26.8201	1.65442	0.74901	0.00153671	0.0277781	SLC41A1	adj.P.Val<= 0.05	solute carrier family 41 member 1 [Source:HGNC Symbol;Acc:HGNC:19429]
ENSG00000171634	56.7745	1.13704	0.462318	0.00154911	0.0279096	BPTF	adj.P.Val<= 0.05	bromodomain PHD finger transcription factor [Source:HGNC Symbol;Acc:HGNC:3581]
ENSG00000165684	26.8889	1.62574	0.725287	0.00157268	0.0282408	SNAPC4	adj.P.Val<= 0.05	small nuclear RNA activating complex polypeptide 4 [Source:HGNC Symbol;Acc:HGNC:11137]
ENSG00000160294	40.4087	1.3288	0.569401	0.00163978	0.0291571	MCM3AP	adj.P.Val<= 0.05	minichromosome maintenance complex component 3 associated protein [Source:HGNC Symbol;Acc:HGNC:6946]
ENSG00000110921	11.3922	4.14254	1.60448	0.00166011	0.0294223	MVK	adj.P.Val<= 0.05	mevalonate kinase [Source:HGNC Symbol;Acc:HGNC:7530]
ENSG00000158286	24.6587	1.6936	0.788996	0.00171779	0.0303457	RNF207	adj.P.Val<= 0.05	ring finger protein 207 [Source:HGNC Symbol;Acc:HGNC:32947]
ENSG00000101361	43.3911	1.3141	0.580378	0.00178701	0.0313017	NOP56	adj.P.Val<= 0.05	NOP56 ribonucleoprotein [Source:HGNC Symbol;Acc:HGNC:15911]
ENSG00000174444	45.8577	1.27295	0.560252	0.00182189	0.0316707	RPL4	adj.P.Val<= 0.05	ribosomal protein L4 [Source:HGNC Symbol;Acc:HGNC:10353]
ENSG00000117877	22.0558	1.78966	0.839743	0.00184287	0.0319333	POLR1G	adj.P.Val<= 0.05	RNA polymerase I subunit G [Source:HGNC Symbol;Acc:HGNC:24219]
ENSG00000149823	11.2644	3.26276	1.4628	0.00186158	0.0319522	VPS51	adj.P.Val<= 0.05	VPS51 subunit of GARP complex [Source:HGNC Symbol;Acc:HGNC:1172]
ENSG00000160214	11.203	3.26153	1.47741	0.00185798	0.0319522	RRP1	adj.P.Val<= 0.05	ribosomal RNA processing 1 [Source:HGNC Symbol;Acc:HGNC:18785]
ENSG00000130640	22.9077	1.71808	0.806977	0.00187936	0.0319949	TUBGCP2	adj.P.Val<= 0.05	tubulin gamma complex associated protein 2 [Source:HGNC Symbol;Acc:HGNC:18599]
ENSG00000178252	42.8693	1.26751	0.54927	0.0018705	0.0319949	WDR6	adj.P.Val<= 0.05	WD repeat domain 6 [Source:HGNC Symbol;Acc:HGNC:12758]
ENSG00000109971	119.611	0.793602	0.302798	0.00191389	0.0324408	HSPA8	adj.P.Val<= 0.05	heat shock protein family A (Hsp70) member 8 [Source:HGNC Symbol;Acc:HGNC:5241]
ENSG00000073350	22.9431	1.73099	0.830351	0.00195296	0.032861	LLGL2	adj.P.Val<= 0.05	LLGL scribble cell polarity complex component 2 [Source:HGNC Symbol;Acc:HGNC:6629]
ENSG00000100280	15.7538	2.1396	1.03955	0.0019451	0.032861	AP1B1	adj.P.Val<= 0.05	adaptor related protein complex 1 subunit beta 1 [Source:HGNC Symbol;Acc:HGNC:554]
ENSG00000127564	20.4703	1.84039	0.898016	0.00196888	0.032861	PKMYT1	adj.P.Val<= 0.05	protein kinase, membrane associated tyrosine/threonine 1 [Source:HGNC Symbol;Acc:HGNC:29650]
ENSG00000141258	12.9522	2.53379	1.23091	0.00196026	0.032861	SGSM2	adj.P.Val<= 0.05	small G protein signaling modulator 2 [Source:HGNC Symbol;Acc:HGNC:29026]
ENSG00000113013	65.5193	1.06084	0.445045	0.00198908	0.0330966	HSPA9	adj.P.Val<= 0.05	heat shock protein family A (Hsp70) member 9 [Source:HGNC Symbol;Acc:HGNC:5244]
ENSG00000160285	67.1412	1.01004	0.41481	0.00204818	0.033976	LSS	adj.P.Val<= 0.05	lanosterol synthase [Source:HGNC Symbol;Acc:HGNC:6708]
ENSG00000104980	10.6053	3.30011	1.50011	0.00209615	0.0345125	TIMM44	adj.P.Val<= 0.05	translocase of inner mitochondrial membrane 44 [Source:HGNC Symbol;Acc:HGNC:17316]
ENSG00000013364	10.6531	3.98255	1.6439	0.0021218	0.0347667	MVP	adj.P.Val<= 0.05	major vault protein [Source:HGNC Symbol;Acc:HGNC:7531]
ENSG00000110955	34.4464	1.45325	0.696691	0.00214218	0.034897	ATP5F1B	adj.P.Val<= 0.05	ATP synthase F1 subunit beta [Source:HGNC Symbol;Acc:HGNC:830]
ENSG00000126001	26.8994	1.55069	0.739828	0.00216855	0.0352211	CEP250	adj.P.Val<= 0.05	centrosomal protein 250 [Source:HGNC Symbol;Acc:HGNC:1859]
ENSG00000129250	47.001	1.2192	0.547074	0.00219641	0.0354273	KIF1C	adj.P.Val<= 0.05	kinesin family member 1C [Source:HGNC Symbol;Acc:HGNC:6317]
ENSG00000178773	132.507	0.787244	0.308504	0.00221421	0.0355384	CPNE7	adj.P.Val<= 0.05	copine 7 [Source:HGNC Symbol;Acc:HGNC:2320]
ENSG00000157933	145.775	0.70146	0.263603	0.00222509	0.0356081	SKI	adj.P.Val<= 0.05	SKI proto-oncogene [Source:HGNC Symbol;Acc:HGNC:10896]
ENSG00000198837	30.9082	1.42444	0.674691	0.00239882	0.0380524	DENND4B	adj.P.Val<= 0.05	DENN domain containing 4B [Source:HGNC Symbol;Acc:HGNC:29044]
ENSG00000014164	98.2864	0.856411	0.346841	0.00243891	0.0385758	ZC3H3	adj.P.Val<= 0.05	zinc finger CCCH-type containing 3 [Source:HGNC Symbol;Acc:HGNC:28972]
ENSG00000161091	24.9652	1.56727	0.771787	0.0025416	0.0400837	MFSD12	adj.P.Val<= 0.05	major facilitator superfamily domain containing 12 [Source:HGNC Symbol;Acc:HGNC:28299]
ENSG00000080603	61.8442	1.0268	0.441934	0.0025701	0.0403373	SRCAP	adj.P.Val<= 0.05	Snf2 related CREBBP activator protein [Source:HGNC Symbol;Acc:HGNC:16974]
ENSG00000136295	53.2256	1.1226	0.503952	0.00257251	0.0403373	TTYH3	adj.P.Val<= 0.05	tweety family member 3 [Source:HGNC Symbol;Acc:HGNC:22222]
ENSG00000115073	18.8713	1.82429	0.965129	0.00257994	0.0403376	ACTR1B	adj.P.Val<= 0.05	actin related protein 1B [Source:HGNC Symbol;Acc:HGNC:168]
ENSG00000184216	24.0812	1.56765	0.780905	0.00266693	0.0414593	IRAK1	adj.P.Val<= 0.05	interleukin 1 receptor associated kinase 1 [Source:HGNC Symbol;Acc:HGNC:6112]
ENSG00000127586	23.2826	1.58293	0.794106	0.00272821	0.0421709	CHTF18	adj.P.Val<= 0.05	chromosome transmission fidelity factor 18 [Source:HGNC Symbol;Acc:HGNC:18435]
ENSG00000117724	109.715	0.786609	0.314646	0.00277876	0.0428307	CENPF	adj.P.Val<= 0.05	centromere protein F [Source:HGNC Symbol;Acc:HGNC:1857]
ENSG00000185100	26.0805	1.58394	0.893143	0.00279601	0.0428538	ADSS1	adj.P.Val<= 0.05	adenylosuccinate synthase 1 [Source:HGNC Symbol;Acc:HGNC:20093]
ENSG00000115241	36.4053	1.36301	0.715028	0.00280412	0.0428574	PPM1G	adj.P.Val<= 0.05	protein phosphatase, Mg2+/Mn2+ dependent 1G [Source:HGNC Symbol;Acc:HGNC:9278]
ENSG00000110108	11.5737	2.58842	1.39165	0.00283043	0.0430178	TMEM109	adj.P.Val<= 0.05	transmembrane protein 109 [Source:HGNC Symbol;Acc:HGNC:28771]
ENSG00000111077	19.6896	1.72433	0.905652	0.0028607	0.0433567	TNS2	adj.P.Val<= 0.05	tensin 2 [Source:HGNC Symbol;Acc:HGNC:19737]
ENSG00000168028	37.1118	1.27871	0.612321	0.0028859	0.0434964	RPSA	adj.P.Val<= 0.05	ribosomal protein SA [Source:HGNC Symbol;Acc:HGNC:6502]
ENSG00000106089	26.1219	1.50231	0.766829	0.00294314	0.0442366	STX1A	adj.P.Val<= 0.05	syntaxin 1A [Source:HGNC Symbol;Acc:HGNC:11433]
ENSG00000176619	110.303	0.784449	0.319577	0.00304165	0.0455912	LMNB2	adj.P.Val<= 0.05	lamin B2 [Source:HGNC Symbol;Acc:HGNC:6638]
ENSG00000112118	35.3222	1.32467	0.677104	0.00309116	0.046206	MCM3	adj.P.Val<= 0.05	minichromosome maintenance complex component 3 [Source:HGNC Symbol;Acc:HGNC:6945]
ENSG00000126215	29.4682	1.38031	0.690233	0.00317057	0.0472633	XRCC3	adj.P.Val<= 0.05	X-ray repair cross complementing 3 [Source:HGNC Symbol;Acc:HGNC:12830]
ENSG00000186193	15.9494	1.92188	1.11067	0.00317943	0.0472657	SAPCD2	adj.P.Val<= 0.05	suppressor APC domain containing 2 [Source:HGNC Symbol;Acc:HGNC:28055]
ENSG00000114650	26.8226	1.43357	0.731623	0.00325595	0.0482714	SCAP	adj.P.Val<= 0.05	SREBF chaperone [Source:HGNC Symbol;Acc:HGNC:30634]
ENSG00000118898	31.1894	1.34873	0.673443	0.00328006	0.0484967	PPL	adj.P.Val<= 0.05	periplakin [Source:HGNC Symbol;Acc:HGNC:9273]
ENSG00000167716	18.1175	1.75569	0.979812	0.0033557	0.049347	WDR81	adj.P.Val<= 0.05	WD repeat domain 81 [Source:HGNC Symbol;Acc:HGNC:26600]
ENSG00000155827	11.1854	2.48541	1.5777	0.00337135	0.0494434	RNF20	adj.P.Val<= 0.05	ring finger protein 20 [Source:HGNC Symbol;Acc:HGNC:10062]

## Sheet: goseq
category	over_represented_pvalue	under_represented_pvalue	numDEInCat	numInCat	term	ontology	BH
GO:0050839	2.32113588573871e-10	1	47	308	cell adhesion molecule binding	MF	3.84681850343476e-06
GO:0070062	4.81947000175235e-08	1	81	801	extracellular exosome	CC	0.000187097
GO:0043230	5.65065925859056e-08	1	81	804	extracellular organelle	CC	0.000187097
GO:0065010	5.65065925859056e-08	1	81	804	extracellular membrane-bounded organelle	CC	0.000187097
GO:1903561	5.65065925859056e-08	1	81	804	extracellular vesicle	CC	0.000187097
GO:0005882	6.87266038705604e-08	1	12	31	intermediate filament	CC	0.000187097
GO:0044877	7.9024684920157e-08	1	60	536	protein-containing complex binding	MF	0.000187097
GO:0005615	1.2407541375155e-07	1	89	935	extracellular space	CC	0.000257038
GO:0005576	1.67475609192205e-07	1	97	1061	extracellular region	CC	0.000308397
GO:0009888	5.27890867388767e-07	1	65	641	tissue development	BP	0.000826298
GO:0005198	5.48438896397018e-07	1	33	222	structural molecule activity	MF	0.000826298
GO:0071944	7.33252283011915e-07	1	119	1455	cell periphery	CC	0.00101268
GO:0045103	1.03848988568013e-06	1	10	26	intermediate filament-based process	BP	0.00122935
GO:0045104	1.03848988568013e-06	1	10	26	intermediate filament cytoskeleton organization	BP	0.00122935
GO:0005178	1.2880556977324e-06	1	14	54	integrin binding	MF	0.00142313
GO:0062023	1.91200073579555e-06	1	18	88	collagen-containing extracellular matrix	CC	0.00198047
GO:0005200	2.26262470838062e-06	1	12	41	structural constituent of cytoskeleton	MF	0.00220579
GO:0045111	2.44885719839389e-06	1	13	49	intermediate filament cytoskeleton	CC	0.00225472
GO:0030312	2.98422377276174e-06	0.999999	19	100	external encapsulating structure	CC	0.00247288
GO:0031012	2.98422377276174e-06	0.999999	19	100	extracellular matrix	CC	0.00247288
GO:0071682	4.27985159389607e-06	1	5	6	endocytic vesicle lumen	CC	0.00337762
GO:0045109	6.94017070355554e-06	1	7	14	intermediate filament organization	BP	0.00522816
GO:0045296	1.5290439830331e-05	0.999994	31	238	cadherin binding	MF	0.0108302
GO:0060429	1.5683591903141e-05	0.999993	44	407	epithelium development	BP	0.0108302
GO:0031982	1.77442632347532e-05	0.99999	108	1334	vesicle	CC	0.011763
GO:0003723	2.62146048577946e-05	0.999986	79	891	RNA binding	MF	0.0164547
GO:0030054	2.68071906285307e-05	0.999986	71	786	cell junction	CC	0.0164547
GO:0009653	3.45291635162486e-05	0.999982	80	934	anatomical structure morphogenesis	BP	0.0204376
GO:0042221	4.03956101793888e-05	0.999977	100	1237	response to chemical	BP	0.0230854
GO:0019215	4.61439705831599e-05	0.999999	4	5	intermediate filament binding	MF	0.0254915
GO:0048729	5.94126852996137e-05	0.999978	28	226	tissue morphogenesis	BP	0.0317628
GO:0048646	8.80428570932353e-05	0.99996	41	396	anatomical structure formation involved in morphogenesis	BP	0.0455979
GO:0005604	9.57874186636946e-05	0.999986	9	34	basement membrane	CC	0.0481056
GO:0005201	0.000108052	0.999984	9	35	extracellular matrix structural constituent	MF	0.0518183
GO:0042063	0.000109433	0.99997	16	99	gliogenesis	BP	0.0518183
GO:0003779	0.000112763	0.999959	24	186	actin binding	MF	0.0519117
GO:0009913	0.000137391	0.999968	13	70	epidermal cell differentiation	BP	0.06154
GO:1990254	0.000174853	1	3	3	keratin filament binding	MF	0.0735541
GO:0048513	0.000175884	0.999897	89	1116	animal organ development	BP	0.0735541
GO:0098862	0.000177528	0.999967	10	45	cluster of actin-based cell projections	CC	0.0735541
GO:0042470	0.000187721	0.999958	12	60	melanosome	CC	0.0736966
GO:0048770	0.000187721	0.999958	12	60	pigment granule	CC	0.0736966
GO:0140662	0.000191212	0.999979	7	20	ATP-dependent protein folding chaperone	MF	0.0736966
GO:0061061	0.000233079	0.999907	26	219	muscle structure development	BP	0.0868004
GO:0005886	0.000235686	0.999856	104	1361	plasma membrane	CC	0.0868004
GO:0009887	0.000264441	0.99988	34	325	animal organ morphogenesis	BP	0.0952734
GO:0045095	0.000304776	0.99998	5	11	keratin filament	CC	0.107469
GO:0044183	0.000312701	0.999953	8	29	protein folding chaperone	MF	0.107966
GO:0043256	0.000358417	0.999987	4	7	laminin complex	CC	0.118856
GO:0009925	0.000365521	0.999898	14	87	basal plasma membrane	CC	0.118856
GO:0051094	0.000365755	0.999816	43	451	positive regulation of developmental process	BP	0.118856
GO:0048598	0.000375881	0.999852	24	202	embryonic morphogenesis	BP	0.119798
GO:0010628	0.000395983	0.99981	37	363	positive regulation of gene expression	BP	0.121806
GO:0015267	0.000415929	0.999905	11	59	channel activity	MF	0.121806
GO:0022803	0.000415929	0.999905	11	59	passive transmembrane transporter activity	MF	0.121806
GO:0045597	0.000420347	0.999809	32	305	positive regulation of cell differentiation	BP	0.121806
GO:0014037	0.000427995	0.999955	6	19	Schwann cell differentiation	BP	0.121806
GO:0007155	0.000429057	0.999781	44	467	cell adhesion	BP	0.121806
GO:0043588	0.000433631	0.999871	15	99	skin development	BP	0.121806
GO:0030155	0.000473485	0.999789	30	280	regulation of cell adhesion	BP	0.130784
GO:0051015	0.000485445	0.999861	14	90	actin filament binding	MF	0.13189
GO:0051131	0.000542578	0.999978	4	7	chaperone-mediated protein complex assembly	BP	0.143849
GO:0016020	0.000549599	0.999646	176	2613	membrane	CC	0.143849
GO:0002116	0.0005555	0.999975	4	8	semaphorin receptor complex	CC	0.143849
GO:0002009	0.000571325	0.999772	23	195	morphogenesis of an epithelium	BP	0.14567
GO:0030216	0.000643028	0.999858	10	52	keratinocyte differentiation	BP	0.161468
GO:0098781	0.000708776	0.999874	8	36	ncRNA transcription	BP	0.175322
GO:0099081	0.000805298	0.999614	33	326	supramolecular polymer	CC	0.196268
GO:0035239	0.000828437	0.999612	31	303	tube morphogenesis	BP	0.198946
GO:0002755	0.000840294	0.999987	3	4	MyD88-dependent toll-like receptor signaling pathway	BP	0.198946
GO:0072562	0.000857123	0.999896	6	19	blood microparticle	CC	0.200072
GO:0045178	0.000896437	0.999725	14	95	basal part of cell	CC	0.206342
GO:0070482	0.00095463	0.999664	17	129	response to oxygen levels	BP	0.214036
GO:1902287	0.000956146	0.999945	4	9	semaphorin-plexin signaling pathway involved in axon guidance	BP	0.214036
GO:0017154	0.000968606	0.999944	4	9	semaphorin receptor activity	MF	0.214036
GO:0005903	0.000999071	0.999812	8	37	brush border	CC	0.2174
GO:0031424	0.00101071	0.999906	5	14	keratinization	BP	0.2174
GO:0042692	0.00102318	0.999651	16	119	muscle cell differentiation	BP	0.2174
GO:0005102	0.00109219	0.99946	34	346	signaling receptor binding	MF	0.228072
GO:0097524	0.00110093	0.999981	3	4	sperm plasma membrane	CC	0.228072
GO:0030055	0.0011764	0.999451	29	273	cell-substrate junction	CC	0.240697
GO:0099512	0.00126279	0.999384	32	321	supramolecular fiber	CC	0.252968
GO:0070161	0.0012669	0.999292	49	557	anchoring junction	CC	0.252968
GO:0048869	0.00131109	0.999158	96	1295	cellular developmental process	BP	0.257883
GO:0007422	0.00132263	0.999818	6	23	peripheral nervous system development	BP	0.257883
GO:0014044	0.0013855	0.999855	5	16	Schwann cell development	BP	0.263668
GO:0030154	0.00139429	0.999103	95	1281	cell differentiation	BP	0.263668
GO:0009303	0.00140442	0.999804	6	23	rRNA transcription	BP	0.263668
GO:0036293	0.00141595	0.999501	16	122	response to decreased oxygen levels	BP	0.263668
GO:0014823	0.00145055	0.999796	6	23	response to activity	BP	0.26711
GO:0010033	0.00149963	0.999065	77	988	response to organic substance	BP	0.273115
GO:1902285	0.001524	0.999896	4	10	semaphorin-plexin signaling pathway involved in neuron projection guidance	BP	0.274536
GO:0016323	0.0016106	0.999526	12	79	basolateral plasma membrane	CC	0.287015
GO:0030506	0.00163019	0.999953	3	5	ankyrin binding	MF	0.287416
GO:0007010	0.00167128	0.999032	53	630	cytoskeleton organization	BP	0.291559
GO:0008544	0.00176621	0.999387	15	113	epidermis development	BP	0.303667
GO:0035295	0.00177733	0.999084	35	373	tube development	BP	0.303667
GO:0005938	0.00191198	0.999235	19	159	cell cortex	CC	0.321267
GO:0032502	0.00191911	0.998706	137	1995	developmental process	BP	0.321267
GO:0005925	0.00195144	0.999068	28	269	focal adhesion	CC	0.323413
GO:0071896	0.00203947	0.999936	3	5	protein localization to adherens junction	BP	0.334655
GO:0001666	0.00229717	0.999179	15	116	response to hypoxia	BP	0.373013
GO:0023026	0.0023201	0.99983	4	9	MHC class II protein complex binding	MF	0.373013
GO:0021782	0.00234076	0.999555	7	34	glial cell development	BP	0.373013
GO:0150034	0.00267582	0.999111	13	94	distal axon	CC	0.422346
GO:1901700	0.00282688	0.998375	46	540	response to oxygen-containing compound	BP	0.44198
GO:0034250	0.00295636	0.999059	12	83	positive regulation of cellular amide metabolic process	BP	0.454924
GO:0009628	0.00302535	0.998358	37	409	response to abiotic stimulus	BP	0.454924
GO:0034707	0.00310001	0.999866	3	6	chloride channel complex	CC	0.454924
GO:0043083	0.0031018	1	2	2	synaptic cleft	CC	0.454924
GO:0043615	0.00310181	1	2	2	astrocyte cell migration	BP	0.454924
GO:0021627	0.00310182	1	2	2	olfactory nerve morphogenesis	BP	0.454924
GO:0021628	0.00310182	1	2	2	olfactory nerve formation	BP	0.454924
GO:2001046	0.00314937	0.999863	3	6	positive regulation of integrin-mediated signaling pathway	BP	0.456379
GO:0042026	0.00318799	0.999731	4	10	protein refolding	BP	0.456379
GO:1905460	0.00322191	1	2	2	negative regulation of vascular associated smooth muscle cell apoptotic process	BP	0.456379
GO:0009719	0.00324759	0.998098	48	572	response to endogenous stimulus	BP	0.456379
GO:0071526	0.00324942	0.999569	5	19	semaphorin-plexin signaling pathway	BP	0.456379
GO:0051149	0.0033155	0.999558	5	19	positive regulation of muscle cell differentiation	BP	0.461746
GO:0034399	0.00338571	0.998901	12	86	nuclear periphery	CC	0.462894
GO:0023023	0.00340332	0.999708	4	10	MHC protein complex binding	MF	0.462894
GO:0042476	0.00345539	0.999289	7	36	odontogenesis	BP	0.462894
GO:0005911	0.00346314	0.998399	23	222	cell-cell junction	CC	0.462894
GO:0060473	0.0034634	1	2	2	cortical granule	CC	0.462894
GO:0051082	0.0035878	0.999063	9	51	unfolded protein binding	MF	0.470916
GO:0005216	0.00359008	0.999056	9	55	ion channel activity	MF	0.470916
GO:0043335	0.00362691	1	2	2	protein unfolding	BP	0.470916
GO:0007166	0.00363708	0.997717	64	827	cell surface receptor signaling pathway	BP	0.470916
GO:0016363	0.00372157	0.998849	11	76	nuclear matrix	CC	0.477542
GO:0034446	0.00374588	0.999007	9	56	substrate adhesion-dependent cell spreading	BP	0.477542
GO:0044306	0.00381106	0.999334	6	26	neuron projection terminus	CC	0.48108
GO:0032991	0.00383169	0.997349	139	2045	protein-containing complex	CC	0.48108
GO:0007369	0.00391532	0.998779	11	77	gastrulation	BP	0.487885
GO:0005887	0.0039679	0.998051	26	266	integral component of plasma membrane	CC	0.490746
GO:0048856	0.00405941	0.997199	126	1842	anatomical structure development	BP	0.495356
GO:0030235	0.00406495	0.999806	3	6	nitric-oxide synthase regulator activity	MF	0.495356
GO:0070182	0.00416588	0.999595	4	12	DNA polymerase binding	MF	0.50395
GO:0050808	0.00432628	0.998224	17	148	synapse organization	BP	0.50856
GO:0010001	0.00435042	0.998714	10	68	glial cell differentiation	BP	0.50856
GO:0015874	0.00438863	1	2	2	norepinephrine transport	BP	0.50856
GO:0030141	0.00439311	0.997826	26	261	secretory granule	CC	0.50856
GO:0006360	0.00440445	0.999049	7	37	transcription by RNA polymerase I	BP	0.50856
GO:1902414	0.0044191	0.999046	7	37	protein localization to cell junction	BP	0.50856
GO:0001704	0.00441977	0.998913	8	47	formation of primary germ layer	BP	0.50856
GO:0031226	0.00444948	0.997764	27	282	intrinsic component of plasma membrane	CC	0.50856
GO:0005788	0.0045447	0.998464	12	90	endoplasmic reticulum lumen	CC	0.515886
GO:0016627	0.00471522	0.999513	4	13	oxidoreductase activity, acting on the CH-CH group of donors	MF	0.531601
GO:0001503	0.00483156	0.998054	16	138	ossification	BP	0.532568
GO:0030280	0.00493432	0.999747	3	6	structural constituent of skin epidermis	MF	0.532568
GO:0050840	0.00496577	0.999264	5	20	extracellular matrix binding	MF	0.532568
GO:0070887	0.00497442	0.996754	73	968	cellular response to chemical stimulus	BP	0.532568
GO:0043235	0.00501706	0.998282	12	91	receptor complex	CC	0.532568
GO:0000323	0.0050464	0.997549	24	239	lytic vacuole	CC	0.532568
GO:0005764	0.0050464	0.997549	24	239	lysosome	CC	0.532568
GO:0030863	0.00521796	0.998544	9	56	cortical cytoskeleton	CC	0.532568
GO:0086019	0.00523247	0.999698	3	7	cell-cell signaling involved in cardiac conduction	BP	0.532568
GO:0007229	0.0052669	0.998663	8	48	integrin-mediated signaling pathway	BP	0.532568
GO:0002134	0.00527008	1	2	2	UTP binding	MF	0.532568
GO:0002135	0.00527008	1	2	2	CTP binding	MF	0.532568
GO:0017098	0.00527008	1	2	2	sulfonylurea receptor binding	MF	0.532568
GO:0032552	0.00527008	1	2	2	deoxyribonucleotide binding	MF	0.532568
GO:0032554	0.00527008	1	2	2	purine deoxyribonucleotide binding	MF	0.532568
GO:0032558	0.00527008	1	2	2	adenyl deoxyribonucleotide binding	MF	0.532568
GO:0032564	0.00527008	1	2	2	dATP binding	MF	0.532568
GO:0099623	0.005324	0.999691	3	7	regulation of cardiac muscle cell membrane repolarization	BP	0.534755
GO:0090235	0.00552689	0.999674	3	7	regulation of metaphase plate congression	BP	0.55179
GO:0034663	0.00564548	0.999665	3	7	endoplasmic reticulum chaperone complex	CC	0.560255
GO:0030056	0.00576371	0.999655	3	7	hemidesmosome	CC	0.568583
GO:0150105	0.00580599	0.999364	4	13	protein localization to cell-cell junction	BP	0.569365
GO:0008092	0.00586256	0.996675	37	428	cytoskeletal protein binding	MF	0.571531
GO:0007167	0.00599952	0.996703	33	374	enzyme-linked receptor protein signaling pathway	BP	0.577191
GO:0016528	0.00601508	0.99882	6	30	sarcoplasm	CC	0.577191
GO:0060562	0.00602511	0.997681	14	118	epithelial tube morphogenesis	BP	0.577191
GO:0099080	0.0060847	0.996401	43	514	supramolecular complex	CC	0.57955
GO:0043008	0.00619226	0.99962	3	7	ATP-dependent protein binding	MF	0.584939
GO:0003676	0.00625728	0.995659	108	1543	nucleic acid binding	MF	0.584939
GO:0009986	0.00629325	0.997104	20	191	cell surface	CC	0.584939
GO:1902476	0.00631774	0.999277	4	14	chloride transmembrane transport	BP	0.584939
GO:0015108	0.00631775	0.999277	4	14	chloride transmembrane transporter activity	MF	0.584939
GO:0009605	0.00646351	0.995928	56	716	response to external stimulus	BP	0.593148
GO:0048488	0.00654894	0.998692	6	30	synaptic vesicle endocytosis	BP	0.593148
GO:0140238	0.00654894	0.998692	6	30	presynaptic endocytosis	BP	0.593148
GO:0034774	0.00658537	0.997445	14	112	secretory granule lumen	CC	0.593148
GO:0060205	0.00658537	0.997445	14	112	cytoplasmic vesicle lumen	CC	0.593148
GO:0101002	0.00664702	0.99777	11	78	ficolin-1-rich granule	CC	0.595465
GO:0007416	0.00685048	0.998171	8	51	synapse assembly	BP	0.610393
GO:0034764	0.00693389	0.997798	10	72	positive regulation of transmembrane transport	BP	0.611591
GO:0032501	0.00693774	0.995093	134	2004	multicellular organismal process	BP	0.611591
GO:0072359	0.00701489	0.996066	34	391	circulatory system development	BP	0.61512
GO:0031983	0.00709845	0.99722	14	113	vesicle lumen	CC	0.619172
GO:0051208	0.00726451	0.998259	7	41	sequestering of calcium ion	BP	0.630339
GO:0060349	0.00769659	0.998396	6	32	bone morphogenesis	BP	0.664352
GO:0120111	0.00792311	0.998069	7	41	neuron projection cytoplasm	CC	0.670115
GO:0031589	0.00797355	0.9965	17	159	cell-substrate adhesion	BP	0.670115
GO:0005516	0.00800699	0.997401	10	72	calmodulin binding	MF	0.670115
GO:0022011	0.0080126	0.999002	4	15	myelination in peripheral nervous system	BP	0.670115
GO:0032292	0.0080126	0.999002	4	15	peripheral nervous system axon ensheathment	BP	0.670115
GO:0043113	0.00804489	0.998996	4	15	receptor clustering	BP	0.670115
GO:0006457	0.00804639	0.997064	12	93	protein folding	BP	0.670115
GO:0071310	0.00817275	0.994698	61	798	cellular response to organic substance	BP	0.67495
GO:0001764	0.0081859	0.997523	9	63	neuron migration	BP	0.67495
GO:0060236	0.00829744	0.998574	5	23	regulation of mitotic spindle organization	BP	0.68076
GO:0048471	0.00834221	0.995534	28	306	perinuclear region of cytoplasm	CC	0.681062
GO:0033045	0.00863585	0.997595	8	52	regulation of sister chromatid segregation	BP	0.701578
GO:0015844	0.00887686	0.999337	3	8	monoamine transport	BP	0.703559
GO:0051937	0.00887686	0.999337	3	8	catecholamine transport	BP	0.703559
GO:0014850	0.00889975	0.999335	3	8	response to muscle activity	BP	0.703559
GO:0021603	0.00896162	0.999828	2	3	cranial nerve formation	BP	0.703559
GO:0021553	0.00896164	0.999828	2	3	olfactory nerve development	BP	0.703559
GO:0030321	0.00899714	0.999827	2	3	transepithelial chloride transport	BP	0.703559
GO:0072205	0.00907187	0.999825	2	3	metanephric collecting duct development	BP	0.703559
GO:0043260	0.00909681	0.999824	2	3	laminin-11 complex	CC	0.703559
GO:1905031	0.00915097	0.999823	2	3	regulation of membrane repolarization during cardiac muscle cell action potential	BP	0.703559
GO:0015926	0.00919437	0.999821	2	3	glucosidase activity	MF	0.703559
GO:0098609	0.00923772	0.995132	26	282	cell-cell adhesion	BP	0.703559
GO:0043259	0.00924015	0.99982	2	3	laminin-10 complex	CC	0.703559
GO:0098637	0.00924015	0.99982	2	3	protein complex involved in cell-matrix adhesion	CC	0.703559
GO:0009790	0.00925457	0.994661	35	414	embryo development	BP	0.703559
GO:0043236	0.00936817	0.998778	4	15	laminin binding	MF	0.707683
GO:0001649	0.00939859	0.996669	11	86	osteoblast differentiation	BP	0.707683
GO:0031253	0.00948886	0.996139	14	121	cell projection membrane	CC	0.707683
GO:0071285	0.00949853	0.999812	2	3	cellular response to lithium ion	BP	0.707683
GO:0000904	0.00952231	0.994969	26	284	cell morphogenesis involved in differentiation	BP	0.707683
GO:0005610	0.00981641	0.999802	2	3	laminin-5 complex	CC	0.723138
GO:0051146	0.00984939	0.996484	11	87	striated muscle cell differentiation	BP	0.723138
GO:0005844	0.00986117	0.997493	7	41	polysome	CC	0.723138
GO:0055085	0.0099926	0.994399	31	353	transmembrane transport	BP	0.729548
GO:0009651	0.0102027	0.999197	3	8	response to salt stress	BP	0.741616
GO:0060674	0.0103456	0.998592	4	16	placenta blood vessel development	BP	0.748724
GO:1902255	0.0105768	0.999778	2	3	positive regulation of intrinsic apoptotic signaling pathway by p53 class mediator	BP	0.762129
GO:0030016	0.0106933	0.996365	10	75	myofibril	CC	0.764149
GO:0033018	0.0106971	0.999775	2	3	sarcoplasmic reticulum lumen	CC	0.764149
GO:0048870	0.0108156	0.993324	44	551	cell motility	BP	0.769301
GO:0005773	0.0108628	0.994272	25	269	vacuole	CC	0.769358
GO:0030018	0.0109615	0.997137	7	44	Z disc	CC	0.772712
GO:0043209	0.011063	0.997945	5	24	myelin sheath	CC	0.772712
GO:0042995	0.0110669	0.992811	56	734	cell projection	CC	0.772712
GO:0043679	0.0110967	0.99795	5	23	axon terminus	CC	0.772712
GO:0060561	0.0112276	0.999043	3	9	apoptotic process involved in morphogenesis	BP	0.773866
GO:0005796	0.0112512	0.99789	5	25	Golgi lumen	CC	0.773866
GO:0021884	0.0112534	0.99904	3	9	forebrain neuron development	BP	0.773866
GO:1904813	0.0113765	0.996376	9	61	ficolin-1-rich granule lumen	CC	0.778981
GO:0005254	0.0114217	0.999021	3	9	chloride channel activity	MF	0.778981
GO:0045202	0.0114835	0.993221	36	431	synapse	CC	0.779984
GO:0042475	0.0115956	0.997809	5	25	odontogenesis of dentin-containing tooth	BP	0.784381
GO:0045727	0.0117201	0.995959	10	75	positive regulation of translation	BP	0.786765
GO:0043292	0.0117258	0.995954	10	76	contractile fiber	CC	0.786765
GO:0099524	0.0118564	0.999013	3	8	postsynaptic cytosol	CC	0.789657
GO:0090224	0.0118771	0.997742	5	25	regulation of spindle organization	BP	0.789657
GO:2001044	0.0119118	0.998962	3	9	regulation of integrin-mediated signaling pathway	BP	0.789657
GO:0022804	0.0119838	0.995163	13	112	active transmembrane transporter activity	MF	0.791266
GO:0034330	0.0121086	0.993551	25	274	cell junction organization	BP	0.796334
GO:0030220	0.0122289	0.998924	3	9	platelet formation	BP	0.801062
GO:1990904	0.0122905	0.993001	31	350	ribonucleoprotein complex	CC	0.801933
GO:0071495	0.0124236	0.992429	40	492	cellular response to endogenous stimulus	BP	0.807439
GO:0030017	0.0125924	0.995899	9	66	sarcomere	CC	0.812472
GO:0051873	0.0126203	0.999709	2	3	killing by host of symbiont cells	BP	0.812472
GO:0071229	0.0126482	0.997037	6	35	cellular response to acid chemical	BP	0.812472
GO:0042472	0.0127655	0.998129	4	17	inner ear morphogenesis	BP	0.816844
GO:0032557	0.0129566	0.999698	2	3	pyrimidine ribonucleotide binding	MF	0.825883
GO:0006821	0.01317	0.998052	4	17	chloride transport	BP	0.835306
GO:0030911	0.0132052	0.999689	2	3	TPR domain binding	MF	0.835306
GO:0030424	0.0132557	0.9933	21	220	axon	CC	0.835308
GO:0086002	0.0138096	0.997928	4	17	cardiac muscle cell action potential involved in contraction	BP	0.858829
GO:0031674	0.013863	0.996193	7	46	I band	CC	0.858829
GO:0030855	0.0138892	0.992946	21	222	epithelial cell differentiation	BP	0.858829
GO:0031057	0.0139085	0.997235	5	26	negative regulation of histone modification	BP	0.858829
GO:0034975	0.0139266	0.998713	3	9	protein folding in endoplasmic reticulum	BP	0.858829
GO:0098636	0.0139577	0.997899	4	17	protein complex involved in cell adhesion	CC	0.858829
GO:0070633	0.0139917	0.998705	3	9	transepithelial transport	BP	0.858829
GO:0016529	0.0140965	0.997188	5	26	sarcoplasmic reticulum	CC	0.862072
GO:0090079	0.0141497	0.995685	8	54	translation regulator activity, nucleic acid binding	MF	0.862141
GO:0030029	0.0142389	0.991865	30	351	actin filament-based process	BP	0.864401
GO:0120025	0.0144602	0.990554	53	697	plasma membrane bounded cell projection	CC	0.874629
GO:0007154	0.0145225	0.989449	123	1858	cell communication	BP	0.875207
GO:0001738	0.014863	0.995862	7	46	morphogenesis of a polarized epithelium	BP	0.892479
GO:0031491	0.0149345	0.995838	7	46	nucleosome binding	MF	0.893535
GO:0046890	0.0152721	0.995718	7	47	regulation of lipid biosynthetic process	BP	0.903699
GO:2000463	0.0154357	0.998468	3	10	positive regulation of excitatory postsynaptic potential	BP	0.903699
GO:0050793	0.0154515	0.989556	63	863	regulation of developmental process	BP	0.903699
GO:0043270	0.0155307	0.994748	9	69	positive regulation of ion transport	BP	0.903699
GO:0008135	0.0155798	0.995637	7	44	translation factor activity, RNA binding	MF	0.903699
GO:0060076	0.0155958	0.998447	3	10	excitatory synapse	CC	0.903699
GO:0036465	0.0156671	0.99614	6	36	synaptic vesicle recycling	BP	0.903699
GO:0070831	0.0156752	0.998436	3	10	basement membrane assembly	BP	0.903699
GO:0051963	0.0157149	0.996763	5	27	regulation of synapse assembly	BP	0.903699
GO:0060716	0.0157152	0.99843	3	10	labyrinthine layer blood vessel development	BP	0.903699
GO:0051239	0.0158123	0.989354	61	830	regulation of multicellular organismal process	BP	0.903699
GO:0007417	0.0158501	0.990863	30	354	central nervous system development	BP	0.903699
GO:0022836	0.0158587	0.996072	6	37	gated channel activity	MF	0.903699
GO:0016477	0.0160986	0.989952	41	519	cell migration	BP	0.903699
GO:0001533	0.0161678	0.997456	4	17	cornified envelope	CC	0.903699
GO:0099522	0.0162537	0.998408	3	9	cytosolic region	CC	0.903699
GO:0048731	0.016267	0.988377	94	1372	system development	BP	0.903699
GO:0043195	0.0163962	0.998388	3	9	terminal bouton	CC	0.903699
GO:0016328	0.0164156	0.99658	5	27	lateral plasma membrane	CC	0.903699
GO:0036344	0.0165978	0.998307	3	10	platelet morphogenesis	BP	0.903699
GO:0033047	0.0171082	0.996398	5	27	regulation of mitotic sister chromatid segregation	BP	0.903699
GO:0060306	0.0172063	0.998221	3	10	regulation of membrane repolarization	BP	0.903699
GO:0021828	0.0172643	0.999341	2	4	gonadotrophin-releasing hormone neuronal migration to the hypothalamus	BP	0.903699
GO:0021855	0.0172643	0.999341	2	4	hypothalamus cell migration	BP	0.903699
GO:0021856	0.0172643	0.999341	2	4	hypothalamic tangential migration using cell-axon interactions	BP	0.903699
GO:0021886	0.0172643	0.999341	2	4	hypothalamus gonadotrophin-releasing hormone neuron differentiation	BP	0.903699
GO:0021888	0.0172643	0.999341	2	4	hypothalamus gonadotrophin-releasing hormone neuron development	BP	0.903699
GO:0021979	0.0172643	0.999341	2	4	hypothalamus cell differentiation	BP	0.903699
GO:0048499	0.0172644	0.999341	2	4	synaptic vesicle membrane organization	BP	0.903699
GO:0060088	0.0172755	0.99934	2	4	auditory receptor cell stereocilium organization	BP	0.903699
GO:0090153	0.0172926	0.999339	2	4	regulation of sphingolipid biosynthetic process	BP	0.903699
GO:1905038	0.0172926	0.999339	2	4	regulation of membrane lipid metabolic process	BP	0.903699
GO:0032584	0.0173149	0.999338	2	4	growth cone membrane	CC	0.903699
GO:0021859	0.0173381	0.999337	2	4	pyramidal neuron differentiation	BP	0.903699
GO:0021860	0.0173381	0.999337	2	4	pyramidal neuron development	BP	0.903699
GO:0097435	0.0173749	0.990104	28	324	supramolecular fiber organization	BP	0.903699
GO:0072044	0.0174202	0.999332	2	4	collecting duct development	BP	0.903699
GO:0043903	0.0174648	0.997159	4	18	regulation of biological process involved in symbiotic interaction	BP	0.903699
GO:0052372	0.0174648	0.997159	4	18	modulation by symbiont of entry into host	BP	0.903699
GO:0046322	0.0174775	0.999328	2	4	negative regulation of fatty acid oxidation	BP	0.903699
GO:0015075	0.0174814	0.991613	17	170	ion transmembrane transporter activity	MF	0.903699
GO:0016972	0.0175332	0.999325	2	4	thiol oxidase activity	MF	0.903699
GO:0034392	0.0175888	0.999322	2	4	negative regulation of smooth muscle cell apoptotic process	BP	0.903699
GO:0045595	0.0177057	0.988874	41	523	regulation of cell differentiation	BP	0.903699
GO:0009295	0.0177096	0.996238	5	27	nucleoid	CC	0.903699
GO:0042645	0.0177096	0.996238	5	27	mitochondrial nucleoid	CC	0.903699
GO:0045785	0.0177436	0.991681	16	159	positive regulation of cell adhesion	BP	0.903699
GO:0005775	0.0177875	0.994322	8	57	vacuolar lumen	CC	0.903699
GO:0051664	0.0178143	0.999308	2	4	nuclear pore localization	BP	0.903699
GO:0030864	0.0178308	0.994851	7	46	cortical actin cytoskeleton	CC	0.903699
GO:0008091	0.0179453	0.9993	2	4	spectrin	CC	0.905895
GO:0098858	0.0179834	0.993755	9	71	actin-based cell projection	CC	0.905895
GO:0015820	0.0182077	0.999285	2	4	leucine transport	BP	0.914413
GO:0016331	0.0182838	0.994114	8	60	morphogenesis of embryonic epithelium	BP	0.91546
GO:0008494	0.0183774	0.999274	2	4	translation activator activity	MF	0.917378
GO:0051983	0.0184595	0.993561	9	71	regulation of chromosome segregation	BP	0.918706
GO:0044295	0.0185166	0.998031	3	10	axonal growth cone	CC	0.918788
GO:0008190	0.0186813	0.999256	2	4	eukaryotic initiation factor 4E binding	MF	0.924193
GO:0008203	0.0189837	0.994421	7	49	cholesterol metabolic process	BP	0.936359
GO:0085029	0.0191314	0.996774	4	19	extracellular matrix assembly	BP	0.939834
GO:0043202	0.0191871	0.995839	5	27	lysosomal lumen	CC	0.939834
GO:0004553	0.0192417	0.99675	4	19	hydrolase activity, hydrolyzing O-glycosyl compounds	MF	0.939834
GO:0075525	0.0193013	0.999217	2	4	viral translational termination-reinitiation	BP	0.939834
GO:0098903	0.0193377	0.999215	2	4	regulation of membrane repolarization during action potential	BP	0.939834
GO:0071541	0.019436	0.999209	2	4	eukaryotic translation initiation factor 3 complex, eIF3m	CC	0.941852
GO:0099513	0.0195371	0.989407	23	256	polymeric cytoskeletal fiber	CC	0.943989
GO:0032288	0.020507	0.997675	3	11	myelin assembly	BP	0.981241
GO:0015318	0.0205208	0.990761	14	133	inorganic molecular entity transmembrane transporter activity	MF	0.981241
GO:0043022	0.0207167	0.994538	6	38	ribosome binding	MF	0.981241
GO:0099503	0.0208634	0.98818	26	297	secretory vesicle	CC	0.981241
GO:0086065	0.0209007	0.996379	4	19	cell communication involved in cardiac conduction	BP	0.981241
GO:0015297	0.0211707	0.995254	5	29	antiporter activity	MF	0.981241
GO:0010801	0.0211902	0.997568	3	11	negative regulation of peptidyl-threonine phosphorylation	BP	0.981241
GO:0019062	0.0213284	0.999087	2	4	virion attachment to host cell	BP	0.981241
GO:0044650	0.0213284	0.999087	2	4	adhesion of symbiont to host cell	BP	0.981241
GO:0005253	0.0213571	0.997541	3	11	anion channel activity	MF	0.981241
GO:0099622	0.0214044	0.997533	3	11	cardiac muscle cell membrane repolarization	BP	0.981241
GO:0015103	0.0214747	0.995168	5	29	inorganic anion transmembrane transporter activity	MF	0.981241
GO:0097278	0.0218879	0.99905	2	4	complement-dependent cytotoxicity	BP	0.981241
GO:0009725	0.022239	0.987183	27	318	response to hormone	BP	0.981241
GO:0030837	0.022392	0.994906	5	29	negative regulation of actin filament polymerization	BP	0.981241
GO:0021954	0.022564	0.994857	5	29	central nervous system neuron development	BP	0.981241
GO:0050896	0.0226219	0.983138	161	2538	response to stimulus	BP	0.981241
GO:0015629	0.0227391	0.988051	20	216	actin cytoskeleton	CC	0.981241
GO:1902949	0.0227962	0.998989	2	4	positive regulation of tau-protein kinase activity	BP	0.981241
GO:0019103	0.0227992	0.998988	2	4	pyrimidine nucleotide binding	MF	0.981241
GO:0048468	0.0228205	0.984761	51	688	cell development	BP	0.981241
GO:0042471	0.0228388	0.995904	4	20	ear morphogenesis	BP	0.981241
GO:0060079	0.0228824	0.995893	4	20	excitatory postsynaptic potential	BP	0.981241
GO:0051651	0.0228835	0.991166	10	86	maintenance of location in cell	BP	0.981241
GO:0043005	0.0229112	0.985939	34	423	neuron projection	CC	0.981241
GO:1902652	0.0232021	0.992876	7	51	secondary alcohol metabolic process	BP	0.981241
GO:0016125	0.0232814	0.992847	7	51	sterol metabolic process	BP	0.981241
GO:0008347	0.0233054	0.995794	4	20	glial cell migration	BP	0.981241
GO:0005509	0.0239026	0.988094	17	177	calcium ion binding	MF	0.981241
GO:0010243	0.0239644	0.985571	31	379	response to organonitrogen compound	BP	0.981241
GO:0045214	0.0240058	0.997109	3	11	sarcomere organization	BP	0.981241
GO:0062014	0.024029	0.994413	5	30	negative regulation of small molecule metabolic process	BP	0.981241
GO:0060048	0.0241804	0.993367	6	40	cardiac muscle contraction	BP	0.981241
GO:0071248	0.0242213	0.992497	7	51	cellular response to metal ion	BP	0.981241
GO:0042060	0.0242863	0.988474	15	150	wound healing	BP	0.981241
GO:0010927	0.0243467	0.99331	6	40	cellular component assembly involved in morphogenesis	BP	0.981241
GO:0050821	0.0245182	0.989928	11	97	protein stabilization	BP	0.981241
GO:0071711	0.0247381	0.995452	4	20	basement membrane organization	BP	0.981241
GO:0043627	0.0249968	0.99539	4	20	response to estrogen	BP	0.981241
GO:0051293	0.0251083	0.994094	5	30	establishment of spindle localization	BP	0.981241
GO:0031410	0.0255751	0.982373	59	815	cytoplasmic vesicle	CC	0.981241
GO:0043009	0.0256911	0.985876	22	252	chordate embryonic development	BP	0.981241
GO:1905684	0.0258561	0.998771	2	4	regulation of plasma membrane repair	BP	0.981241
GO:0022857	0.0260557	0.9861	20	220	transmembrane transporter activity	MF	0.981241
GO:0140657	0.0260764	0.985447	23	262	ATP-dependent activity	MF	0.981241
GO:0042491	0.0261102	0.996687	3	12	inner ear auditory receptor cell differentiation	BP	0.981241
GO:0040011	0.0263024	0.983674	34	429	locomotion	BP	0.981241
GO:0032496	0.0263778	0.990175	9	76	response to lipopolysaccharide	BP	0.981241
GO:0021879	0.0264803	0.996621	3	12	forebrain neuron differentiation	BP	0.981241
GO:0008299	0.0266544	0.99659	3	12	isoprenoid biosynthetic process	BP	0.981241
GO:0097708	0.0267336	0.981524	59	817	intracellular vesicle	CC	0.981241
GO:0033687	0.0268942	0.996548	3	12	osteoblast proliferation	BP	0.981241
GO:0033688	0.0268942	0.996548	3	12	regulation of osteoblast proliferation	BP	0.981241
GO:0099565	0.0270403	0.994856	4	21	chemical synaptic transmission, postsynaptic	BP	0.981241
GO:0098794	0.0271041	0.985478	20	221	postsynapse	CC	0.981241
GO:0004435	0.0277202	0.99842	2	5	phosphatidylinositol phospholipase C activity	MF	0.981241
GO:0097094	0.0277202	0.99842	2	5	craniofacial suture morphogenesis	BP	0.981241
GO:0002093	0.0277346	0.998419	2	5	auditory receptor cell morphogenesis	BP	0.981241
GO:0000992	0.0277735	0.998416	2	5	RNA polymerase III cis-regulatory region sequence-specific DNA binding	MF	0.981241
GO:0001006	0.0277735	0.998416	2	5	RNA polymerase III type 3 promoter sequence-specific DNA binding	MF	0.981241
GO:0001016	0.0277735	0.998416	2	5	RNA polymerase III transcription regulatory region sequence-specific DNA binding	MF	0.981241
GO:0032287	0.0278029	0.998413	2	5	peripheral nervous system myelin maintenance	BP	0.981241
GO:0031647	0.0278701	0.986535	15	151	regulation of protein stability	BP	0.981241
GO:0031490	0.0280063	0.990194	8	64	chromatin DNA binding	MF	0.981241
GO:0005652	0.0280073	0.998395	2	5	nuclear lamina	CC	0.981241
GO:0016670	0.0280589	0.99839	2	5	oxidoreductase activity, acting on a sulfur group of donors, oxygen as acceptor	MF	0.981241
GO:1904375	0.0280766	0.990165	8	64	regulation of protein localization to cell periphery	BP	0.981241
GO:0001768	0.0280835	0.998388	2	5	establishment of T cell polarity	BP	0.981241
GO:0051764	0.0280961	0.998387	2	5	actin crosslink formation	BP	0.981241
GO:0050750	0.0282305	0.996307	3	12	low-density lipoprotein particle receptor binding	MF	0.981241
GO:0035987	0.028285	0.994544	4	21	endodermal cell differentiation	BP	0.981241
GO:0007162	0.0283296	0.988074	11	102	negative regulation of cell adhesion	BP	0.981241
GO:0016114	0.0283319	0.998366	2	5	terpenoid biosynthetic process	BP	0.981241
GO:0045293	0.0283507	0.998364	2	5	mRNA editing complex	CC	0.981241
GO:0030834	0.0283608	0.994524	4	21	regulation of actin filament depolymerization	BP	0.981241
GO:0032729	0.0283965	0.996277	3	12	positive regulation of interferon-gamma production	BP	0.981241
GO:0030048	0.0284227	0.990874	7	53	actin filament-based movement	BP	0.981241
GO:0086014	0.028435	0.998357	2	5	atrial cardiac muscle cell action potential	BP	0.981241
GO:0086026	0.028435	0.998357	2	5	atrial cardiac muscle cell to AV node cell signaling	BP	0.981241
GO:0086066	0.028435	0.998357	2	5	atrial cardiac muscle cell to AV node cell communication	BP	0.981241
GO:0098661	0.0285323	0.994481	4	21	inorganic anion transmembrane transport	BP	0.981241
GO:0071230	0.0286419	0.993003	5	31	cellular response to amino acid stimulus	BP	0.981241
GO:0097718	0.0288254	0.994442	4	20	disordered domain specific binding	MF	0.981241
GO:0015803	0.0289053	0.998315	2	5	branched-chain amino acid transport	BP	0.981241
GO:0015291	0.0289708	0.989782	8	65	secondary active transmembrane transporter activity	MF	0.981241
GO:0098590	0.0290271	0.982377	30	368	plasma membrane region	CC	0.981241
GO:0099523	0.0294674	0.998495	2	4	presynaptic cytosol	CC	0.981241
GO:0045429	0.0297713	0.996024	3	12	positive regulation of nitric oxide biosynthetic process	BP	0.981241
GO:1904407	0.0297713	0.996024	3	12	positive regulation of nitric oxide metabolic process	BP	0.981241
GO:0022607	0.0298575	0.978495	76	1097	cellular component assembly	BP	0.981241
GO:0004198	0.0299495	0.99822	2	5	calcium-dependent cysteine-type endopeptidase activity	MF	0.981241
GO:0015850	0.0301542	0.989282	8	65	organic hydroxy compound transport	BP	0.981241
GO:0097110	0.030365	0.992466	5	31	scaffold protein binding	MF	0.981241
GO:0007169	0.0304174	0.983222	21	242	transmembrane receptor protein tyrosine kinase signaling pathway	BP	0.981241
GO:1901838	0.0304707	0.998171	2	5	positive regulation of transcription of nucleolar large rRNA by RNA polymerase I	BP	0.981241
GO:0018149	0.0309689	0.998125	2	5	peptide cross-linking	BP	0.981241
GO:0046939	0.0314012	0.990828	6	41	nucleotide phosphorylation	BP	0.981241
GO:0060078	0.0316205	0.993647	4	22	regulation of postsynaptic membrane potential	BP	0.981241
GO:0001843	0.0317207	0.99068	6	43	neural tube closure	BP	0.981241
GO:0060606	0.0317207	0.99068	6	43	tube closure	BP	0.981241
GO:1901363	0.0317536	0.975958	142	2217	heterocyclic compound binding	MF	0.981241
GO:0051240	0.0318885	0.979759	35	449	positive regulation of multicellular organismal process	BP	0.981241
GO:0023052	0.0319959	0.975926	119	1836	signaling	BP	0.981241
GO:0001656	0.0320267	0.993539	4	22	metanephros development	BP	0.981241
GO:2000535	0.0321952	0.998009	2	5	regulation of entry of bacterium into host cell	BP	0.981241
GO:0060541	0.0323747	0.98747	9	79	respiratory system development	BP	0.981241
GO:1902742	0.0324023	0.995455	3	13	apoptotic process involved in development	BP	0.981241
GO:0043325	0.032486	0.995439	3	13	phosphatidylinositol-3,4-bisphosphate binding	MF	0.981241
GO:0046627	0.032526	0.993407	4	22	negative regulation of insulin receptor signaling pathway	BP	0.981241
GO:0034405	0.0325382	0.995429	3	13	response to fluid shear stress	BP	0.981241
GO:0010765	0.032732	0.995391	3	13	positive regulation of sodium ion transport	BP	0.981241
GO:0098815	0.0327478	0.995388	3	13	modulation of excitatory postsynaptic potential	BP	0.981241
GO:0006811	0.0327686	0.980234	28	342	ion transport	BP	0.981241
GO:0044406	0.0327792	0.997952	2	5	adhesion of symbiont to host	BP	0.981241
GO:2000010	0.0328233	0.997948	2	5	positive regulation of protein localization to cell surface	BP	0.981241
GO:0048009	0.0328504	0.995367	3	13	insulin-like growth factor receptor signaling pathway	BP	0.981241
GO:0008028	0.0329046	0.995357	3	13	monocarboxylic acid transmembrane transporter activity	MF	0.981241
GO:0031974	0.0329105	0.975027	147	2314	membrane-enclosed lumen	CC	0.981241
GO:0043233	0.0329105	0.975027	147	2314	organelle lumen	CC	0.981241
GO:0070013	0.0329105	0.975027	147	2314	intracellular organelle lumen	CC	0.981241
GO:1901698	0.0329109	0.979478	32	403	response to nitrogen compound	BP	0.981241
GO:2000736	0.0330317	0.990202	6	43	regulation of stem cell differentiation	BP	0.981241
GO:1902495	0.0330984	0.988012	8	66	transmembrane transporter complex	CC	0.981241
GO:0050766	0.033256	0.995287	3	13	positive regulation of phagocytosis	BP	0.981241
GO:0098900	0.0333569	0.993184	4	22	regulation of action potential	BP	0.981241
GO:0048384	0.0334614	0.995247	3	13	retinoic acid receptor signaling pathway	BP	0.981241
GO:0030324	0.0334977	0.987829	8	67	lung development	BP	0.981241
GO:0032785	0.0337268	0.995194	3	13	negative regulation of DNA-templated transcription, elongation	BP	0.981241
GO:0016043	0.0338118	0.974314	145	2282	cellular component organization	BP	0.981241
GO:0001525	0.0338212	0.982417	17	185	angiogenesis	BP	0.981241
GO:2000242	0.0338878	0.995162	3	13	negative regulation of reproductive process	BP	0.981241
GO:0043279	0.0339054	0.99131	5	32	response to alkaloid	BP	0.981241
GO:0044325	0.0340771	0.988618	7	54	transmembrane transporter binding	MF	0.981241
GO:0042790	0.0344373	0.995053	3	13	nucleolar large rRNA transcription by RNA polymerase I	BP	0.981241
GO:0030162	0.0344716	0.980455	22	256	regulation of proteolysis	BP	0.981241
GO:0140747	0.0345921	0.995021	3	13	regulation of ncRNA transcription	BP	0.981241
GO:0097159	0.0346544	0.973648	143	2240	organic cyclic compound binding	MF	0.981241
GO:1902947	0.0346571	0.997768	2	5	regulation of tau-protein kinase activity	BP	0.981241
GO:0099568	0.0346871	0.985611	10	92	cytoplasmic region	CC	0.981241
GO:0010038	0.0348881	0.984179	12	117	response to metal ion	BP	0.981241
GO:0070325	0.0349521	0.994949	3	13	lipoprotein particle receptor binding	MF	0.981241
GO:0009792	0.0349658	0.980138	22	260	embryo development ending in birth or egg hatching	BP	0.981241
GO:0045793	0.0352591	0.997707	2	5	positive regulation of cell size	BP	0.981241
GO:0002237	0.0354611	0.986041	9	80	response to molecule of bacterial origin	BP	0.981241
GO:0060348	0.0355966	0.985978	9	80	bone development	BP	0.981241
GO:0031430	0.035774	0.997655	2	5	M band	CC	0.981241
GO:0061844	0.0358658	0.997646	2	5	antimicrobial humoral immune response mediated by antimicrobial peptide	BP	0.981241
GO:0034109	0.0360326	0.990612	5	32	homotypic cell-cell adhesion	BP	0.981241
GO:0031369	0.0362542	0.994685	3	13	translation initiation factor binding	MF	0.981241
GO:0030865	0.0365352	0.99042	5	33	cortical cytoskeleton organization	BP	0.981241
GO:0008509	0.0365647	0.986475	8	68	anion transmembrane transporter activity	MF	0.981241
GO:0005856	0.0366657	0.973847	64	914	cytoskeleton	CC	0.981241
GO:0005790	0.0367289	0.994587	3	13	smooth endoplasmic reticulum	CC	0.981241
GO:0048514	0.0371202	0.979724	19	216	blood vessel morphogenesis	BP	0.981241
GO:0051973	0.0373787	0.992082	4	22	positive regulation of telomerase activity	BP	0.981241
GO:0006720	0.0374704	0.992015	4	23	isoprenoid metabolic process	BP	0.981241
GO:0070527	0.0375862	0.992023	4	22	platelet aggregation	BP	0.981241
GO:1900077	0.0376179	0.991974	4	23	negative regulation of cellular response to insulin stimulus	BP	0.981241
GO:0097225	0.0376447	0.994398	3	13	sperm midpiece	CC	0.981241
GO:0044403	0.0377221	0.982087	13	128	biological process involved in symbiotic interaction	BP	0.981241
GO:1900026	0.03841	0.99175	4	23	positive regulation of substrate adhesion-dependent cell spreading	BP	0.981241
GO:0055001	0.0384633	0.986787	7	56	muscle cell development	BP	0.981241
GO:0052547	0.0385179	0.981635	13	132	regulation of peptidase activity	BP	0.981241
GO:0001944	0.0387474	0.977746	22	261	vasculature development	BP	0.981241
GO:0051147	0.0387771	0.988014	6	45	regulation of muscle cell differentiation	BP	0.981241
GO:0016052	0.0388687	0.986632	7	55	carbohydrate catabolic process	BP	0.981241
GO:0030323	0.038948	0.985403	8	69	respiratory tube development	BP	0.981241
GO:0003008	0.0389901	0.975149	33	428	system process	BP	0.981241
GO:0009611	0.0391902	0.979244	17	188	response to wounding	BP	0.981241
GO:0090181	0.0398293	0.993859	3	14	regulation of cholesterol metabolic process	BP	0.981241
GO:0032432	0.0399391	0.987567	6	45	actin filament bundle	CC	0.981241
GO:0008081	0.0399805	0.993826	3	14	phosphoric diester hydrolase activity	MF	0.981241
GO:0050433	0.0400656	0.996971	2	6	regulation of catecholamine secretion	BP	0.981241
GO:0044648	0.0400661	0.996971	2	6	histone H3-K4 dimethylation	BP	0.981241
GO:0045322	0.0400665	0.996971	2	6	unmethylated CpG binding	MF	0.981241
GO:0006287	0.0400668	0.99697	2	6	base-excision repair, gap-filling	BP	0.981241
GO:0046717	0.0401467	0.996961	2	6	acid secretion	BP	0.981241
GO:0010831	0.0401948	0.996955	2	6	positive regulation of myotube differentiation	BP	0.981241
GO:0031440	0.0404194	0.993732	3	14	regulation of mRNA 3'-end processing	BP	0.981241
GO:0010624	0.0404813	0.996922	2	6	regulation of Schwann cell proliferation	BP	0.981241
GO:0010626	0.0404813	0.996922	2	6	negative regulation of Schwann cell proliferation	BP	0.981241
GO:0014010	0.0404813	0.996922	2	6	Schwann cell proliferation	BP	0.981241
GO:0001767	0.0404965	0.99692	2	6	establishment of lymphocyte polarity	BP	0.981241
GO:1900024	0.0405458	0.989036	5	34	regulation of substrate adhesion-dependent cell spreading	BP	0.981241
GO:1905832	0.0406116	0.996906	2	6	positive regulation of spindle assembly	BP	0.981241
GO:0004629	0.0406379	0.996903	2	6	phospholipase C activity	MF	0.981241
GO:0002162	0.040868	0.996876	2	6	dystroglycan binding	MF	0.981241
GO:0033689	0.0410032	0.99686	2	6	negative regulation of osteoblast proliferation	BP	0.981241
GO:0060307	0.0410981	0.996848	2	6	regulation of ventricular cardiac muscle cell membrane repolarization	BP	0.981241
GO:0099625	0.0410981	0.996848	2	6	ventricular cardiac muscle cell membrane repolarization	BP	0.981241
GO:0010226	0.0412462	0.996831	2	6	response to lithium ion	BP	0.981241
GO:0019899	0.0412748	0.970163	67	965	enzyme binding	MF	0.981241
GO:0097050	0.0413297	0.996821	2	6	type B pancreatic cell apoptotic process	BP	0.981241
GO:0003334	0.041332	0.996821	2	6	keratinocyte development	BP	0.981241
GO:0021854	0.0413617	0.996817	2	6	hypothalamus development	BP	0.981241
GO:0051653	0.0413927	0.988744	5	34	spindle localization	BP	0.981241
GO:0006959	0.0413982	0.990893	4	23	humoral immune response	BP	0.981241
GO:0002566	0.0415003	0.9968	2	6	somatic diversification of immune receptors via somatic mutation	BP	0.981241
GO:0052548	0.0416113	0.980599	12	120	regulation of endopeptidase activity	BP	0.981241
GO:0003746	0.0416873	0.993639	3	12	translation elongation factor activity	MF	0.981241
GO:0030036	0.0417637	0.974692	26	323	actin cytoskeleton organization	BP	0.981241
GO:0003009	0.0418886	0.996754	2	6	skeletal muscle contraction	BP	0.981241
GO:0099122	0.0420698	0.996732	2	6	RNA polymerase II C-terminal domain binding	MF	0.981241
GO:0086005	0.0421246	0.993359	3	14	ventricular cardiac muscle cell action potential	BP	0.981241
GO:0033198	0.0421505	0.996722	2	6	response to ATP	BP	0.981241
GO:0070314	0.04222	0.996714	2	6	G1 to G0 transition	BP	0.981241
GO:0046165	0.0423817	0.986597	6	46	alcohol biosynthetic process	BP	0.981241
GO:0030957	0.0423843	0.996947	2	5	Tat protein binding	MF	0.981241
GO:0008088	0.0424443	0.988407	5	33	axo-dendritic transport	BP	0.981241
GO:0050877	0.0425228	0.976796	18	207	nervous system process	BP	0.981241
GO:0014020	0.0425434	0.986534	6	46	primary neural tube formation	BP	0.981241
GO:0019900	0.0426175	0.973644	28	350	kinase binding	MF	0.981241
GO:0035748	0.0427144	0.996654	2	6	myelin sheath abaxonal region	CC	0.981241
GO:0086009	0.0428847	0.99319	3	14	membrane repolarization	BP	0.981241
GO:0044085	0.0430015	0.968106	82	1215	cellular component biogenesis	BP	0.981241
GO:0042731	0.0432796	0.996585	2	6	PH domain binding	MF	0.981241
GO:0006378	0.0433134	0.990287	4	24	mRNA polyadenylation	BP	0.981241
GO:0030866	0.0438465	0.990129	4	24	cortical actin cytoskeleton organization	BP	0.981241
GO:0001706	0.0439852	0.990088	4	24	endoderm formation	BP	0.981241
GO:0006941	0.0440222	0.98595	6	46	striated muscle contraction	BP	0.981241
GO:0001707	0.0440505	0.990068	4	24	mesoderm formation	BP	0.981241
GO:0031581	0.0441081	0.996482	2	6	hemidesmosome assembly	BP	0.981241
GO:0005744	0.0441997	0.996471	2	6	TIM23 mitochondrial import inner membrane translocase complex	CC	0.981241
GO:1901701	0.0442011	0.971707	32	415	cellular response to oxygen-containing compound	BP	0.981241
GO:0086003	0.0443238	0.989986	4	24	cardiac muscle cell contraction	BP	0.981241
GO:0051606	0.0443559	0.987679	5	35	detection of stimulus	BP	0.981241
GO:0045862	0.0445346	0.977647	14	149	positive regulation of proteolysis	BP	0.981241
GO:0051235	0.0447934	0.978859	12	123	maintenance of location	BP	0.981241
GO:0010565	0.04514	0.987401	5	35	regulation of cellular ketone metabolic process	BP	0.981241
GO:1901215	0.0451483	0.982562	8	70	negative regulation of neuron death	BP	0.981241
GO:0005261	0.0454323	0.985389	6	46	cation channel activity	MF	0.981241
GO:0032272	0.0461655	0.987035	5	35	negative regulation of protein polymerization	BP	0.981241
GO:0071222	0.0471356	0.983027	7	59	cellular response to lipopolysaccharide	BP	0.981241
GO:0030246	0.0471539	0.983019	7	59	carbohydrate binding	MF	0.981241
GO:0022008	0.0471542	0.9681	41	560	neurogenesis	BP	0.981241
GO:0051965	0.0474716	0.992062	3	15	positive regulation of synapse assembly	BP	0.981241
GO:0016079	0.0478196	0.988882	4	25	synaptic vesicle exocytosis	BP	0.981241
GO:0042490	0.0478936	0.991963	3	15	mechanoreceptor differentiation	BP	0.981241
GO:0060113	0.0478936	0.991963	3	15	inner ear receptor cell differentiation	BP	0.981241
GO:0098685	0.0479911	0.988875	4	24	Schaffer collateral - CA1 synapse	CC	0.981241
GO:0007431	0.0480396	0.991929	3	15	salivary gland development	BP	0.981241
GO:0070603	0.0480866	0.982608	7	59	SWI/SNF superfamily-type complex	CC	0.981241
GO:0016798	0.0481404	0.988783	4	25	hydrolase activity, acting on glycosyl bonds	MF	0.981241
GO:0044292	0.0481841	0.995963	2	6	dendrite terminus	CC	0.981241
GO:0044294	0.0481841	0.995963	2	6	dendritic growth cone	CC	0.981241
GO:1901682	0.0483046	0.991866	3	15	sulfur compound transmembrane transporter activity	MF	0.981241
GO:0031072	0.0484405	0.982485	7	57	heat shock protein binding	MF	0.981241
GO:0043281	0.0484446	0.981009	8	71	regulation of cysteine-type endopeptidase activity involved in apoptotic process	BP	0.981241
GO:0035315	0.0484608	0.991829	3	15	hair cell differentiation	BP	0.981241
GO:0008593	0.0485202	0.986155	5	36	regulation of Notch signaling pathway	BP	0.981241
GO:0034329	0.04861	0.974645	15	166	cell junction assembly	BP	0.981241
GO:0099172	0.048698	0.991773	3	15	presynapse organization	BP	0.981241
GO:1905818	0.0487089	0.982333	7	59	regulation of chromosome separation	BP	0.981241
GO:0001890	0.0489268	0.982237	7	59	placenta development	BP	0.981241
GO:0001892	0.0491224	0.985935	5	36	embryonic placenta development	BP	0.981241
GO:1905323	0.049206	0.995829	2	6	telomerase holoenzyme complex assembly	BP	0.981241
GO:0021872	0.0494164	0.991602	3	15	forebrain generation of neurons	BP	0.981241
GO:0051693	0.0494825	0.991587	3	15	actin filament capping	BP	0.981241
GO:1901681	0.0495523	0.981959	7	59	sulfur compound binding	MF	0.981241
GO:0030057	0.0496123	0.991556	3	15	desmosome	CC	0.981241
GO:0006006	0.05001	0.980269	8	71	glucose metabolic process	BP	0.981241
GO:0048332	0.0500872	0.988178	4	25	mesoderm morphogenesis	BP	0.981241
GO:0030042	0.0502361	0.988132	4	25	actin filament depolymerization	BP	0.981241
GO:1904019	0.0507267	0.983197	6	48	epithelial cell apoptotic process	BP	0.981241
GO:0005791	0.0507757	0.985359	5	35	rough endoplasmic reticulum	CC	0.981241
GO:0021915	0.0507812	0.979877	8	73	neural tube development	BP	0.981241
GO:0003729	0.0510315	0.972039	17	193	mRNA binding	MF	0.981241
GO:1990351	0.0512549	0.979664	8	72	transporter complex	CC	0.981241
GO:0007411	0.0513478	0.979607	8	73	axon guidance	BP	0.981241
GO:0097485	0.0513478	0.979607	8	73	neuron projection guidance	BP	0.981241
GO:0045216	0.051624	0.978161	9	85	cell-cell junction organization	BP	0.981241
GO:0015837	0.0516868	0.991056	3	15	amine transport	BP	0.981241
GO:0051952	0.0516868	0.991056	3	15	regulation of amine transport	BP	0.981241
GO:0042641	0.0517986	0.982754	6	48	actomyosin	CC	0.981241
GO:0032986	0.0519607	0.990989	3	15	protein-DNA complex disassembly	BP	0.981241
GO:0002224	0.0520432	0.984858	5	36	toll-like receptor signaling pathway	BP	0.981241
GO:0051336	0.0521582	0.967097	28	359	regulation of hydrolase activity	BP	0.981241
GO:2000008	0.0522481	0.990919	3	15	regulation of protein localization to cell surface	BP	0.981241
GO:0001101	0.052281	0.982553	6	48	response to acid chemical	BP	0.981241
GO:0019318	0.0530719	0.977431	9	85	hexose metabolic process	BP	0.981241
GO:0030426	0.0531907	0.978723	8	73	growth cone	CC	0.981241
GO:0005640	0.0538216	0.990532	3	15	nuclear outer membrane	CC	0.981241
GO:0006096	0.0538445	0.984217	5	35	glycolytic process	BP	0.981241
GO:0006757	0.0538445	0.984217	5	35	ATP generation from ADP	BP	0.981241
GO:0050432	0.0540585	0.994916	2	7	catecholamine secretion	BP	0.981241
GO:0000995	0.0541096	0.994909	2	7	RNA polymerase III general transcription initiation factor activity	MF	0.981241
GO:0031492	0.0541774	0.98688	4	25	nucleosomal DNA binding	MF	0.981241
GO:0045159	0.0541918	0.994897	2	7	myosin II binding	MF	0.981241
GO:0032838	0.0541979	0.978237	8	73	plasma membrane bounded cell projection cytoplasm	CC	0.981241
GO:0072207	0.0542094	0.994894	2	7	metanephric epithelium development	BP	0.981241
GO:0072243	0.0542094	0.994894	2	7	metanephric nephron epithelium development	BP	0.981241
GO:0032039	0.0542501	0.994888	2	7	integrator complex	CC	0.981241
GO:0045833	0.0542623	0.986804	4	26	negative regulation of lipid metabolic process	BP	0.981241
GO:0007275	0.0542834	0.958482	100	1542	multicellular organism development	BP	0.981241
GO:0000145	0.0543358	0.994876	2	7	exocyst	CC	0.981241
GO:0042044	0.0543435	0.994875	2	7	fluid transport	BP	0.981241
GO:0006887	0.0543861	0.975533	10	100	exocytosis	BP	0.981241
GO:0045939	0.0543902	0.994868	2	7	negative regulation of steroid metabolic process	BP	0.981241
GO:0060117	0.0543995	0.994866	2	7	auditory receptor cell development	BP	0.981241
GO:0043228	0.0544509	0.957769	128	2011	non-membrane-bounded organelle	CC	0.981241
GO:0043232	0.0544509	0.957769	128	2011	intracellular non-membrane-bounded organelle	CC	0.981241
GO:0060122	0.0544684	0.994856	2	7	inner ear receptor cell stereocilium organization	BP	0.981241
GO:0032925	0.0544842	0.994854	2	7	regulation of activin receptor signaling pathway	BP	0.981241
GO:0016866	0.0545876	0.994839	2	7	intramolecular transferase activity	MF	0.981241
GO:0001958	0.054595	0.994837	2	7	endochondral ossification	BP	0.981241
GO:0036075	0.054595	0.994837	2	7	replacement ossification	BP	0.981241
GO:0043217	0.0547468	0.994815	2	7	myelin maintenance	BP	0.981241
GO:1900363	0.0548109	0.994805	2	7	regulation of mRNA polyadenylation	BP	0.981241
GO:0071219	0.0548236	0.979552	7	61	cellular response to molecule of bacterial origin	BP	0.981241
GO:0006491	0.0548288	0.994803	2	7	N-glycan processing	BP	0.981241
GO:0007492	0.0549633	0.98373	5	37	endoderm development	BP	0.981241
GO:0009617	0.0550118	0.973157	12	127	response to bacterium	BP	0.981241
GO:0007171	0.0551393	0.994757	2	7	activation of transmembrane receptor protein tyrosine kinase activity	BP	0.981241
GO:0007517	0.0552516	0.975073	10	100	muscle organ development	BP	0.981241
GO:0006091	0.0553213	0.970628	15	165	generation of precursor metabolites and energy	BP	0.981241
GO:0002446	0.0554022	0.994718	2	7	neutrophil mediated immunity	BP	0.981241
GO:1900029	0.0554139	0.994716	2	7	positive regulation of ruffle assembly	BP	0.981241
GO:0040020	0.0554902	0.994705	2	7	regulation of meiotic nuclear division	BP	0.981241
GO:0072210	0.0554978	0.994703	2	7	metanephric nephron development	BP	0.981241
GO:0007028	0.0555748	0.994692	2	7	cytoplasm organization	BP	0.981241
GO:0043631	0.0556767	0.986345	4	26	RNA polyadenylation	BP	0.981241
GO:0005811	0.0557529	0.983463	5	36	lipid droplet	CC	0.981241
GO:0032025	0.0557845	1	1	1	response to cobalt ion	BP	0.981241
GO:0051990	0.0557845	1	1	1	(R)-2-hydroxyglutarate dehydrogenase activity	MF	0.981241
GO:0005219	0.0557845	1	1	1	ryanodine-sensitive calcium-release channel activity	MF	0.981241
GO:0043924	0.0557845	1	1	1	suramin binding	MF	0.981241
GO:0098904	0.0557845	1	1	1	regulation of AV node cell action potential	BP	0.981241
GO:0010701	0.0557845	1	1	1	positive regulation of norepinephrine secretion	BP	0.981241
GO:0014061	0.0557845	1	1	1	regulation of norepinephrine secretion	BP	0.981241
GO:0045956	0.0557845	1	1	1	positive regulation of calcium ion-dependent exocytosis	BP	0.981241
GO:0048243	0.0557845	1	1	1	norepinephrine secretion	BP	0.981241
GO:0070032	0.0557845	1	1	1	synaptobrevin 2-SNAP-25-syntaxin-1a-complexin I complex	CC	0.981241
GO:0070033	0.0557845	1	1	1	synaptobrevin 2-SNAP-25-syntaxin-1a-complexin II complex	CC	0.981241
GO:1901207	0.0557845	1	1	1	regulation of heart looping	BP	0.981241
GO:1903952	0.0557845	1	1	1	regulation of voltage-gated potassium channel activity involved in atrial cardiac muscle cell action potential repolarization	BP	0.981241
GO:1903954	0.0557845	1	1	1	positive regulation of voltage-gated potassium channel activity involved in atrial cardiac muscle cell action potential repolarization	BP	0.981241
GO:2000741	0.0557845	1	1	1	positive regulation of mesenchymal stem cell differentiation	BP	0.981241
GO:0021852	0.0557845	1	1	1	pyramidal neuron migration to cerebral cortex	BP	0.981241
GO:0001632	0.0557845	1	1	1	leukotriene B4 receptor activity	MF	0.981241
GO:0004974	0.0557845	1	1	1	leukotriene receptor activity	MF	0.981241
GO:0061737	0.0557845	1	1	1	leukotriene signaling pathway	BP	0.981241
GO:0033065	0.0557845	1	1	1	Rad51C-XRCC3 complex	CC	0.981241
GO:0046811	0.0557845	1	1	1	histone deacetylase inhibitor activity	MF	0.981241
GO:0072156	0.0557845	1	1	1	distal tubule morphogenesis	BP	0.981241
GO:0072237	0.0557845	1	1	1	metanephric proximal tubule development	BP	0.981241
GO:0072287	0.0557845	1	1	1	metanephric distal tubule morphogenesis	BP	0.981241
GO:0010872	0.0557845	1	1	1	regulation of cholesterol esterification	BP	0.981241
GO:0032378	0.0557845	1	1	1	negative regulation of intracellular lipid transport	BP	0.981241
GO:0032381	0.0557845	1	1	1	negative regulation of intracellular sterol transport	BP	0.981241
GO:0032384	0.0557845	1	1	1	negative regulation of intracellular cholesterol transport	BP	0.981241
GO:0032805	0.0557845	1	1	1	positive regulation of low-density lipoprotein particle receptor catabolic process	BP	0.981241
GO:0046623	0.0557845	1	1	1	sphingolipid floppase activity	MF	0.981241
GO:0099038	0.0557845	1	1	1	ceramide floppase activity	MF	0.981241
GO:0099040	0.0557845	1	1	1	ceramide translocation	BP	0.981241
GO:1905601	0.0557845	1	1	1	negative regulation of receptor-mediated endocytosis involved in cholesterol transport	BP	0.981241
GO:0033842	0.0557845	1	1	1	N-acetyl-beta-glucosaminyl-glycoprotein 4-beta-N-acetylgalactosaminyltransferase activity	MF	0.981241
GO:1990134	0.0557845	1	1	1	epithelial cell apoptotic process involved in palatal shelf morphogenesis	BP	0.981241
GO:0033925	0.0557845	1	1	1	mannosyl-glycoprotein endo-beta-N-acetylglucosaminidase activity	MF	0.981241
GO:0071629	0.0557845	1	1	1	cytoplasm protein quality control by the ubiquitin-proteasome system	BP	0.981241
GO:0140455	0.0557845	1	1	1	cytoplasm protein quality control	BP	0.981241
GO:0033596	0.0557845	1	1	1	TSC1-TSC2 complex	CC	0.981241
GO:0034474	0.0557845	1	1	1	U2 snRNA 3'-end processing	BP	0.981241
GO:0000718	0.0557845	1	1	1	nucleotide-excision repair, DNA damage removal	BP	0.981241
GO:0010836	0.0557845	1	1	1	negative regulation of protein ADP-ribosylation	BP	0.981241
GO:0044349	0.0557845	1	1	1	DNA excision	BP	0.981241
GO:0046403	0.0557845	1	1	1	polynucleotide 3'-phosphatase activity	MF	0.981241
GO:0046404	0.0557845	1	1	1	polydeoxyribonucleotide 5'-hydroxyl-kinase activity	MF	0.981241
GO:0051733	0.0557845	1	1	1	polydeoxyribonucleotide kinase activity	MF	0.981241
GO:0051734	0.0557845	1	1	1	polynucleotide kinase activity	MF	0.981241
GO:0033691	0.0557845	1	1	1	sialic acid binding	MF	0.981241
GO:0045887	0.0557845	1	1	1	positive regulation of synaptic assembly at neuromuscular junction	BP	0.981241
GO:0001696	0.0557845	1	1	1	gastric acid secretion	BP	0.981241
GO:0060453	0.0557845	1	1	1	regulation of gastric acid secretion	BP	0.981241
GO:1905443	0.0557845	1	1	1	regulation of clathrin coat assembly	BP	0.981241
GO:1905445	0.0557845	1	1	1	positive regulation of clathrin coat assembly	BP	0.981241
GO:0000101	0.0557845	1	1	1	sulfur amino acid transport	BP	0.981241
GO:0033229	0.0557845	1	1	1	cysteine transmembrane transporter activity	MF	0.981241
GO:0042883	0.0557845	1	1	1	cysteine transport	BP	0.981241
GO:0043474	0.0557845	1	1	1	pigment metabolic process involved in pigmentation	BP	0.981241
GO:1903712	0.0557845	1	1	1	cysteine transmembrane transport	BP	0.981241
GO:0061845	0.0557845	1	1	1	neuron projection branch point	CC	0.981241
GO:0061846	0.0557845	1	1	1	dendritic spine cytoplasm	CC	0.981241
GO:0099564	0.0557845	1	1	1	modification of synaptic structure, modulating synaptic transmission	BP	0.981241
GO:0098968	0.0557845	1	1	1	neurotransmitter receptor transport postsynaptic membrane to endosome	BP	0.981241
GO:0005861	0.0557845	1	1	1	troponin complex	CC	0.981241
GO:0031014	0.0557845	1	1	1	troponin T binding	MF	0.981241
GO:0005011	0.0557845	1	1	1	macrophage colony-stimulating factor receptor activity	MF	0.981241
GO:1902499	0.0557845	1	1	1	positive regulation of protein autoubiquitination	BP	0.981241
GO:0061770	0.0557845	1	1	1	translation elongation factor binding	MF	0.981241
GO:0072737	0.0557845	1	1	1	response to diamide	BP	0.981241
GO:0072738	0.0557845	1	1	1	cellular response to diamide	BP	0.981241
GO:0090261	0.0557845	1	1	1	positive regulation of inclusion body assembly	BP	0.981241
GO:1902512	0.0557845	1	1	1	positive regulation of apoptotic DNA fragmentation	BP	0.981241
GO:1904842	0.0557845	1	1	1	response to nitroglycerin	BP	0.981241
GO:1904843	0.0557845	1	1	1	cellular response to nitroglycerin	BP	0.981241
GO:1904845	0.0557845	1	1	1	cellular response to L-glutamine	BP	0.981241
GO:1990911	0.0557845	1	1	1	response to psychosocial stress	BP	0.981241
GO:0098725	0.0557845	1	1	1	symmetric cell division	BP	0.981241
GO:1904777	0.0557845	1	1	1	negative regulation of protein localization to cell cortex	BP	0.981241
GO:1905041	0.0557845	1	1	1	regulation of epithelium regeneration	BP	0.981241
GO:1990399	0.0557845	1	1	1	epithelium regeneration	BP	0.981241
GO:0001555	0.0557845	1	1	1	oocyte growth	BP	0.981241
GO:1904837	0.0557845	1	1	1	beta-catenin-TCF complex assembly	BP	0.981241
GO:0002153	0.0557845	1	1	1	steroid receptor RNA activator RNA binding	MF	0.981241
GO:0070902	0.0557845	1	1	1	mitochondrial tRNA pseudouridine synthesis	BP	0.981241
GO:0106029	0.0557845	1	1	1	tRNA pseudouridine synthase activity	MF	0.981241
GO:0140157	0.0557845	1	1	1	ammonium import across plasma membrane	BP	0.981241
GO:0051601	0.0557845	1	1	1	exocyst localization	BP	0.981241
GO:0097013	0.0557845	1	1	1	phagocytic vesicle lumen	CC	0.981241
GO:0004573	0.0557845	1	1	1	Glc3Man9GlcNAc2 oligosaccharide glucosidase activity	MF	0.981241
GO:0009750	0.0557845	1	1	1	response to fructose	BP	0.981241
GO:0015499	0.0557845	1	1	1	formate transmembrane transporter activity	MF	0.981241
GO:0015724	0.0557845	1	1	1	formate transport	BP	0.981241
GO:0015797	0.0557845	1	1	1	mannitol transmembrane transport	BP	0.981241
GO:0046724	0.0557845	1	1	1	oxalic acid secretion	BP	0.981241
GO:0051454	0.0557845	1	1	1	intracellular pH elevation	BP	0.981241
GO:0071332	0.0557845	1	1	1	cellular response to fructose stimulus	BP	0.981241
GO:0090088	0.0557845	1	1	1	regulation of oligopeptide transport	BP	0.981241
GO:0090089	0.0557845	1	1	1	regulation of dipeptide transport	BP	0.981241
GO:2000878	0.0557845	1	1	1	positive regulation of oligopeptide transport	BP	0.981241
GO:2000880	0.0557845	1	1	1	positive regulation of dipeptide transport	BP	0.981241
GO:2001148	0.0557845	1	1	1	regulation of dipeptide transmembrane transport	BP	0.981241
GO:2001150	0.0557845	1	1	1	positive regulation of dipeptide transmembrane transport	BP	0.981241
GO:0004496	0.0557845	1	1	1	mevalonate kinase activity	MF	0.981241
GO:0043569	0.0557845	1	1	1	negative regulation of insulin-like growth factor receptor signaling pathway	BP	0.981241
GO:0033634	0.0557845	1	1	1	positive regulation of cell-cell adhesion mediated by integrin	BP	0.981241
GO:0014022	0.0557845	1	1	1	neural plate elongation	BP	0.981241
GO:0022007	0.0557845	1	1	1	convergent extension involved in neural plate elongation	BP	0.981241
GO:0060029	0.0557845	1	1	1	convergent extension involved in organogenesis	BP	0.981241
GO:1905384	0.0557845	1	1	1	regulation of protein localization to presynapse	BP	0.981241
GO:1905386	0.0557845	1	1	1	positive regulation of protein localization to presynapse	BP	0.981241
GO:0048677	0.0557845	1	1	1	axon extension involved in regeneration	BP	0.981241
GO:0048682	0.0557845	1	1	1	sprouting of injured axon	BP	0.981241
GO:0072244	0.0557845	1	1	1	metanephric glomerular epithelium development	BP	0.981241
GO:0072248	0.0557845	1	1	1	metanephric podocyte differentiation	BP	0.981241
GO:0072249	0.0557845	1	1	1	metanephric podocyte development	BP	0.981241
GO:0072274	0.0557845	1	1	1	metanephric glomerular basement membrane development	BP	0.981241
GO:0072312	0.0557845	1	1	1	metanephric glomerular epithelial cell differentiation	BP	0.981241
GO:0072313	0.0557845	1	1	1	metanephric glomerular epithelial cell development	BP	0.981241
GO:0002041	0.0557845	1	1	1	intussusceptive angiogenesis	BP	0.981241
GO:0002943	0.0557845	1	1	1	tRNA dihydrouridine synthesis	BP	0.981241
GO:0017150	0.0557845	1	1	1	tRNA dihydrouridine synthase activity	MF	0.981241
GO:0106413	0.0557845	1	1	1	dihydrouridine synthase activity	MF	0.981241
GO:0009756	0.0557845	1	1	1	carbohydrate mediated signaling	BP	0.981241
GO:0009757	0.0557845	1	1	1	hexose mediated signaling	BP	0.981241
GO:0010182	0.0557845	1	1	1	sugar mediated signaling pathway	BP	0.981241
GO:0010255	0.0557845	1	1	1	glucose mediated signaling pathway	BP	0.981241
GO:1902659	0.0557845	1	1	1	regulation of glucose mediated signaling pathway	BP	0.981241
GO:1902661	0.0557845	1	1	1	positive regulation of glucose mediated signaling pathway	BP	0.981241
GO:0004313	0.0557845	1	1	1	[acyl-carrier-protein] S-acetyltransferase activity	MF	0.981241
GO:0004314	0.0557845	1	1	1	[acyl-carrier-protein] S-malonyltransferase activity	MF	0.981241
GO:0004315	0.0557845	1	1	1	3-oxoacyl-[acyl-carrier-protein] synthase activity	MF	0.981241
GO:0004317	0.0557845	1	1	1	3-hydroxypalmitoyl-[acyl-carrier-protein] dehydratase activity	MF	0.981241
GO:0004320	0.0557845	1	1	1	oleoyl-[acyl-carrier-protein] hydrolase activity	MF	0.981241
GO:0008659	0.0557845	1	1	1	(3R)-hydroxymyristoyl-[acyl-carrier-protein] dehydratase activity	MF	0.981241
GO:0008693	0.0557845	1	1	1	3-hydroxydecanoyl-[acyl-carrier-protein] dehydratase activity	MF	0.981241
GO:0016295	0.0557845	1	1	1	myristoyl-[acyl-carrier-protein] hydrolase activity	MF	0.981241
GO:0016296	0.0557845	1	1	1	palmitoyl-[acyl-carrier-protein] hydrolase activity	MF	0.981241
GO:0016297	0.0557845	1	1	1	acyl-[acyl-carrier-protein] hydrolase activity	MF	0.981241
GO:0016419	0.0557845	1	1	1	S-malonyltransferase activity	MF	0.981241
GO:0016420	0.0557845	1	1	1	malonyltransferase activity	MF	0.981241
GO:0019171	0.0557845	1	1	1	3-hydroxyacyl-[acyl-carrier-protein] dehydratase activity	MF	0.981241
GO:0031177	0.0557845	1	1	1	phosphopantetheine binding	MF	0.981241
GO:0047117	0.0557845	1	1	1	enoyl-[acyl-carrier-protein] reductase (NADPH, A-specific) activity	MF	0.981241
GO:0047451	0.0557845	1	1	1	3-hydroxyoctanoyl-[acyl-carrier-protein] dehydratase activity	MF	0.981241
GO:0050429	0.0557845	1	1	1	calcium-dependent phospholipase C activity	MF	0.981241
GO:0005760	0.0557845	1	1	1	gamma DNA polymerase complex	CC	0.981241
GO:0120044	0.0557845	1	1	1	stereocilium base	CC	0.981241
GO:0061768	0.0557845	1	1	1	magnesium:sodium antiporter activity	MF	0.981241
GO:0032936	0.0557845	1	1	1	SREBP-SCAP complex	CC	0.981241
GO:0032887	0.0557845	1	1	1	regulation of spindle elongation	BP	0.981241
GO:0032888	0.0557845	1	1	1	regulation of mitotic spindle elongation	BP	0.981241
GO:0055028	0.0557845	1	1	1	cortical microtubule	CC	0.981241
GO:0055048	0.0557845	1	1	1	anastral spindle assembly	BP	0.981241
GO:0062033	0.0557845	1	1	1	positive regulation of mitotic sister chromatid segregation	BP	0.981241
GO:0071988	0.0557845	1	1	1	protein localization to spindle pole body	BP	0.981241
GO:1902363	0.0557845	1	1	1	regulation of protein localization to spindle pole body	BP	0.981241
GO:1902365	0.0557845	1	1	1	positive regulation of protein localization to spindle pole body	BP	0.981241
GO:1902846	0.0557845	1	1	1	positive regulation of mitotic spindle elongation	BP	0.981241
GO:1905720	0.0557845	1	1	1	cytoplasmic microtubule bundle	CC	0.981241
GO:0000250	0.0557846	1	1	1	lanosterol synthase activity	MF	0.981241
GO:0006722	0.0557846	1	1	1	triterpenoid metabolic process	BP	0.981241
GO:0016104	0.0557846	1	1	1	triterpenoid biosynthetic process	BP	0.981241
GO:0031559	0.0557846	1	1	1	oxidosqualene cyclase activity	MF	0.981241
GO:0003097	0.0557847	1	1	1	renal water transport	BP	0.981241
GO:0006833	0.0557847	1	1	1	water transport	BP	0.981241
GO:0036359	0.0557847	1	1	1	renal potassium excretion	BP	0.981241
GO:0070295	0.0557847	1	1	1	renal water absorption	BP	0.981241
GO:2001160	0.0557847	1	1	1	regulation of histone H3-K79 methylation	BP	0.981241
GO:2001161	0.0557847	1	1	1	negative regulation of histone H3-K79 methylation	BP	0.981241
GO:0010044	0.0557854	1	1	1	response to aluminum ion	BP	0.981241
GO:0070407	0.0557854	1	1	1	oxidation-dependent protein catabolic process	BP	0.981241
GO:0004070	0.0557857	1	1	1	aspartate carbamoyltransferase activity	MF	0.981241
GO:0004151	0.0557857	1	1	1	dihydroorotase activity	MF	0.981241
GO:0016743	0.0557857	1	1	1	carboxyl- or carbamoyltransferase activity	MF	0.981241
GO:0070335	0.0557857	1	1	1	aspartate binding	MF	0.981241
GO:0002692	0.0557857	1	1	1	negative regulation of cellular extravasation	BP	0.981241
GO:0002887	0.0557857	1	1	1	negative regulation of myeloid leukocyte mediated immunity	BP	0.981241
GO:0043301	0.0557857	1	1	1	negative regulation of leukocyte degranulation	BP	0.981241
GO:0043314	0.0557857	1	1	1	negative regulation of neutrophil degranulation	BP	0.981241
GO:0060313	0.0557857	1	1	1	negative regulation of blood vessel remodeling	BP	0.981241
GO:1902564	0.0557857	1	1	1	negative regulation of neutrophil activation	BP	0.981241
GO:0061088	0.0557862	1	1	1	regulation of sequestering of zinc ion	BP	0.981241
GO:0098830	0.0557862	1	1	1	presynaptic endosome	CC	0.981241
GO:0098943	0.0557862	1	1	1	neurotransmitter receptor transport, postsynaptic endosome to lysosome	BP	0.981241
GO:0010915	0.0557865	1	1	1	regulation of very-low-density lipoprotein particle clearance	BP	0.981241
GO:0010916	0.0557865	1	1	1	negative regulation of very-low-density lipoprotein particle clearance	BP	0.981241
GO:0034447	0.0557865	1	1	1	very-low-density lipoprotein particle clearance	BP	0.981241
GO:0048237	0.0557865	1	1	1	rough endoplasmic reticulum lumen	CC	0.981241
GO:0070326	0.0557865	1	1	1	very-low-density lipoprotein particle receptor binding	MF	0.981241
GO:0005243	0.0557946	1	1	1	gap junction channel activity	MF	0.981241
GO:0005922	0.0557946	1	1	1	connexin complex	CC	0.981241
GO:0045186	0.055802	1	1	1	zonula adherens assembly	BP	0.981241
GO:0043533	0.0558041	1	1	1	inositol 1,3,4,5 tetrakisphosphate binding	MF	0.981241
GO:0050913	0.0558041	1	1	1	sensory perception of bitter taste	BP	0.981241
GO:0050916	0.0558041	1	1	1	sensory perception of sweet taste	BP	0.981241
GO:0050917	0.0558041	1	1	1	sensory perception of umami taste	BP	0.981241
GO:0051786	0.0558087	1	1	1	all-trans-retinol 13,14-reductase activity	MF	0.981241
GO:0015164	0.0558121	1	1	1	glucuronoside transmembrane transporter activity	MF	0.981241
GO:0015779	0.0558121	1	1	1	glucuronoside transport	BP	0.981241
GO:0004113	0.0558177	1	1	1	2',3'-cyclic-nucleotide 3'-phosphodiesterase activity	MF	0.981241
GO:0008454	0.0558277	1	1	1	alpha-1,3-mannosylglycoprotein 4-beta-N-acetylglucosaminyltransferase activity	MF	0.981241
GO:0070856	0.0558321	1	1	1	myosin VI light chain binding	MF	0.981241
GO:1900239	0.0558497	1	1	1	regulation of phenotypic switching	BP	0.981241
GO:1900240	0.0558497	1	1	1	negative regulation of phenotypic switching	BP	0.981241
GO:1905916	0.0558497	1	1	1	negative regulation of cell differentiation involved in phenotypic switching	BP	0.981241
GO:1905931	0.0558497	1	1	1	negative regulation of vascular associated smooth muscle cell differentiation involved in phenotypic switching	BP	0.981241
GO:0051598	0.05585	1	1	1	meiotic recombination checkpoint signaling	BP	0.981241
GO:0002522	0.0559358	1	1	1	leukocyte migration involved in immune response	BP	0.981241
GO:2000689	0.0559358	1	1	1	actomyosin contractile ring assembly actin filament organization	BP	0.981241
GO:2000983	0.0559358	1	1	1	regulation of ATP citrate synthase activity	BP	0.981241
GO:0030690	0.0559367	1	1	1	Noc1p-Noc2p complex	CC	0.981241
GO:0030691	0.0559367	1	1	1	Noc2p-Noc3p complex	CC	0.981241
GO:0099103	0.0559677	1	1	1	channel activator activity	MF	0.981241
GO:0099104	0.0559677	1	1	1	potassium channel activator activity	MF	0.981241
GO:0100002	0.0559677	1	1	1	negative regulation of protein kinase activity by protein phosphorylation	BP	0.981241
GO:1990418	0.0559677	1	1	1	response to insulin-like growth factor stimulus	BP	0.981241
GO:0015369	0.0559692	1	1	1	calcium:proton antiporter activity	MF	0.981241
GO:0051562	0.0559692	1	1	1	negative regulation of mitochondrial calcium ion concentration	BP	0.981241
GO:1900069	0.0559692	1	1	1	regulation of cellular hyperosmotic salinity response	BP	0.981241
GO:1901000	0.0559692	1	1	1	regulation of response to salt stress	BP	0.981241
GO:0086013	0.0560424	0.994622	2	7	membrane repolarization during cardiac muscle cell action potential	BP	0.981241
GO:0036094	0.0561168	0.958629	67	985	small molecule binding	MF	0.981241
GO:0006695	0.0561552	0.986189	4	26	cholesterol biosynthetic process	BP	0.981241
GO:1902653	0.0561552	0.986189	4	26	secondary alcohol biosynthetic process	BP	0.981241
GO:1990683	0.0562373	1	1	1	DNA double-strand break attachment to nuclear envelope	BP	0.981241
GO:0015650	0.0563286	1	1	1	lactate:proton symporter activity	MF	0.981241
GO:0061450	0.0564139	0.994566	2	7	trophoblast cell migration	BP	0.981241
GO:0098885	0.0564549	0.99456	2	7	modification of postsynaptic actin cytoskeleton	BP	0.981241
GO:0010656	0.056456	0.98978	3	16	negative regulation of muscle cell apoptotic process	BP	0.981241
GO:0051055	0.05658	0.989748	3	16	negative regulation of lipid biosynthetic process	BP	0.981241
GO:0004347	0.0565994	1	1	1	glucose-6-phosphate isomerase activity	MF	0.981241
GO:0035637	0.0566129	0.983102	5	37	multicellular organismal signaling	BP	0.981241
GO:0035272	0.0567074	0.989716	3	16	exocrine system development	BP	0.981241
GO:0005212	0.056734	1	1	1	structural constituent of eye lens	MF	0.981241
GO:0015669	0.0567867	1	1	1	gas transport	BP	0.981241
GO:0015671	0.0567867	1	1	1	oxygen transport	BP	0.981241
GO:0072185	0.0567867	1	1	1	metanephric cap development	BP	0.981241
GO:0072186	0.0567867	1	1	1	metanephric cap morphogenesis	BP	0.981241
GO:0090094	0.0567867	1	1	1	metanephric cap mesenchymal cell proliferation involved in metanephros development	BP	0.981241
GO:0090095	0.0567867	1	1	1	regulation of metanephric cap mesenchymal cell proliferation	BP	0.981241
GO:0090096	0.0567867	1	1	1	positive regulation of metanephric cap mesenchymal cell proliferation	BP	0.981241
GO:0051005	0.0567887	1	1	1	negative regulation of lipoprotein lipase activity	BP	0.981241
GO:0033993	0.0568418	0.965927	22	271	response to lipid	BP	0.981241
GO:0001794	0.0569313	1	1	1	type IIa hypersensitivity	BP	0.981241
GO:0001796	0.0569313	1	1	1	regulation of type IIa hypersensitivity	BP	0.981241
GO:0001798	0.0569313	1	1	1	positive regulation of type IIa hypersensitivity	BP	0.981241
GO:0001970	0.0569313	1	1	1	positive regulation of activation of membrane attack complex	BP	0.981241
GO:0002445	0.0569313	1	1	1	type II hypersensitivity	BP	0.981241
GO:0002866	0.0569313	1	1	1	positive regulation of acute inflammatory response to antigenic stimulus	BP	0.981241
GO:0002885	0.0569313	1	1	1	positive regulation of hypersensitivity	BP	0.981241
GO:0002892	0.0569313	1	1	1	regulation of type II hypersensitivity	BP	0.981241
GO:0002894	0.0569313	1	1	1	positive regulation of type II hypersensitivity	BP	0.981241
GO:0002922	0.0569313	1	1	1	positive regulation of humoral immune response	BP	0.981241
GO:0006957	0.0569313	1	1	1	complement activation, alternative pathway	BP	0.981241
GO:0031714	0.0569313	1	1	1	C5a anaphylatoxin chemotactic receptor binding	MF	0.981241
GO:0031715	0.0569313	1	1	1	C5L2 anaphylatoxin chemotactic receptor binding	MF	0.981241
GO:0035846	0.0569313	1	1	1	oviduct epithelium development	BP	0.981241
GO:0045917	0.0569313	1	1	1	positive regulation of complement activation	BP	0.981241
GO:0150062	0.0569313	1	1	1	complement-mediated synapse pruning	BP	0.981241
GO:0150064	0.0569313	1	1	1	vertebrate eye-specific patterning	BP	0.981241
GO:2000427	0.0569313	1	1	1	positive regulation of apoptotic cell clearance	BP	0.981241
GO:0099504	0.0569379	0.978583	7	61	synaptic vesicle cycle	BP	0.981241
GO:0035722	0.0569476	1	1	1	interleukin-12-mediated signaling pathway	BP	0.981241
GO:0038155	0.0569476	1	1	1	interleukin-23-mediated signaling pathway	BP	0.981241
GO:0070671	0.0569476	1	1	1	response to interleukin-12	BP	0.981241
GO:0071349	0.0569476	1	1	1	cellular response to interleukin-12	BP	0.981241
GO:0010874	0.0570597	0.994469	2	7	regulation of cholesterol efflux	BP	0.981241
GO:0004161	0.057119	1	1	1	dimethylallyltranstransferase activity	MF	0.981241
GO:0004337	0.057119	1	1	1	geranyltranstransferase activity	MF	0.981241
GO:0033383	0.057119	1	1	1	geranyl diphosphate metabolic process	BP	0.981241
GO:0033384	0.057119	1	1	1	geranyl diphosphate biosynthetic process	BP	0.981241
GO:0002439	0.0571278	1	1	1	chronic inflammatory response to antigenic stimulus	BP	0.981241
GO:0004013	0.0571278	1	1	1	adenosylhomocysteinase activity	MF	0.981241
GO:0016802	0.0571278	1	1	1	trialkylsulfonium hydrolase activity	MF	0.981241
GO:0019510	0.0571278	1	1	1	S-adenosylhomocysteine catabolic process	BP	0.981241
GO:0021812	0.057134	1	1	1	neuronal-glial interaction involved in cerebral cortex radial glia guided migration	BP	0.981241
GO:0043257	0.057134	1	1	1	laminin-8 complex	CC	0.981241
GO:0060251	0.0571722	0.989597	3	16	regulation of glial cell proliferation	BP	0.981241
GO:0042134	0.0572445	1	1	1	rRNA primary transcript binding	MF	0.981241
GO:0007343	0.0572884	1	1	1	egg activation	BP	0.981241
GO:0032796	0.0572884	1	1	1	uropod organization	BP	0.981241
GO:0060467	0.0572884	1	1	1	negative regulation of fertilization	BP	0.981241
GO:0060468	0.0572884	1	1	1	prevention of polyspermy	BP	0.981241
GO:0060471	0.0572884	1	1	1	cortical granule exocytosis	BP	0.981241
GO:1900756	0.0572884	1	1	1	protein processing in phagocytic vesicle	BP	0.981241
GO:1903918	0.0572884	1	1	1	regulation of actin filament severing	BP	0.981241
GO:1903919	0.0572884	1	1	1	negative regulation of actin filament severing	BP	0.981241
GO:1903921	0.0572884	1	1	1	regulation of protein processing in phagocytic vesicle	BP	0.981241
GO:1903923	0.0572884	1	1	1	positive regulation of protein processing in phagocytic vesicle	BP	0.981241
GO:1905535	0.0575227	1	1	1	regulation of eukaryotic translation initiation factor 4F complex assembly	BP	0.981241
GO:1905537	0.0575227	1	1	1	positive regulation of eukaryotic translation initiation factor 4F complex assembly	BP	0.981241
GO:1905610	0.0575227	1	1	1	regulation of mRNA cap binding	BP	0.981241
GO:1905612	0.0575227	1	1	1	positive regulation of mRNA cap binding	BP	0.981241
GO:0048568	0.057538	0.971709	12	129	embryonic organ development	BP	0.981241
GO:0007195	0.0575769	1	1	1	adenylate cyclase-inhibiting dopamine receptor signaling pathway	BP	0.981241
GO:0007597	0.0575769	1	1	1	blood coagulation, intrinsic pathway	BP	0.981241
GO:0010572	0.0575769	1	1	1	positive regulation of platelet activation	BP	0.981241
GO:0034987	0.0575769	1	1	1	immunoglobulin receptor binding	MF	0.981241
GO:0034988	0.0575769	1	1	1	Fc-gamma receptor I complex binding	MF	0.981241
GO:0060372	0.0575769	1	1	1	regulation of atrial cardiac muscle cell membrane repolarization	BP	0.981241
GO:0098914	0.0575769	1	1	1	membrane repolarization during atrial cardiac muscle cell action potential	BP	0.981241
GO:0099624	0.0575769	1	1	1	atrial cardiac muscle cell membrane repolarization	BP	0.981241
GO:1905000	0.0575769	1	1	1	regulation of membrane repolarization during atrial cardiac muscle cell action potential	BP	0.981241
GO:1990779	0.0575769	1	1	1	glycoprotein Ib-IX-V complex	CC	0.981241
GO:0006721	0.0575985	0.989488	3	16	terpenoid metabolic process	BP	0.981241
GO:0015818	0.0578575	1	1	1	isoleucine transport	BP	0.981241
GO:0015829	0.0578575	1	1	1	valine transport	BP	0.981241
GO:1903576	0.0578575	1	1	1	response to L-arginine	BP	0.981241
GO:1903577	0.0578575	1	1	1	cellular response to L-arginine	BP	0.981241
GO:1905532	0.0578575	1	1	1	regulation of leucine import across plasma membrane	BP	0.981241
GO:1905534	0.0578575	1	1	1	positive regulation of leucine import across plasma membrane	BP	0.981241
GO:0072382	0.0579295	1	1	1	minus-end-directed vesicle transport along microtubule	BP	0.981241
GO:0033919	0.0579772	1	1	1	glucan 1,3-alpha-glucosidase activity	MF	0.981241
GO:0090599	0.0579772	1	1	1	alpha-glucosidase activity	MF	0.981241
GO:0090600	0.0579772	1	1	1	alpha-1,3-glucosidase activity	MF	0.981241
GO:0055117	0.0581695	0.985526	4	26	regulation of cardiac muscle contraction	BP	0.981241
GO:0032879	0.0581696	0.958667	50	709	regulation of localization	BP	0.981241
GO:0007091	0.0582881	0.979994	6	49	metaphase/anaphase transition of mitotic cell cycle	BP	0.981241
GO:0010965	0.0582881	0.979994	6	49	regulation of mitotic sister chromatid separation	BP	0.981241
GO:0034248	0.0583186	0.965854	20	239	regulation of cellular amide metabolic process	BP	0.981241
GO:0031143	0.0583445	0.994273	2	7	pseudopodium	CC	0.981241
GO:0021551	0.0584375	1	1	1	central nervous system morphogenesis	BP	0.981241
GO:0021556	0.0584375	1	1	1	central nervous system formation	BP	0.981241
GO:0042391	0.0585565	0.973297	10	101	regulation of membrane potential	BP	0.981269
GO:0005546	0.0586906	0.985354	4	26	phosphatidylinositol-4,5-bisphosphate binding	MF	0.981269
GO:0071840	0.0591055	0.953819	148	2372	cellular component organization or biogenesis	BP	0.981269
GO:0016333	0.0591071	1	1	1	morphogenesis of follicular epithelium	BP	0.981269
GO:0016334	0.0591071	1	1	1	establishment or maintenance of polarity of follicular epithelium	BP	0.981269
GO:0042247	0.0591071	1	1	1	establishment of planar polarity of follicular epithelium	BP	0.981269
GO:0006935	0.0591148	0.96905	14	157	chemotaxis	BP	0.981269
GO:0042330	0.0591148	0.96905	14	157	taxis	BP	0.981269
GO:0051209	0.0592298	0.982061	5	38	release of sequestered calcium ion into cytosol	BP	0.981269
GO:0051282	0.0592298	0.982061	5	38	regulation of sequestering of calcium ion	BP	0.981269
GO:0051283	0.0592298	0.982061	5	38	negative regulation of sequestering of calcium ion	BP	0.981269
GO:0004802	0.059256	1	1	1	transketolase activity	MF	0.981269
GO:0016744	0.059256	1	1	1	transketolase or transaldolase activity	MF	0.981269
GO:0045905	0.0592681	1	1	1	positive regulation of translational termination	BP	0.981269
GO:0015804	0.0595531	0.988982	3	16	neutral amino acid transport	BP	0.983731
GO:0033574	0.0595576	0.98898	3	16	response to testosterone	BP	0.983731
GO:0003725	0.0596069	0.979451	6	48	double-stranded RNA binding	MF	0.983731
GO:0044380	0.0596542	0.981896	5	38	protein localization to cytoskeleton	BP	0.983731
GO:0030168	0.0597295	0.9819	5	37	platelet activation	BP	0.983993
GO:0001841	0.059921	0.979267	6	50	neural tube formation	BP	0.986076
GO:0035635	0.059975	0.99402	2	7	entry of bacterium into host cell	BP	0.986076
GO:0006356	0.0601155	0.984878	4	26	regulation of transcription by RNA polymerase I	BP	0.986811
GO:0007163	0.0601387	0.970227	12	128	establishment or maintenance of cell polarity	BP	0.986811
GO:2000737	0.060279	0.988792	3	16	negative regulation of stem cell differentiation	BP	0.987982
GO:1904949	0.0603293	0.976992	7	62	ATPase complex	CC	0.987982
GO:0030427	0.0605572	0.975092	8	75	site of polarized growth	CC	0.990334
GO:1901164	0.0606003	1	1	1	negative regulation of trophoblast cell migration	BP	0.990334
GO:0005852	0.0606522	0.993914	2	7	eukaryotic translation initiation factor 3 complex	CC	0.990334
GO:0031252	0.0610102	0.965159	18	213	cell leading edge	CC	0.994639
GO:0014902	0.0610359	0.981356	5	38	myotube differentiation	BP	0.994639
GO:0036363	0.0613246	0.993808	2	7	transforming growth factor beta activation	BP	0.997518
GO:0071417	0.061333	0.963857	20	244	cellular response to organonitrogen compound	BP	0.997518
GO:0034220	0.0614865	0.96327	21	257	ion transmembrane transport	BP	0.999035
GO:0015698	0.0617558	0.981073	5	38	inorganic anion transport	BP	1
GO:0031526	0.06188	0.98837	3	16	brush border membrane	CC	1
GO:0072332	0.0620376	0.980962	5	38	intrinsic apoptotic signaling pathway by p53 class mediator	BP	1
GO:0065008	0.0624126	0.953023	76	1139	regulation of biological quality	BP	1
GO:0032481	0.062974	0.983913	4	26	positive regulation of type I interferon production	BP	1
GO:0044784	0.0631023	0.977882	6	50	metaphase/anaphase transition of cell cycle	BP	1
GO:0045197	0.0632766	0.983755	4	27	establishment or maintenance of epithelial cell apical/basal polarity	BP	1
GO:0022604	0.0633115	0.966506	14	159	regulation of cell morphogenesis	BP	1
GO:0050684	0.063477	0.972052	9	86	regulation of mRNA processing	BP	1
GO:0060452	0.0638401	1	1	1	positive regulation of cardiac muscle contraction	BP	1
GO:0031247	0.0641096	1	1	1	actin rod assembly	BP	1
GO:0017130	0.0646728	1	1	1	poly(C) RNA binding	MF	1
GO:0098577	0.0646728	1	1	1	inactive sex chromosome	CC	1
GO:1990280	0.0646728	1	1	1	RNA localization to chromatin	BP	1
GO:0019730	0.0647334	0.99326	2	7	antimicrobial humoral response	BP	1
GO:0034702	0.064969	0.979764	5	39	ion channel complex	CC	1
GO:1901699	0.0654038	0.960638	21	260	cellular response to nitrogen compound	BP	1
GO:0071396	0.0654284	0.962935	17	201	cellular response to lipid	BP	1
GO:0001822	0.0656436	0.97086	9	90	kidney development	BP	1
GO:0072006	0.0657447	0.979453	5	39	nephron development	BP	1
GO:0001897	0.0658221	1	1	1	cytolysis by symbiont of host cells	BP	1
GO:0001898	0.0658221	1	1	1	regulation of cytolysis by symbiont of host cells	BP	1
GO:0001899	0.0658221	1	1	1	negative regulation of cytolysis by symbiont of host cells	BP	1
GO:0001907	0.0658221	1	1	1	killing by symbiont of host cells	BP	1
GO:0051838	0.0658221	1	1	1	cytolysis by host of symbiont cells	BP	1
GO:0009612	0.0659323	0.974324	7	63	response to mechanical stimulus	BP	1
GO:0017156	0.0659454	0.987176	3	17	calcium-ion regulated exocytosis	BP	1
GO:0048027	0.0659604	0.987272	3	16	mRNA 5'-UTR binding	MF	1
GO:0061138	0.0661884	0.974182	7	64	morphogenesis of a branching epithelium	BP	1
GO:0030224	0.0663151	0.987074	3	17	monocyte differentiation	BP	1
GO:0006414	0.0668842	0.982631	4	25	translational elongation	BP	1
GO:0014070	0.06699	0.958176	24	305	response to organic cyclic compound	BP	1
GO:0040012	0.0673193	0.956772	27	354	regulation of locomotion	BP	1
GO:2000116	0.0675511	0.97156	8	76	regulation of cysteine-type endopeptidase activity	BP	1
GO:0071407	0.0677173	0.9608	18	215	cellular response to organic cyclic compound	BP	1
GO:0060135	0.0677387	0.986681	3	17	maternal process involved in female pregnancy	BP	1
GO:0008324	0.0678837	0.965718	12	129	cation transmembrane transporter activity	MF	1
GO:0005765	0.0678887	0.964674	13	142	lysosomal membrane	CC	1
GO:0098852	0.0678887	0.964674	13	142	lytic vacuole membrane	CC	1
GO:0006933	0.0680937	1	1	1	negative regulation of cell adhesion involved in substrate-bound cell migration	BP	1
GO:0019218	0.0681843	0.981998	4	28	regulation of steroid metabolic process	BP	1
GO:0048754	0.0694425	0.975011	6	52	branching morphogenesis of an epithelial tube	BP	1
GO:0005217	0.069485	0.992198	2	8	intracellular ligand-gated ion channel activity	MF	1
GO:0015278	0.069485	0.992198	2	8	calcium-release channel activity	MF	1
GO:0097692	0.0694911	0.992197	2	8	histone H3-K4 monomethylation	BP	1
GO:0140103	0.0695133	0.992193	2	8	catalytic activity, acting on a glycoprotein	MF	1
GO:1904776	0.0695337	0.99219	2	8	regulation of protein localization to cell cortex	BP	1
GO:0042552	0.069649	0.974918	6	52	myelination	BP	1
GO:0022853	0.0697149	0.970469	8	75	active ion transmembrane transporter activity	MF	1
GO:0005055	0.0697741	1	1	1	laminin receptor activity	MF	1
GO:0060155	0.0698549	0.992133	2	8	platelet dense granule organization	BP	1
GO:1903232	0.0698549	0.992133	2	8	melanosome assembly	BP	1
GO:0099637	0.0699959	0.992108	2	8	neurotransmitter receptor transport	BP	1
GO:0009185	0.069996	0.974814	6	50	ribonucleoside diphosphate metabolic process	BP	1
GO:0048705	0.0700063	0.972321	7	65	skeletal system morphogenesis	BP	1
GO:0002088	0.0700523	0.981336	4	28	lens development in camera-type eye	BP	1
GO:0006361	0.0700988	0.99209	2	8	transcription initiation at RNA polymerase I promoter	BP	1
GO:0001838	0.0704263	0.974566	6	52	embryonic epithelial tube formation	BP	1
GO:0110011	0.0705343	0.992012	2	8	regulation of basement membrane organization	BP	1
GO:0060766	0.0705395	0.992012	2	8	negative regulation of androgen receptor signaling pathway	BP	1
GO:1901618	0.0707734	0.99197	2	8	organic hydroxy compound transmembrane transporter activity	MF	1
GO:0016126	0.0708416	0.981055	4	28	sterol biosynthetic process	BP	1
GO:0005912	0.0708555	0.966519	10	104	adherens junction	CC	1
GO:0006812	0.070921	0.956384	22	276	cation transport	BP	1
GO:0005635	0.0709611	0.95802	19	233	nuclear envelope	CC	1
GO:0060216	0.0710432	0.991922	2	8	definitive hemopoiesis	BP	1
GO:1904031	0.0711286	0.985728	3	17	positive regulation of cyclin-dependent protein kinase activity	BP	1
GO:0001568	0.0713982	0.957127	20	249	blood vessel development	BP	1
GO:0050982	0.0714281	0.991853	2	8	detection of mechanical stimulus	BP	1
GO:1905288	0.0715125	0.991838	2	8	vascular associated smooth muscle cell apoptotic process	BP	1
GO:1905459	0.0715125	0.991838	2	8	regulation of vascular associated smooth muscle cell apoptotic process	BP	1
GO:0044419	0.071671	0.951729	33	443	biological process involved in interspecies interaction between organisms	BP	1
GO:0010810	0.0718249	0.965965	10	105	regulation of cell-substrate adhesion	BP	1
GO:0086001	0.0718445	0.980695	4	28	cardiac muscle cell action potential	BP	1
GO:0006921	0.0718589	0.991776	2	8	cellular component disassembly involved in execution phase of apoptosis	BP	1
GO:0071364	0.0721666	0.980703	4	26	cellular response to epidermal growth factor stimulus	BP	1
GO:0099010	0.0721898	0.991716	2	8	modification of postsynaptic structure	BP	1
GO:0002934	0.0722751	0.991701	2	8	desmosome organization	BP	1
GO:0045823	0.0724024	0.991678	2	8	positive regulation of heart contraction	BP	1
GO:1903524	0.0724024	0.991678	2	8	positive regulation of blood circulation	BP	1
GO:0032839	0.0725191	0.985331	3	17	dendrite cytoplasm	CC	1
GO:0034394	0.0725419	0.980444	4	28	protein localization to cell surface	BP	1
GO:0014706	0.072601	0.968933	8	78	striated muscle tissue development	BP	1
GO:0030239	0.0726691	0.985288	3	17	myofibril assembly	BP	1
GO:0072001	0.0732694	0.966742	9	92	renal system development	BP	1
GO:0051702	0.0733497	0.973352	6	48	biological process involved in interaction with symbiont	BP	1
GO:0000902	0.0733665	0.951388	30	405	cell morphogenesis	BP	1
GO:0051306	0.0734294	0.973198	6	52	mitotic sister chromatid separation	BP	1
GO:0008286	0.0738055	0.970461	7	65	insulin receptor signaling pathway	BP	1
GO:0032868	0.0739583	0.963346	11	119	response to insulin	BP	1
GO:0045055	0.0740358	0.972893	6	53	regulated exocytosis	BP	1
GO:0045041	0.0740633	1	1	1	protein import into mitochondrial intermembrane space	BP	1
GO:0046696	0.0740633	1	1	1	lipopolysaccharide receptor complex	CC	1
GO:0008090	0.0741789	0.991354	2	8	retrograde axonal transport	BP	1
GO:1903900	0.0741975	0.972846	6	52	regulation of viral life cycle	BP	1
GO:1901836	0.0742175	0.991347	2	8	regulation of transcription of nucleolar large rRNA by RNA polymerase I	BP	1
GO:0004743	0.0742831	1	1	1	pyruvate kinase activity	MF	1
GO:0030198	0.0742999	0.968049	8	78	extracellular matrix organization	BP	1
GO:0043062	0.0742999	0.968049	8	78	extracellular structure organization	BP	1
GO:0045229	0.0742999	0.968049	8	78	external encapsulating structure organization	BP	1
GO:0071241	0.0744962	0.97012	7	65	cellular response to inorganic substance	BP	1
GO:0006338	0.0745812	0.958618	15	176	chromatin remodeling	BP	1
GO:0005996	0.074725	0.965963	9	91	monosaccharide metabolic process	BP	1
GO:0098656	0.0748932	0.969924	7	65	anion transmembrane transport	BP	1
GO:0007009	0.0749324	0.972507	6	52	plasma membrane organization	BP	1
GO:0007272	0.07498	0.972458	6	53	ensheathment of neurons	BP	1
GO:0008366	0.07498	0.972458	6	53	axon ensheathment	BP	1
GO:0086011	0.0749807	0.991207	2	8	membrane repolarization during action potential	BP	1
GO:0048787	0.0751734	0.991171	2	8	presynaptic active zone membrane	CC	1
GO:0140092	0.0755131	0.991109	2	8	bBAF complex	CC	1
GO:1903305	0.0756545	0.979255	4	29	regulation of regulated secretory pathway	BP	1
GO:0072175	0.0757922	0.972083	6	53	epithelial tube formation	BP	1
GO:0140288	0.0759483	0.991028	2	8	GBAF complex	CC	1
GO:0010811	0.0760839	0.971948	6	53	positive regulation of cell-substrate adhesion	BP	1
GO:0045176	0.0764537	0.990934	2	8	apical protein localization	BP	1
GO:0072078	0.0765679	0.984049	3	18	nephron tubule morphogenesis	BP	1
GO:0016282	0.0767248	0.990883	2	8	eukaryotic 43S preinitiation complex	CC	1
GO:0051620	0.076802	1	1	1	norepinephrine uptake	BP	1
GO:0051621	0.076802	1	1	1	regulation of norepinephrine uptake	BP	1
GO:0051623	0.076802	1	1	1	positive regulation of norepinephrine uptake	BP	1
GO:0072749	0.076802	1	1	1	cellular response to cytochalasin B	BP	1
GO:1901328	0.076802	1	1	1	response to cytochalasin B	BP	1
GO:0048839	0.07702	0.974728	5	41	inner ear development	BP	1
GO:0072009	0.0771344	0.97871	4	29	nephron epithelium development	BP	1
GO:0033290	0.0772875	0.990777	2	8	eukaryotic 48S preinitiation complex	CC	1
GO:0006165	0.0775777	0.974571	5	39	nucleoside diphosphate phosphorylation	BP	1
GO:0004365	0.0775901	1	1	1	glyceraldehyde-3-phosphate dehydrogenase (NAD+) (phosphorylating) activity	MF	1
GO:0035605	0.0775901	1	1	1	peptidyl-cysteine S-nitrosylase activity	MF	1
GO:0035606	0.0775901	1	1	1	peptidyl-cysteine S-trans-nitrosylation	BP	1
GO:0043891	0.0775901	1	1	1	glyceraldehyde-3-phosphate dehydrogenase (NAD(P)+) (phosphorylating) activity	MF	1
GO:0046031	0.0778608	0.974451	5	39	ADP metabolic process	BP	1
GO:1904029	0.0780235	0.974341	5	40	regulation of cyclin-dependent protein kinase activity	BP	1
GO:0001501	0.0780324	0.957372	14	164	skeletal system development	BP	1
GO:0030835	0.0780625	0.983606	3	18	negative regulation of actin filament depolymerization	BP	1
GO:0009266	0.078189	0.968285	7	65	response to temperature stimulus	BP	1
GO:2000145	0.0783201	0.949313	26	344	regulation of cell motility	BP	1
GO:0045182	0.0783526	0.965958	8	76	translation regulator activity	MF	1
GO:0090169	0.0784524	0.98349	3	18	regulation of spindle assembly	BP	1
GO:0035088	0.0786147	0.978161	4	29	establishment or maintenance of apical/basal cell polarity	BP	1
GO:0061245	0.0786147	0.978161	4	29	establishment or maintenance of bipolar cell polarity	BP	1
GO:0005342	0.0794225	0.973705	5	41	organic acid transmembrane transporter activity	MF	1
GO:0046943	0.0794225	0.973705	5	41	carboxylic acid transmembrane transporter activity	MF	1
GO:0016860	0.0796685	0.983125	3	18	intramolecular oxidoreductase activity	MF	1
GO:0009451	0.0797475	0.970211	6	54	RNA modification	BP	1
GO:0016853	0.0803584	0.969952	6	53	isomerase activity	MF	1
GO:0006942	0.080483	0.977462	4	29	regulation of striated muscle contraction	BP	1
GO:0072503	0.0804838	0.962767	9	93	cellular divalent inorganic cation homeostasis	BP	1
GO:0015085	0.0805496	0.977437	4	29	calcium ion transmembrane transporter activity	MF	1
GO:0051179	0.0807242	0.93643	111	1752	localization	BP	1
GO:0019838	0.0809164	0.973065	5	41	growth factor binding	MF	1
GO:0046034	0.0809748	0.96457	8	76	ATP metabolic process	BP	1
GO:0051050	0.0814114	0.948546	23	298	positive regulation of transport	BP	1
GO:1901389	0.0814947	1	1	1	negative regulation of transforming growth factor beta activation	BP	1
GO:1903660	0.0814947	1	1	1	negative regulation of complement-dependent cytotoxicity	BP	1
GO:1990913	0.0814947	1	1	1	sperm head plasma membrane	CC	1
GO:0019904	0.0815159	0.947475	25	328	protein domain specific binding	MF	1
GO:0007165	0.0826886	0.934889	108	1711	signal transduction	BP	1
GO:0044291	0.0827426	0.97661	4	29	cell-cell contact zone	CC	1
GO:0010952	0.0827917	0.965943	7	66	positive regulation of peptidase activity	BP	1
GO:0055002	0.0832438	0.982039	3	18	striated muscle cell development	BP	1
GO:0007399	0.0839877	0.937827	55	815	nervous system development	BP	1
GO:0031214	0.0842828	0.971567	5	42	biomineral tissue development	BP	1
GO:0006417	0.0843976	0.949689	18	220	regulation of translation	BP	1
GO:0071383	0.0851706	0.96015	9	93	cellular response to steroid hormone stimulus	BP	1
GO:0060395	0.0852604	0.975586	4	30	SMAD protein signal transduction	BP	1
GO:0048562	0.0853135	0.964613	7	68	embryonic organ morphogenesis	BP	1
GO:0010507	0.0854475	0.971057	5	42	negative regulation of autophagy	BP	1
GO:0030334	0.0855398	0.944576	25	332	regulation of cell migration	BP	1
GO:0001763	0.0856358	0.964448	7	68	morphogenesis of a branching structure	BP	1
GO:0099572	0.0858453	0.954864	12	135	postsynaptic specialization	CC	1
GO:0099604	0.0861299	0.988776	2	9	ligand-gated calcium channel activity	MF	1
GO:0035357	0.0863126	0.988738	2	9	peroxisome proliferator activated receptor signaling pathway	BP	1
GO:0060445	0.0863404	0.988732	2	9	branching involved in salivary gland morphogenesis	BP	1
GO:1904064	0.0863689	0.970653	5	42	positive regulation of cation transmembrane transport	BP	1
GO:0098978	0.0863987	0.955969	11	121	glutamatergic synapse	CC	1
GO:0001725	0.086588	0.970556	5	42	stress fiber	CC	1
GO:0097517	0.086588	0.970556	5	42	contractile actin filament bundle	CC	1
GO:0017158	0.0865919	0.988681	2	9	regulation of calcium ion-dependent exocytosis	BP	1
GO:0072697	0.0866867	0.988661	2	9	protein localization to cell cortex	BP	1
GO:0045922	0.0868123	0.988635	2	9	negative regulation of fatty acid metabolic process	BP	1
GO:0097186	0.0869745	0.988601	2	9	amelogenesis	BP	1
GO:0007005	0.0870661	0.949573	16	196	mitochondrion organization	BP	1
GO:0061333	0.0872266	0.980691	3	19	renal tubule morphogenesis	BP	1
GO:0072028	0.087273	0.980676	3	19	nephron morphogenesis	BP	1
GO:0072088	0.087273	0.980676	3	19	nephron epithelium morphogenesis	BP	1
GO:0032094	0.0873007	0.988534	2	9	response to food	BP	1
GO:0060711	0.0874269	0.980628	3	19	labyrinthine layer development	BP	1
GO:0031527	0.0875056	0.988491	2	9	filopodium membrane	CC	1
GO:0043200	0.0875514	0.970132	5	42	response to amino acid	BP	1
GO:0007097	0.0880776	0.980422	3	19	nuclear migration	BP	1
GO:0090201	0.088088	0.98837	2	9	negative regulation of release of cytochrome c from mitochondria	BP	1
GO:0003756	0.0882994	0.988326	2	9	protein disulfide isomerase activity	MF	1
GO:0016864	0.0882994	0.988326	2	9	intramolecular oxidoreductase activity, transposing S-S bonds	MF	1
GO:0007193	0.0883884	0.988308	2	9	adenylate cyclase-inhibiting G protein-coupled receptor signaling pathway	BP	1
GO:0045445	0.0887319	0.969609	5	42	myoblast differentiation	BP	1
GO:0015718	0.0888655	0.980172	3	19	monocarboxylic acid transport	BP	1
GO:0061337	0.0889302	0.974164	4	30	cardiac conduction	BP	1
GO:0034332	0.0891071	0.974095	4	30	adherens junction organization	BP	1
GO:0002437	0.0891143	0.980093	3	19	inflammatory response to antigenic stimulus	BP	1
GO:0070849	0.0891265	0.974225	4	28	response to epidermal growth factor	BP	1
GO:0032870	0.0893189	0.945546	19	240	cellular response to hormone stimulus	BP	1
GO:0042304	0.0893412	0.988108	2	9	regulation of fatty acid biosynthetic process	BP	1
GO:0006623	0.0900715	0.979907	3	18	protein targeting to vacuole	BP	1
GO:1990023	0.0901387	0.98794	2	9	mitotic spindle midzone	CC	1
GO:0002376	0.0901791	0.933705	50	734	immune system process	BP	1
GO:0051304	0.0901891	0.962096	7	68	chromosome separation	BP	1
GO:0048333	0.0903622	0.987892	2	9	mesodermal cell differentiation	BP	1
GO:0051087	0.0903868	0.968917	5	41	chaperone binding	MF	1
GO:0110148	0.0912906	0.968426	5	43	biomineralization	BP	1
GO:0030879	0.091682	0.964455	6	55	mammary gland development	BP	1
GO:0098911	0.0919477	0.987555	2	9	regulation of ventricular cardiac muscle cell action potential	BP	1
GO:0043276	0.092198	0.979105	3	19	anoikis	BP	1
GO:0009199	0.0924055	0.956062	9	92	ribonucleoside triphosphate metabolic process	BP	1
GO:0030554	0.0924393	0.932283	48	702	adenyl nucleotide binding	MF	1
GO:0043280	0.0924543	0.967946	5	42	positive regulation of cysteine-type endopeptidase activity involved in apoptotic process	BP	1
GO:0065002	0.0927692	0.97892	3	19	intracellular protein transmembrane transport	BP	1
GO:0009132	0.0927837	0.963947	6	54	nucleoside diphosphate metabolic process	BP	1
GO:0016586	0.0929841	0.987332	2	9	RSC-type complex	CC	1
GO:0075522	0.0932044	0.987285	2	9	IRES-dependent viral translational initiation	BP	1
GO:0061180	0.0937263	0.972206	4	31	mammary gland epithelium development	BP	1
GO:0017022	0.0937511	0.972196	4	31	myosin binding	MF	1
GO:0031965	0.0939492	0.948413	13	153	nuclear membrane	CC	1
GO:0010769	0.0944432	0.963067	6	56	regulation of cell morphogenesis involved in differentiation	BP	1
GO:0051972	0.0945091	0.971959	4	30	regulation of telomerase activity	BP	1
GO:0070993	0.0945351	0.986996	2	9	translation preinitiation complex	CC	1
GO:0050000	0.0946156	0.966927	5	43	chromosome localization	BP	1
GO:0001732	0.0955306	0.986779	2	9	formation of cytoplasmic translation initiation complex	BP	1
GO:0006996	0.0955658	0.924989	90	1406	organelle organization	BP	1
GO:0045428	0.0955946	0.977998	3	19	regulation of nitric oxide biosynthetic process	BP	1
GO:0080164	0.0955946	0.977998	3	19	regulation of nitric oxide metabolic process	BP	1
GO:0051787	0.0964071	0.986922	2	8	misfolded protein binding	MF	1
GO:0051716	0.0966661	0.92247	138	2238	cellular response to stimulus	BP	1
GO:0098984	0.0966987	0.948075	12	139	neuron to neuron synapse	CC	1
GO:2000573	0.096757	0.965997	5	42	positive regulation of DNA biosynthetic process	BP	1
GO:1901617	0.0969095	0.95852	7	70	organic hydroxy compound biosynthetic process	BP	1
GO:0044409	0.0969289	0.958533	7	69	entry into host	BP	1
GO:0003013	0.0973482	0.946218	13	155	circulatory system process	BP	1
GO:0034762	0.0974326	0.946172	13	154	regulation of transmembrane transport	BP	1
GO:1990226	0.097614	0.986319	2	9	histone methyltransferase binding	MF	1
GO:0098760	0.0982848	0.98617	2	9	response to interleukin-7	BP	1
GO:0098761	0.0982848	0.98617	2	9	cellular response to interleukin-7	BP	1
GO:0042288	0.0983882	0.986147	2	9	MHC class I protein binding	MF	1
GO:0003014	0.0984745	0.976926	3	20	renal system process	BP	1
GO:0008202	0.0987698	0.954703	8	84	steroid metabolic process	BP	1
GO:0009581	0.098837	0.976805	3	20	detection of external stimulus	BP	1
GO:0047496	0.0989101	0.97678	3	20	vesicle transport along microtubule	BP	1
GO:0000166	0.0990988	0.924941	60	902	nucleotide binding	MF	1
GO:1901265	0.0990988	0.924941	60	902	nucleoside phosphate binding	MF	1
GO:0006458	0.0992391	0.976925	3	18	'de novo' protein folding	BP	1
GO:0006412	0.100108	0.933989	25	326	translation	BP	1
GO:0008283	0.100242	0.926958	44	642	cell population proliferation	BP	1
GO:0060537	0.100435	0.94735	11	126	muscle tissue development	BP	1
GO:0010950	0.100502	0.960045	6	56	positive regulation of endopeptidase activity	BP	1
GO:0002444	0.100782	0.97615	3	20	myeloid leukocyte mediated immunity	BP	1
GO:0055080	0.10079	0.942661	14	170	cation homeostasis	BP	1
GO:0016887	0.101201	0.941196	15	182	ATP hydrolysis activity	MF	1
GO:0042383	0.10143	0.963799	5	43	sarcolemma	CC	1
GO:0061462	0.101679	0.97597	3	19	protein localization to lysosome	BP	1
GO:0007420	0.102796	0.934553	21	277	brain development	BP	1
GO:0099518	0.102812	0.968443	4	32	vesicle cytoskeletal trafficking	BP	1
GO:0001778	0.103045	0.985092	2	9	plasma membrane repair	BP	1
GO:0021602	0.103808	0.984621	2	10	cranial nerve morphogenesis	BP	1
GO:0005112	0.103889	0.984602	2	10	Notch binding	MF	1
GO:0009187	0.104045	0.984565	2	10	cyclic nucleotide metabolic process	BP	1
GO:0016180	0.104055	0.984563	2	10	snRNA processing	BP	1
GO:0098660	0.104094	0.938111	16	198	inorganic ion transmembrane transport	BP	1
GO:0031672	0.104231	0.984818	2	9	A band	CC	1
GO:0005215	0.104406	0.934172	20	260	transporter activity	MF	1
GO:0060253	0.104521	0.984453	2	10	negative regulation of glial cell proliferation	BP	1
GO:0030513	0.104572	0.984441	2	10	positive regulation of BMP signaling pathway	BP	1
GO:0060119	0.104733	0.984403	2	10	inner ear receptor cell development	BP	1
GO:0048738	0.104757	0.954286	7	71	cardiac muscle tissue development	BP	1
GO:0042575	0.104876	0.984369	2	10	DNA polymerase complex	CC	1
GO:0033280	0.104942	0.984353	2	10	response to vitamin D	BP	1
GO:0005847	0.10495	0.984351	2	10	mRNA cleavage and polyadenylation specificity factor complex	CC	1
GO:0140828	0.10526	0.984278	2	10	metal cation:monoatomic cation antiporter activity	MF	1
GO:0014002	0.105333	0.98426	2	10	astrocyte development	BP	1
GO:0051011	0.105511	0.984218	2	10	microtubule minus-end binding	MF	1
GO:0090435	0.106925	0.983881	2	10	protein localization to nuclear envelope	BP	1
GO:0034244	0.107065	0.983847	2	10	negative regulation of transcription elongation by RNA polymerase II	BP	1
GO:0006937	0.107229	0.961034	5	44	regulation of muscle contraction	BP	1
GO:0043243	0.107329	0.983784	2	10	positive regulation of protein-containing complex disassembly	BP	1
GO:0030003	0.107356	0.941266	12	142	cellular cation homeostasis	BP	1
GO:0099003	0.107397	0.95285	7	71	vesicle-mediated transport in synapse	BP	1
GO:0050873	0.107407	0.983766	2	10	brown fat cell differentiation	BP	1
GO:0035372	0.107573	0.983726	2	10	protein localization to microtubule	BP	1
GO:0032369	0.10763	0.983712	2	10	negative regulation of lipid transport	BP	1
GO:0009409	0.107685	0.973778	3	20	response to cold	BP	1
GO:0035067	0.107809	0.983669	2	10	negative regulation of histone acetylation	BP	1
GO:0050685	0.108072	0.973777	3	19	positive regulation of mRNA processing	BP	1
GO:0010954	0.108224	0.983884	2	9	positive regulation of protein processing	BP	1
GO:0086016	0.108467	0.996898	1	2	AV node cell action potential	BP	1
GO:0086027	0.108467	0.996898	1	2	AV node cell to bundle of His cell signaling	BP	1
GO:0086029	0.108467	0.996898	1	2	Purkinje myocyte to ventricular cardiac muscle cell signaling	BP	1
GO:0086067	0.108467	0.996898	1	2	AV node cell to bundle of His cell communication	BP	1
GO:0086068	0.108467	0.996898	1	2	Purkinje myocyte to ventricular cardiac muscle cell communication	BP	1
GO:0098735	0.108467	0.996898	1	2	positive regulation of the force of heart contraction	BP	1
GO:0098915	0.108467	0.996898	1	2	membrane repolarization during ventricular cardiac muscle cell action potential	BP	1
GO:1902261	0.108467	0.996898	1	2	positive regulation of delayed rectifier potassium channel activity	BP	1
GO:1903762	0.108467	0.996898	1	2	positive regulation of voltage-gated potassium channel activity involved in ventricular cardiac muscle cell action potential repolarization	BP	1
GO:1905024	0.108467	0.996898	1	2	regulation of membrane repolarization during ventricular cardiac muscle cell action potential	BP	1
GO:1905026	0.108467	0.996898	1	2	positive regulation of membrane repolarization during ventricular cardiac muscle cell action potential	BP	1
GO:1905033	0.108467	0.996898	1	2	positive regulation of membrane repolarization during cardiac muscle cell action potential	BP	1
GO:0034433	0.108467	0.996898	1	2	steroid esterification	BP	1
GO:0034434	0.108467	0.996898	1	2	sterol esterification	BP	1
GO:0034435	0.108467	0.996898	1	2	cholesterol esterification	BP	1
GO:0033061	0.108467	0.996898	1	2	DNA recombinase mediator complex	CC	1
GO:0043585	0.108467	0.996898	1	2	nose morphogenesis	BP	1
GO:0006701	0.108467	0.996898	1	2	progesterone biosynthetic process	BP	1
GO:2000182	0.108467	0.996898	1	2	regulation of progesterone biosynthetic process	BP	1
GO:0045003	0.108467	0.996898	1	2	double-strand break repair via synthesis-dependent strand annealing	BP	1
GO:0070044	0.108467	0.996898	1	2	synaptobrevin 2-SNAP-25-syntaxin-1a complex	CC	1
GO:1904491	0.108467	0.996898	1	2	protein localization to ciliary transition zone	BP	1
GO:0043190	0.108467	0.996898	1	2	ATP-binding cassette (ABC) transporter complex	CC	1
GO:1905232	0.108467	0.996898	1	2	cellular response to L-glutamate	BP	1
GO:0004953	0.108467	0.996898	1	2	icosanoid receptor activity	MF	1
GO:0086015	0.108467	0.996898	1	2	SA node cell action potential	BP	1
GO:0086018	0.108467	0.996898	1	2	SA node cell to atrial cardiac muscle cell signaling	BP	1
GO:0086070	0.108467	0.996898	1	2	SA node cell to atrial cardiac muscle cell communication	BP	1
GO:0098907	0.108467	0.996898	1	2	regulation of SA node cell action potential	BP	1
GO:0036309	0.108467	0.996898	1	2	protein localization to M-band	BP	1
GO:0045179	0.108467	0.996898	1	2	apical cortex	CC	1
GO:0048495	0.108467	0.996898	1	2	Roundabout binding	MF	1
GO:0014701	0.108467	0.996898	1	2	junctional sarcoplasmic reticulum membrane	CC	1
GO:1990745	0.108467	0.996898	1	2	EARP complex	CC	1
GO:0032021	0.108467	0.996898	1	2	NELF complex	CC	1
GO:0099039	0.108467	0.996898	1	2	sphingolipid translocation	BP	1
GO:0019287	0.108467	0.996898	1	2	isopentenyl diphosphate biosynthetic process, mevalonate pathway	BP	1
GO:0008381	0.108467	0.996898	1	2	mechanosensitive ion channel activity	MF	1
GO:0003278	0.108467	0.996898	1	2	apoptotic process involved in heart morphogenesis	BP	1
GO:0048251	0.108467	0.996898	1	2	elastic fiber assembly	BP	1
GO:0090154	0.108467	0.996898	1	2	positive regulation of sphingolipid biosynthetic process	BP	1
GO:2000304	0.108467	0.996898	1	2	positive regulation of ceramide biosynthetic process	BP	1
GO:1900220	0.108467	0.996898	1	2	semaphorin-plexin signaling pathway involved in bone trabecula morphogenesis	BP	1
GO:0036038	0.108467	0.996898	1	2	MKS complex	CC	1
GO:0044323	0.108467	0.996898	1	2	retinoic acid-responsive element binding	MF	1
GO:0002157	0.108467	0.996898	1	2	positive regulation of thyroid hormone mediated signaling pathway	BP	1
GO:0050692	0.108467	0.996898	1	2	DNA binding domain binding	MF	1
GO:0008355	0.108467	0.996898	1	2	olfactory learning	BP	1
GO:0070525	0.108467	0.996898	1	2	tRNA threonylcarbamoyladenosine metabolic process	BP	1
GO:0070900	0.108467	0.996898	1	2	mitochondrial tRNA modification	BP	1
GO:1900864	0.108467	0.996898	1	2	mitochondrial RNA modification	BP	1
GO:0070564	0.108467	0.996898	1	2	positive regulation of vitamin D receptor signaling pathway	BP	1
GO:0004316	0.108467	0.996898	1	2	3-oxoacyl-[acyl-carrier-protein] reductase (NADPH) activity	MF	1
GO:0001839	0.108467	0.996898	1	2	neural plate morphogenesis	BP	1
GO:0071286	0.108467	0.996898	1	2	cellular response to magnesium ion	BP	1
GO:0016971	0.108467	0.996898	1	2	flavin-linked sulfhydryl oxidase activity	MF	1
GO:0050908	0.108467	0.996898	1	2	detection of light stimulus involved in visual perception	BP	1
GO:0050962	0.108467	0.996898	1	2	detection of light stimulus involved in sensory perception	BP	1
GO:0048763	0.108467	0.996898	1	2	calcium-induced calcium release activity	MF	1
GO:0002133	0.108467	0.996898	1	2	polycystin complex	CC	1
GO:0072021	0.108467	0.996898	1	2	ascending thin limb development	BP	1
GO:0072070	0.108467	0.996898	1	2	loop of Henle development	BP	1
GO:0072218	0.108467	0.996898	1	2	metanephric ascending thin limb development	BP	1
GO:0072235	0.108467	0.996898	1	2	metanephric distal tubule development	BP	1
GO:0072236	0.108467	0.996898	1	2	metanephric loop of Henle development	BP	1
GO:0003127	0.108467	0.996898	1	2	detection of nodal flow	BP	1
GO:0009726	0.108467	0.996898	1	2	detection of endogenous stimulus	BP	1
GO:0033565	0.108467	0.996898	1	2	ESCRT-0 complex	CC	1
GO:0007218	0.108467	0.996898	1	2	neuropeptide signaling pathway	BP	1
GO:0034729	0.108467	0.996898	1	2	histone H3-K79 methylation	BP	1
GO:0035811	0.108467	0.996898	1	2	negative regulation of urine volume	BP	1
GO:0019185	0.108468	0.996898	1	2	snRNA-activating protein complex	CC	1
GO:0040015	0.108468	0.996898	1	2	negative regulation of multicellular organism growth	BP	1
GO:0016812	0.108468	0.996898	1	2	hydrolase activity, acting on carbon-nitrogen (but not peptide) bonds, in cyclic amides	MF	1
GO:0060312	0.108468	0.996898	1	2	regulation of blood vessel remodeling	BP	1
GO:0043313	0.108468	0.996898	1	2	regulation of neutrophil degranulation	BP	1
GO:1902563	0.108468	0.996898	1	2	regulation of neutrophil activation	BP	1
GO:0004088	0.10847	0.996898	1	2	carbamoyl-phosphate synthase (glutamine-hydrolyzing) activity	MF	1
GO:0039552	0.108472	0.996898	1	2	RIG-I binding	MF	1
GO:1990834	0.108473	0.996898	1	2	response to odorant	BP	1
GO:0017095	0.108475	0.996898	1	2	heparan sulfate 6-O-sulfotransferase activity	MF	1
GO:1904398	0.108478	0.996898	1	2	positive regulation of neuromuscular junction development	BP	1
GO:0072173	0.10849	0.996897	1	2	metanephric tubule morphogenesis	BP	1
GO:0072282	0.10849	0.996897	1	2	metanephric nephron tubule morphogenesis	BP	1
GO:0015432	0.108497	0.996896	1	2	ABC-type bile acid transporter activity	MF	1
GO:0033283	0.108497	0.996896	1	2	ATPase-coupled organic acid transmembrane transporter activity	MF	1
GO:0033284	0.108497	0.996896	1	2	ATPase-coupled carboxylic acid transmembrane transporter activity	MF	1
GO:0033285	0.108497	0.996896	1	2	ATPase-coupled monocarboxylic acid transmembrane transporter activity	MF	1
GO:0071714	0.108497	0.996896	1	2	icosanoid transmembrane transporter activity	MF	1
GO:0070390	0.108512	0.996896	1	2	transcription export complex 2	CC	1
GO:0090370	0.108514	0.996895	1	2	negative regulation of cholesterol efflux	BP	1
GO:0016080	0.108517	0.996895	1	2	synaptic vesicle targeting	BP	1
GO:0038145	0.10852	0.996895	1	2	macrophage colony-stimulating factor signaling pathway	BP	1
GO:2001016	0.108527	0.996895	1	2	positive regulation of skeletal muscle cell differentiation	BP	1
GO:0003886	0.108529	0.996895	1	2	DNA (cytosine-5-)-methyltransferase activity	MF	1
GO:0090116	0.108529	0.996895	1	2	C-5 methylation of cytosine	BP	1
GO:1905064	0.108529	0.996895	1	2	negative regulation of vascular associated smooth muscle cell differentiation	BP	1
GO:0045835	0.108529	0.996895	1	2	negative regulation of meiotic nuclear division	BP	1
GO:0035812	0.108532	0.996894	1	2	renal sodium excretion	BP	1
GO:0008821	0.108538	0.996894	1	2	crossover junction endodeoxyribonuclease activity	MF	1
GO:0016889	0.108538	0.996894	1	2	endodeoxyribonuclease activity, producing 3'-phosphomonoesters	MF	1
GO:0071140	0.108538	0.996894	1	2	resolution of mitotic recombination intermediates	BP	1
GO:0090498	0.10854	0.996894	1	2	extrinsic component of Golgi membrane	CC	1
GO:0008528	0.108542	0.996894	1	2	G protein-coupled peptide receptor activity	MF	1
GO:0010770	0.108552	0.960359	5	45	positive regulation of cell morphogenesis involved in differentiation	BP	1
GO:0016183	0.10857	0.996892	1	2	synaptic vesicle coating	BP	1
GO:0003220	0.108573	0.996892	1	2	left ventricular cardiac muscle tissue morphogenesis	BP	1
GO:0051731	0.108575	0.996892	1	2	polynucleotide 5'-hydroxyl-kinase activity	MF	1
GO:0044205	0.108588	0.996891	1	2	'de novo' UMP biosynthetic process	BP	1
GO:0032028	0.108589	0.996891	1	2	myosin head/neck binding	MF	1
GO:0015791	0.108596	0.996891	1	2	polyol transmembrane transport	BP	1
GO:0014866	0.108612	0.99689	1	2	skeletal myofibril assembly	BP	1
GO:0030047	0.108635	0.996888	1	2	actin modification	BP	1
GO:0032119	0.108638	0.996888	1	2	sequestering of zinc ion	BP	1
GO:0042587	0.108638	0.996888	1	2	glycogen granule	CC	1
GO:0030689	0.108638	0.996888	1	2	Noc complex	CC	1
GO:0031999	0.10864	0.996888	1	2	negative regulation of fatty acid beta-oxidation	BP	1
GO:0099093	0.108642	0.996888	1	2	calcium export from the mitochondrion	BP	1
GO:0090155	0.108648	0.996888	1	2	negative regulation of sphingolipid biosynthetic process	BP	1
GO:0097574	0.108657	0.996887	1	2	lateral part of cell	CC	1
GO:0097575	0.108657	0.996887	1	2	lateral cell cortex	CC	1
GO:0031119	0.108668	0.996886	1	2	tRNA pseudouridine synthesis	BP	1
GO:0045110	0.108669	0.996886	1	2	intermediate filament bundle assembly	BP	1
GO:0140683	0.108677	0.996886	1	2	histone H3-di/monomethyl-lysine-9 demethylase activity	MF	1
GO:0097168	0.108695	0.996885	1	2	mesenchymal stem cell proliferation	BP	1
GO:1902460	0.108695	0.996885	1	2	regulation of mesenchymal stem cell proliferation	BP	1
GO:1902462	0.108695	0.996885	1	2	positive regulation of mesenchymal stem cell proliferation	BP	1
GO:1901656	0.108704	0.996884	1	2	glycoside transport	BP	1
GO:0071276	0.108746	0.983443	2	10	cellular response to cadmium ion	BP	1
GO:0008519	0.108786	0.996879	1	2	ammonium transmembrane transporter activity	MF	1
GO:0072488	0.108786	0.996879	1	2	ammonium transmembrane transport	BP	1
GO:0010961	0.108801	0.996879	1	2	cellular magnesium ion homeostasis	BP	1
GO:0016182	0.108812	0.996878	1	2	synaptic vesicle budding from endosome	BP	1
GO:0048003	0.108812	0.996878	1	2	antigen processing and presentation of lipid antigen via MHC class Ib	BP	1
GO:0048007	0.108812	0.996878	1	2	antigen processing and presentation, exogenous lipid antigen via MHC class Ib	BP	1
GO:0001956	0.108822	0.996877	1	2	positive regulation of neurotransmitter secretion	BP	1
GO:1900114	0.108895	0.996873	1	2	positive regulation of histone H3-K9 trimethylation	BP	1
GO:0008582	0.108895	0.996873	1	2	regulation of synaptic assembly at neuromuscular junction	BP	1
GO:0031064	0.108932	0.996871	1	2	negative regulation of histone deacetylation	BP	1
GO:0030274	0.10896	0.996869	1	2	LIM domain binding	MF	1
GO:0051783	0.108964	0.955664	6	58	regulation of nuclear division	BP	1
GO:0072320	0.108966	0.996869	1	2	volume-sensitive chloride channel activity	MF	1
GO:0034499	0.108975	0.996868	1	2	late endosome to Golgi transport	BP	1
GO:0032027	0.10899	0.996867	1	2	myosin light chain binding	MF	1
GO:1903381	0.109065	0.996863	1	2	regulation of endoplasmic reticulum stress-induced neuron intrinsic apoptotic signaling pathway	BP	1
GO:1903382	0.109065	0.996863	1	2	negative regulation of endoplasmic reticulum stress-induced neuron intrinsic apoptotic signaling pathway	BP	1
GO:0050436	0.109077	0.996862	1	2	microfibril binding	MF	1
GO:0035442	0.109115	0.99686	1	2	dipeptide transmembrane transport	BP	1
GO:0042938	0.109115	0.99686	1	2	dipeptide transport	BP	1
GO:0042599	0.109143	0.996858	1	2	lamellar body	CC	1
GO:0072014	0.109165	0.996857	1	2	proximal tubule development	BP	1
GO:0051548	0.10918	0.996856	1	2	negative regulation of keratinocyte migration	BP	1
GO:0097240	0.109182	0.996856	1	2	chromosome attachment to the nuclear envelope	BP	1
GO:0016418	0.10922	0.996854	1	2	S-acetyltransferase activity	MF	1
GO:0090156	0.109245	0.996852	1	2	cellular sphingolipid homeostasis	BP	1
GO:0035473	0.109258	0.996851	1	2	lipase binding	MF	1
GO:0032290	0.109265	0.996851	1	2	peripheral nervous system myelin formation	BP	1
GO:0035655	0.109282	0.99685	1	2	interleukin-18-mediated signaling pathway	BP	1
GO:0070673	0.109282	0.99685	1	2	response to interleukin-18	BP	1
GO:0071351	0.109282	0.99685	1	2	cellular response to interleukin-18	BP	1
GO:0006848	0.109317	0.996848	1	2	pyruvate transport	BP	1
GO:0050833	0.109317	0.996848	1	2	pyruvate transmembrane transporter activity	MF	1
GO:1901475	0.109317	0.996848	1	2	pyruvate transmembrane transport	BP	1
GO:0005774	0.109322	0.938438	13	154	vacuolar membrane	CC	1
GO:1903626	0.109409	0.996842	1	2	positive regulation of DNA catabolic process	BP	1
GO:1905643	0.109414	0.996842	1	2	positive regulation of DNA methylation	BP	1
GO:0071943	0.109414	0.996842	1	2	Myc-Max complex	CC	1
GO:0005638	0.109451	0.99684	1	2	lamin filament	CC	1
GO:0090184	0.109456	0.99684	1	2	positive regulation of kidney development	BP	1
GO:0060322	0.109519	0.928952	22	295	head development	BP	1
GO:0072131	0.10952	0.996836	1	2	kidney mesenchyme morphogenesis	BP	1
GO:0072133	0.10952	0.996836	1	2	metanephric mesenchyme morphogenesis	BP	1
GO:0000126	0.109578	0.996832	1	2	transcription factor TFIIIB complex	CC	1
GO:0051656	0.109617	0.935484	15	187	establishment of organelle localization	BP	1
GO:0048312	0.109622	0.99683	1	2	intracellular distribution of mitochondria	BP	1
GO:0016222	0.109629	0.996829	1	2	procollagen-proline 4-dioxygenase complex	CC	1
GO:0004466	0.109645	0.996828	1	2	long-chain-acyl-CoA dehydrogenase activity	MF	1
GO:0017099	0.109645	0.996828	1	2	very-long-chain-acyl-CoA dehydrogenase activity	MF	1
GO:1905598	0.109646	0.996828	1	2	negative regulation of low-density lipoprotein receptor activity	BP	1
GO:0090677	0.109652	0.996828	1	2	reversible differentiation	BP	1
GO:0090679	0.109652	0.996828	1	2	cell differentiation involved in phenotypic switching	BP	1
GO:1905420	0.109652	0.996828	1	2	vascular associated smooth muscle cell differentiation involved in phenotypic switching	BP	1
GO:1905915	0.109652	0.996828	1	2	regulation of cell differentiation involved in phenotypic switching	BP	1
GO:1905930	0.109652	0.996828	1	2	regulation of vascular associated smooth muscle cell differentiation involved in phenotypic switching	BP	1
GO:0032417	0.109726	0.996824	1	2	positive regulation of sodium:proton antiporter activity	BP	1
GO:0110064	0.109733	0.996823	1	2	lncRNA catabolic process	BP	1
GO:0140742	0.109733	0.996823	1	2	lncRNA transcription	BP	1
GO:0140743	0.109733	0.996823	1	2	regulation of lncRNA transcription	BP	1
GO:0140744	0.109733	0.996823	1	2	negative regulation of lncRNA transcription	BP	1
GO:0004019	0.109734	0.996823	1	2	adenylosuccinate synthase activity	MF	1
GO:0006152	0.109736	0.996823	1	2	purine nucleoside catabolic process	BP	1
GO:0046130	0.109736	0.996823	1	2	purine ribonucleoside catabolic process	BP	1
GO:0032927	0.109767	0.996821	1	2	positive regulation of activin receptor signaling pathway	BP	1
GO:0002864	0.109779	0.99682	1	2	regulation of acute inflammatory response to antigenic stimulus	BP	1
GO:0002883	0.109779	0.99682	1	2	regulation of hypersensitivity	BP	1
GO:0034316	0.109791	0.99682	1	2	negative regulation of Arp2/3 complex-mediated actin nucleation	BP	1
GO:0080154	0.109887	0.996814	1	2	regulation of fertilization	BP	1
GO:0051295	0.109889	0.996814	1	2	establishment of meiotic spindle localization	BP	1
GO:0016801	0.109902	0.996813	1	2	hydrolase activity, acting on ether bonds	MF	1
GO:1900365	0.109994	0.996808	1	2	positive regulation of mRNA polyadenylation	BP	1
GO:0097356	0.110008	0.996807	1	2	perinucleolar compartment	CC	1
GO:1990910	0.110083	0.996802	1	2	response to hypobaric hypoxia	BP	1
GO:0031523	0.110182	0.996796	1	2	Myb complex	CC	1
GO:0097513	0.110221	0.996794	1	2	myosin II filament	CC	1
GO:0035418	0.110229	0.972761	3	21	protein localization to synapse	BP	1
GO:0098883	0.110309	0.996789	1	2	synapse pruning	BP	1
GO:2000676	0.110363	0.996785	1	2	positive regulation of type B pancreatic cell apoptotic process	BP	1
GO:0015349	0.110425	0.996782	1	2	thyroid hormone transmembrane transporter activity	MF	1
GO:0070327	0.110425	0.996782	1	2	thyroid hormone transport	BP	1
GO:0015196	0.110425	0.996782	1	2	L-tryptophan transmembrane transporter activity	MF	1
GO:1904556	0.110425	0.996782	1	2	L-tryptophan transmembrane transport	BP	1
GO:0046498	0.110527	0.996776	1	2	S-adenosylhomocysteine metabolic process	BP	1
GO:0017177	0.110538	0.996775	1	2	glucosidase II complex	CC	1
GO:0009582	0.110648	0.972612	3	21	detection of abiotic stimulus	BP	1
GO:0072752	0.110739	0.996763	1	2	cellular response to rapamycin	BP	1
GO:0035966	0.110844	0.951014	7	69	response to topologically incorrect protein	BP	1
GO:0071565	0.11085	0.98293	2	10	nBAF complex	CC	1
GO:0014009	0.110882	0.972529	3	21	glial cell proliferation	BP	1
GO:0005606	0.11095	0.99675	1	2	laminin-1 complex	CC	1
GO:0060027	0.111075	0.996743	1	2	convergent extension involved in gastrulation	BP	1
GO:0071564	0.11119	0.982847	2	10	npBAF complex	CC	1
GO:0045337	0.111207	0.996735	1	2	farnesyl diphosphate biosynthetic process	BP	1
GO:0051647	0.111264	0.972393	3	21	nucleus localization	BP	1
GO:0001905	0.111317	0.996728	1	2	activation of membrane attack complex	BP	1
GO:0001969	0.111317	0.996728	1	2	regulation of activation of membrane attack complex	BP	1
GO:0004645	0.111549	0.996714	1	2	1,4-alpha-oligoglucan phosphorylase activity	MF	1
GO:0008184	0.111549	0.996714	1	2	glycogen phosphorylase activity	MF	1
GO:0102250	0.111549	0.996714	1	2	linear malto-oligosaccharide phosphorylase activity	MF	1
GO:0102499	0.111549	0.996714	1	2	SHG alpha-glucan phosphorylase activity	MF	1
GO:0030976	0.111746	0.996702	1	2	thiamine pyrophosphate binding	MF	1
GO:0019773	0.111772	0.9967	1	2	proteasome core complex, alpha-subunit complex	CC	1
GO:0043034	0.111814	0.982694	2	10	costamere	CC	1
GO:1904844	0.111871	0.996694	1	2	response to L-glutamine	BP	1
GO:0010828	0.111915	0.972161	3	21	positive regulation of glucose transmembrane transport	BP	1
GO:0045901	0.112046	0.996684	1	2	positive regulation of translational elongation	BP	1
GO:0061684	0.112187	0.983913	2	7	chaperone-mediated autophagy	BP	1
GO:1904035	0.112268	0.964384	4	33	regulation of epithelial cell apoptotic process	BP	1
GO:1990048	0.112405	0.996662	1	2	anterograde neuronal dense core vesicle transport	BP	1
GO:1990049	0.112405	0.996662	1	2	retrograde neuronal dense core vesicle transport	BP	1
GO:0010799	0.11252	0.971945	3	21	regulation of peptidyl-threonine phosphorylation	BP	1
GO:0031594	0.112679	0.971888	3	21	neuromuscular junction	CC	1
GO:2000026	0.112697	0.921027	32	455	regulation of multicellular organismal development	BP	1
GO:0010634	0.112705	0.949907	7	72	positive regulation of epithelial cell migration	BP	1
GO:0010823	0.112798	0.971846	3	21	negative regulation of mitochondrion organization	BP	1
GO:0048519	0.112976	0.909037	116	1867	negative regulation of biological process	BP	1
GO:0002011	0.112997	0.96407	4	33	morphogenesis of an epithelial sheet	BP	1
GO:0033144	0.113007	0.971771	3	21	negative regulation of intracellular steroid hormone receptor signaling pathway	BP	1
GO:0008271	0.11307	0.996621	1	2	secondary active sulfate transmembrane transporter activity	MF	1
GO:0015116	0.11307	0.996621	1	2	sulfate transmembrane transporter activity	MF	1
GO:0019531	0.11307	0.996621	1	2	oxalate transmembrane transporter activity	MF	1
GO:0019532	0.11307	0.996621	1	2	oxalate transport	BP	1
GO:1902358	0.11307	0.996621	1	2	sulfate transmembrane transport	BP	1
GO:0034364	0.113104	0.996619	1	2	high-density lipoprotein particle	CC	1
GO:0009408	0.113196	0.958133	5	45	response to heat	BP	1
GO:0043043	0.113219	0.924252	25	331	peptide biosynthetic process	BP	1
GO:2000112	0.113224	0.928729	19	245	regulation of cellular macromolecule biosynthetic process	BP	1
GO:0015849	0.113242	0.94961	7	72	organic acid transport	BP	1
GO:0072507	0.113435	0.943579	9	100	divalent inorganic cation homeostasis	BP	1
GO:0034333	0.113486	0.98228	2	10	adherens junction assembly	BP	1
GO:0034750	0.113592	0.996589	1	2	Scrib-APC-beta-catenin complex	CC	1
GO:0030997	0.113592	0.996589	1	2	regulation of centriole-centriole cohesion	BP	1
GO:0051701	0.113594	0.946231	8	85	biological process involved in interaction with host	BP	1
GO:0015190	0.113615	0.996587	1	2	L-leucine transmembrane transporter activity	MF	1
GO:0015823	0.113615	0.996587	1	2	phenylalanine transport	BP	1
GO:0098713	0.113615	0.996587	1	2	leucine import across plasma membrane	BP	1
GO:1903801	0.113615	0.996587	1	2	L-leucine import across plasma membrane	BP	1
GO:1990184	0.113615	0.996587	1	2	amino acid transport complex	CC	1
GO:0010657	0.113746	0.963747	4	33	muscle cell apoptotic process	BP	1
GO:0006066	0.113779	0.943355	9	101	alcohol metabolic process	BP	1
GO:0046686	0.113804	0.971485	3	21	response to cadmium ion	BP	1
GO:0009135	0.11395	0.957819	5	44	purine nucleoside diphosphate metabolic process	BP	1
GO:0009179	0.11395	0.957819	5	44	purine ribonucleoside diphosphate metabolic process	BP	1
GO:0002188	0.11412	0.996556	1	2	translation reinitiation	BP	1
GO:0002181	0.114234	0.943245	9	92	cytoplasmic translation	BP	1
GO:0060268	0.114322	0.996543	1	2	negative regulation of respiratory burst	BP	1
GO:0098793	0.11455	0.9366	12	143	presynapse	CC	1
GO:0005608	0.114632	0.996524	1	2	laminin-3 complex	CC	1
GO:0060066	0.114669	0.996522	1	2	oviduct development	BP	1
GO:0006090	0.114697	0.957457	5	44	pyruvate metabolic process	BP	1
GO:0048545	0.114939	0.938204	11	128	response to steroid hormone	BP	1
GO:0071346	0.115001	0.963278	4	32	cellular response to interferon-gamma	BP	1
GO:2000425	0.115332	0.99648	1	2	regulation of apoptotic cell clearance	BP	1
GO:0043614	0.115373	0.996477	1	2	multi-eIF complex	CC	1
GO:0002544	0.115504	0.996469	1	2	chronic inflammatory response	BP	1
GO:0098771	0.115652	0.932707	14	174	inorganic ion homeostasis	BP	1
GO:2001056	0.115989	0.956779	5	45	positive regulation of cysteine-type endopeptidase activity	BP	1
GO:0005262	0.116025	0.970682	3	21	calcium channel activity	MF	1
GO:0090100	0.116207	0.96268	4	33	positive regulation of transmembrane receptor protein serine/threonine kinase signaling pathway	BP	1
GO:1905696	0.116247	0.996422	1	2	regulation of polysome binding	BP	1
GO:0032609	0.116259	0.970597	3	21	interferon-gamma production	BP	1
GO:0032649	0.116259	0.970597	3	21	regulation of interferon-gamma production	BP	1
GO:1902107	0.11627	0.951819	6	59	positive regulation of leukocyte differentiation	BP	1
GO:1903708	0.11627	0.951819	6	59	positive regulation of hemopoiesis	BP	1
GO:0001849	0.116408	0.996412	1	2	complement component C1q complex binding	MF	1
GO:0071216	0.116451	0.947799	7	73	cellular response to biotic stimulus	BP	1
GO:0022829	0.116701	0.996393	1	2	wide pore channel activity	MF	1
GO:0045989	0.116894	0.996381	1	2	positive regulation of striated muscle contraction	BP	1
GO:0009141	0.116927	0.941524	9	97	nucleoside triphosphate metabolic process	BP	1
GO:0001097	0.117001	0.996374	1	2	TFIIH-class transcription factor complex binding	MF	1
GO:0007178	0.117136	0.934891	12	145	transmembrane receptor protein serine/threonine kinase signaling pathway	BP	1
GO:0032984	0.11733	0.9388	10	114	protein-containing complex disassembly	BP	1
GO:0008064	0.117614	0.947148	7	73	regulation of actin polymerization or depolymerization	BP	1
GO:0030832	0.117614	0.947148	7	73	regulation of actin filament length	BP	1
GO:1902889	0.117776	0.996324	1	2	protein localization to spindle microtubule	BP	1
GO:0046903	0.117865	0.925369	19	251	secretion	BP	1
GO:0045621	0.118506	0.9555	5	46	positive regulation of lymphocyte differentiation	BP	1
GO:0071806	0.118654	0.969723	3	21	protein transmembrane transport	BP	1
GO:0097226	0.11871	0.996264	1	2	sperm mitochondrial sheath	CC	1
GO:2000536	0.119112	0.996238	1	2	negative regulation of entry of bacterium into host cell	BP	1
GO:0045943	0.11942	0.969441	3	21	positive regulation of transcription by RNA polymerase I	BP	1
GO:0000149	0.119598	0.961122	4	34	SNARE binding	MF	1
GO:0019682	0.119687	0.9962	1	2	glyceraldehyde-3-phosphate metabolic process	BP	1
GO:0046166	0.119687	0.9962	1	2	glyceraldehyde-3-phosphate biosynthetic process	BP	1
GO:0072341	0.119859	0.961157	4	32	modified amino acid binding	MF	1
GO:0030071	0.11986	0.954835	5	46	regulation of mitotic metaphase/anaphase transition	BP	1
GO:0009966	0.119935	0.906641	68	1054	regulation of signal transduction	BP	1
GO:0034667	0.119948	0.996183	1	2	integrin alpha3-beta1 complex	CC	1
GO:0005607	0.120335	0.996157	1	2	laminin-2 complex	CC	1
GO:0043021	0.120386	0.94226	8	85	ribonucleoprotein complex binding	MF	1
GO:0047485	0.120722	0.949459	6	59	protein N-terminus binding	MF	1
GO:0043583	0.120825	0.95431	5	47	ear development	BP	1
GO:0030510	0.120865	0.960562	4	34	regulation of BMP signaling pathway	BP	1
GO:0005657	0.120993	0.960505	4	34	replication fork	CC	1
GO:1903729	0.121068	0.980356	2	10	regulation of plasma membrane organization	BP	1
GO:0060041	0.121117	0.954166	5	47	retina development in camera-type eye	BP	1
GO:0030027	0.121261	0.936304	10	116	lamellipodium	CC	1
GO:0031124	0.121838	0.960131	4	34	mRNA 3'-end processing	BP	1
GO:0008643	0.121954	0.953751	5	47	carbohydrate transport	BP	1
GO:0099023	0.122103	0.96832	3	22	vesicle tethering complex	CC	1
GO:0007528	0.122278	0.968255	3	22	neuromuscular junction development	BP	1
GO:0071540	0.122436	0.996017	1	2	eukaryotic translation initiation factor 3 complex, eIF3e	CC	1
GO:0045746	0.122942	0.97956	2	11	negative regulation of Notch signaling pathway	BP	1
GO:0032420	0.122995	0.979546	2	11	stereocilium	CC	1
GO:0032421	0.122995	0.979546	2	11	stereocilium bundle	CC	1
GO:0022890	0.123147	0.935144	10	114	inorganic cation transmembrane transporter activity	MF	1
GO:0140058	0.123194	0.979493	2	11	neuron projection arborization	BP	1
GO:0006810	0.123244	0.901639	90	1423	transport	BP	1
GO:0033622	0.12325	0.979478	2	11	integrin activation	BP	1
GO:0032924	0.123636	0.979376	2	11	activin receptor signaling pathway	BP	1
GO:0070006	0.123653	0.979371	2	11	metalloaminopeptidase activity	MF	1
GO:0032989	0.123684	0.919325	21	284	cellular component morphogenesis	BP	1
GO:0030100	0.123825	0.940161	8	88	regulation of endocytosis	BP	1
GO:0061564	0.123831	0.927123	14	176	axon development	BP	1
GO:0031122	0.123884	0.959218	4	34	cytoplasmic microtubule organization	BP	1
GO:0046320	0.123969	0.979287	2	11	regulation of fatty acid oxidation	BP	1
GO:0007409	0.124066	0.928551	13	161	axonogenesis	BP	1
GO:0051294	0.124348	0.967478	3	22	establishment of spindle orientation	BP	1
GO:0002861	0.124431	0.979164	2	11	regulation of inflammatory response to antigenic stimulus	BP	1
GO:0006873	0.124434	0.930072	12	146	cellular ion homeostasis	BP	1
GO:0014069	0.124513	0.932005	11	131	postsynaptic density	CC	1
GO:0051220	0.124736	0.979082	2	11	cytoplasmic sequestering of protein	BP	1
GO:0051310	0.124753	0.958829	4	34	metaphase plate congression	BP	1
GO:0031256	0.124808	0.943113	7	72	leading edge membrane	CC	1
GO:0035994	0.124864	0.979048	2	11	response to muscle stretch	BP	1
GO:0034390	0.124869	0.979046	2	11	smooth muscle cell apoptotic process	BP	1
GO:0034391	0.124869	0.979046	2	11	regulation of smooth muscle cell apoptotic process	BP	1
GO:1905521	0.125067	0.978993	2	11	regulation of macrophage migration	BP	1
GO:1904037	0.12539	0.978907	2	11	positive regulation of epithelial cell apoptotic process	BP	1
GO:0034704	0.12549	0.97888	2	11	calcium channel complex	CC	1
GO:0002089	0.125537	0.978867	2	11	lens morphogenesis in camera-type eye	BP	1
GO:0098575	0.125589	1	1	1	lumenal side of lysosomal membrane	CC	1
GO:0140545	0.125589	1	1	1	ATP-dependent protein disaggregase activity	MF	1
GO:1904764	0.125589	1	1	1	chaperone-mediated autophagy translocation complex disassembly	BP	1
GO:1990832	0.125589	1	1	1	slow axonal transport	BP	1
GO:1990833	0.125589	1	1	1	clathrin-uncoating ATPase activity	MF	1
GO:0030175	0.125625	0.951921	5	47	filopodium	CC	1
GO:0031312	0.125812	0.966926	3	22	extrinsic component of organelle membrane	CC	1
GO:0032963	0.125829	0.966919	3	22	collagen metabolic process	BP	1
GO:0002842	0.125842	0.995785	1	2	positive regulation of T cell mediated immune response to tumor cell	BP	1
GO:0044319	0.12585	0.966911	3	22	wound healing, spreading of cells	BP	1
GO:0090505	0.12585	0.966911	3	22	epiboly involved in wound healing	BP	1
GO:0050803	0.125855	0.942487	7	73	regulation of synapse structure or activity	BP	1
GO:0050807	0.125855	0.942487	7	73	regulation of synapse organization	BP	1
GO:0034767	0.125989	0.951738	5	47	positive regulation of ion transmembrane transport	BP	1
GO:0033344	0.126377	0.978641	2	11	cholesterol efflux	BP	1
GO:0019901	0.126553	0.915594	23	312	protein kinase binding	MF	1
GO:0034514	0.126701	0.995725	1	2	mitochondrial unfolded protein response	BP	1
GO:0015026	0.126705	0.978552	2	11	coreceptor activity	MF	1
GO:0046889	0.126781	0.966558	3	22	positive regulation of lipid biosynthetic process	BP	1
GO:0016032	0.126895	0.922246	16	202	viral process	BP	1
GO:2000757	0.126973	0.978479	2	11	negative regulation of peptidyl-lysine acetylation	BP	1
GO:1903319	0.127129	0.978761	2	10	positive regulation of protein maturation	BP	1
GO:0043168	0.127233	0.90142	62	952	anion binding	MF	1
GO:0043560	0.1273	0.978391	2	11	insulin receptor substrate binding	MF	1
GO:0050801	0.12777	0.924408	14	177	ion homeostasis	BP	1
GO:0042393	0.127986	0.92973	11	132	histone binding	MF	1
GO:1902099	0.128048	0.950702	5	47	regulation of metaphase/anaphase transition of cell cycle	BP	1
GO:0090493	0.128316	0.995611	1	2	catecholamine uptake	BP	1
GO:0030011	0.12836	0.978103	2	11	maintenance of cell polarity	BP	1
GO:0070840	0.128397	0.978092	2	11	dynein complex binding	MF	1
GO:0035148	0.128468	0.945215	6	61	tube formation	BP	1
GO:0001726	0.128469	0.934373	9	101	ruffle	CC	1
GO:0008307	0.128723	0.978004	2	11	structural constituent of muscle	MF	1
GO:0043531	0.12889	0.965753	3	22	ADP binding	MF	1
GO:0051246	0.128953	0.899365	66	1017	regulation of protein metabolic process	BP	1
GO:0005754	0.128971	0.995565	1	2	mitochondrial proton-transporting ATP synthase, catalytic core	CC	1
GO:0043532	0.128971	0.995565	1	2	angiostatin binding	MF	1
GO:0045267	0.128971	0.995565	1	2	proton-transporting ATP synthase, catalytic core	CC	1
GO:0051287	0.128973	0.965722	3	22	NAD binding	MF	1
GO:0032279	0.129334	0.928848	11	132	asymmetric synapse	CC	1
GO:0050764	0.129353	0.965576	3	22	regulation of phagocytosis	BP	1
GO:0050790	0.129625	0.900114	58	887	regulation of catalytic activity	BP	1
GO:0006897	0.129938	0.917651	18	239	endocytosis	BP	1
GO:0034605	0.130014	0.956449	4	34	cellular response to heat	BP	1
GO:2000435	0.130245	0.995474	1	2	negative regulation of protein neddylation	BP	1
GO:0051954	0.130254	0.977584	2	11	positive regulation of amine transport	BP	1
GO:0007269	0.130361	0.956214	4	35	neurotransmitter secretion	BP	1
GO:0099643	0.130361	0.956214	4	35	signal release from synapse	BP	1
GO:0032869	0.130422	0.933122	9	103	cellular response to insulin stimulus	BP	1
GO:0035023	0.131969	0.955477	4	35	regulation of Rho protein signal transduction	BP	1
GO:0097553	0.132031	0.948631	5	48	calcium ion transmembrane import into cytosol	BP	1
GO:0055082	0.132654	0.919502	15	193	cellular chemical homeostasis	BP	1
GO:0044089	0.13272	0.918064	16	209	positive regulation of cellular component biogenesis	BP	1
GO:1990565	0.132841	0.995284	1	2	HSP90-CDC37 chaperone complex	CC	1
GO:0050792	0.133017	0.942727	6	61	regulation of viral process	BP	1
GO:0065009	0.133132	0.895147	71	1108	regulation of molecular function	BP	1
GO:0061024	0.133675	0.910203	23	318	membrane organization	BP	1
GO:0070252	0.133906	0.954585	4	35	actin-mediated cell contraction	BP	1
GO:0055007	0.134459	0.954329	4	35	cardiac muscle cell differentiation	BP	1
GO:0140029	0.134536	0.963435	3	23	exocytic process	BP	1
GO:0034341	0.134861	0.954221	4	34	response to interferon-gamma	BP	1
GO:0097060	0.13489	0.933492	8	89	synaptic membrane	CC	1
GO:0007605	0.135123	0.963204	3	23	sensory perception of sound	BP	1
GO:0007006	0.135146	0.947034	5	48	mitochondrial membrane organization	BP	1
GO:0030500	0.135204	0.963172	3	23	regulation of bone mineralization	BP	1
GO:0072080	0.135644	0.962999	3	23	nephron tubule development	BP	1
GO:0043491	0.13566	0.941269	6	61	protein kinase B signaling	BP	1
GO:0010595	0.135715	0.946741	5	48	positive regulation of endothelial cell migration	BP	1
GO:0098586	0.135979	0.953624	4	35	cellular response to virus	BP	1
GO:0097194	0.136178	0.962788	3	23	execution phase of apoptosis	BP	1
GO:0012505	0.136321	0.890003	96	1535	endomembrane system	CC	1
GO:0042287	0.136369	0.975875	2	11	MHC protein binding	MF	1
GO:0042127	0.136723	0.900393	36	528	regulation of cell population proliferation	BP	1
GO:0046626	0.137341	0.952989	4	35	regulation of insulin receptor signaling pathway	BP	1
GO:0005547	0.137392	0.962308	3	23	phosphatidylinositol-3,4,5-trisphosphate binding	MF	1
GO:0055065	0.137576	0.921232	12	149	metal ion homeostasis	BP	1
GO:0030010	0.13775	0.931726	8	90	establishment of cell polarity	BP	1
GO:0060047	0.13783	0.940027	6	62	heart contraction	BP	1
GO:0090504	0.13875	0.961768	3	23	epiboly	BP	1
GO:0005524	0.139116	0.895301	45	676	ATP binding	MF	1
GO:0098930	0.13913	0.961617	3	23	axonal transport	BP	1
GO:1902275	0.13936	0.961525	3	23	regulation of chromatin organization	BP	1
GO:0048666	0.139535	0.902824	27	385	neuron development	BP	1
GO:0031532	0.140013	0.944462	5	49	actin cytoskeleton reorganization	BP	1
GO:0031333	0.140033	0.938797	6	62	negative regulation of protein-containing complex assembly	BP	1
GO:0048667	0.14039	0.912557	16	211	cell morphogenesis involved in neuron differentiation	BP	1
GO:0007423	0.140571	0.919175	12	151	sensory organ development	BP	1
GO:0097367	0.140704	0.891051	57	874	carbohydrate derivative binding	MF	1
GO:0098796	0.140737	0.904039	24	333	membrane protein complex	CC	1
GO:0032411	0.141003	0.951191	4	36	positive regulation of transporter activity	BP	1
GO:0032781	0.141471	0.960679	3	23	positive regulation of ATP-dependent activity	BP	1
GO:0072698	0.141626	0.950896	4	36	protein localization to microtubule cytoskeleton	BP	1
GO:0009311	0.141748	0.974016	2	12	oligosaccharide metabolic process	BP	1
GO:1901224	0.141774	0.960557	3	23	positive regulation of NIK/NF-kappaB signaling	BP	1
GO:0023051	0.142049	0.88718	74	1168	regulation of signaling	BP	1
GO:0010830	0.142147	0.973899	2	12	regulation of myotube differentiation	BP	1
GO:0051962	0.142309	0.925578	9	106	positive regulation of nervous system development	BP	1
GO:0002686	0.142454	0.973808	2	12	negative regulation of leukocyte migration	BP	1
GO:1901381	0.1428	0.973706	2	12	positive regulation of potassium ion transmembrane transport	BP	1
GO:0048741	0.142824	0.973699	2	12	skeletal muscle fiber development	BP	1
GO:0005849	0.142958	0.973659	2	12	mRNA cleavage factor complex	CC	1
GO:0007519	0.143007	0.942895	5	49	skeletal muscle tissue development	BP	1
GO:0032922	0.143017	0.950236	4	36	circadian regulation of gene expression	BP	1
GO:0031061	0.143158	0.9736	2	12	negative regulation of histone methylation	BP	1
GO:0042908	0.143191	0.97359	2	12	xenobiotic transport	BP	1
GO:0001655	0.143198	0.925011	9	106	urogenital system development	BP	1
GO:0101031	0.143236	0.960269	3	21	chaperone complex	CC	1
GO:0030687	0.143385	0.973533	2	12	preribosome, large subunit precursor	CC	1
GO:0001701	0.143406	0.915255	13	166	in utero embryonic development	BP	1
GO:0051155	0.143443	0.973516	2	12	positive regulation of striated muscle cell differentiation	BP	1
GO:0008016	0.14355	0.942609	5	49	regulation of heart contraction	BP	1
GO:0051156	0.143567	0.973479	2	12	glucose 6-phosphate metabolic process	BP	1
GO:0021536	0.143824	0.973403	2	12	diencephalon development	BP	1
GO:0070064	0.144126	0.973313	2	12	proline-rich region binding	MF	1
GO:0048259	0.144145	0.942296	5	49	regulation of receptor-mediated endocytosis	BP	1
GO:0022603	0.144255	0.900544	25	355	regulation of anatomical structure morphogenesis	BP	1
GO:2000767	0.14455	0.97351	2	11	positive regulation of cytoplasmic translation	BP	1
GO:0010463	0.144893	0.973085	2	12	mesenchymal cell proliferation	BP	1
GO:0010464	0.144893	0.973085	2	12	regulation of mesenchymal cell proliferation	BP	1
GO:0050900	0.144913	0.927295	8	91	leukocyte migration	BP	1
GO:0021801	0.145042	0.97304	2	12	cerebral cortex radial glia-guided migration	BP	1
GO:0022030	0.145042	0.97304	2	12	telencephalon glial cell migration	BP	1
GO:0008637	0.14545	0.949075	4	36	apoptotic mitochondrial changes	BP	1
GO:0015399	0.145864	0.9415	5	47	primary active transmembrane transporter activity	MF	1
GO:0099563	0.146251	0.972678	2	12	modification of synaptic structure	BP	1
GO:0006809	0.146328	0.958708	3	23	nitric oxide biosynthetic process	BP	1
GO:1901984	0.146532	0.972594	2	12	negative regulation of protein acetylation	BP	1
GO:0050681	0.146786	0.972517	2	12	nuclear androgen receptor binding	MF	1
GO:0098871	0.14682	0.994194	1	2	postsynaptic actin cytoskeleton	CC	1
GO:0098973	0.14682	0.994194	1	2	structural constituent of postsynaptic actin cytoskeleton	MF	1
GO:0150111	0.14682	0.994194	1	2	regulation of transepithelial transport	BP	1
GO:0032559	0.146822	0.888646	46	696	adenyl ribonucleotide binding	MF	1
GO:0051338	0.14721	0.898271	25	350	regulation of transferase activity	BP	1
GO:0010608	0.14769	0.901353	21	286	post-transcriptional regulation of gene expression	BP	1
GO:1904377	0.147725	0.947983	4	36	positive regulation of protein localization to cell periphery	BP	1
GO:0044087	0.1478	0.895705	28	401	regulation of cellular component biogenesis	BP	1
GO:0001786	0.147853	0.958233	3	22	phosphatidylserine binding	MF	1
GO:0046426	0.147903	0.972181	2	12	negative regulation of receptor signaling pathway via JAK-STAT	BP	1
GO:0045069	0.148026	0.947837	4	36	regulation of viral genome replication	BP	1
GO:0006875	0.148362	0.91873	10	121	cellular metal ion homeostasis	BP	1
GO:0050954	0.148567	0.957652	3	24	sensory perception of mechanical stimulus	BP	1
GO:0007599	0.148822	0.933833	6	62	hemostasis	BP	1
GO:0061326	0.148865	0.957528	3	24	renal tubule development	BP	1
GO:0006735	0.149004	0.972185	2	11	NADH regeneration	BP	1
GO:0061621	0.149004	0.972185	2	11	canonical glycolysis	BP	1
GO:0061718	0.149004	0.972185	2	11	glucose catabolic process to pyruvate	BP	1
GO:0009205	0.149071	0.924783	8	88	purine ribonucleoside triphosphate metabolic process	BP	1
GO:0006622	0.149164	0.972137	2	11	protein targeting to lysosome	BP	1
GO:0008015	0.149302	0.918091	10	122	blood circulation	BP	1
GO:0048863	0.149689	0.924298	8	92	stem cell differentiation	BP	1
GO:0036294	0.149863	0.933199	6	63	cellular response to decreased oxygen levels	BP	1
GO:0048709	0.149908	0.957096	3	24	oligodendrocyte differentiation	BP	1
GO:0003730	0.15024	0.932983	6	63	mRNA 3'-UTR binding	MF	1
GO:0055013	0.151113	0.956595	3	24	cardiac muscle cell development	BP	1
GO:0006518	0.151135	0.893774	27	376	peptide metabolic process	BP	1
GO:0044743	0.152005	0.970929	2	12	protein transmembrane import into intracellular organelle	BP	1
GO:0005793	0.152087	0.931884	6	64	endoplasmic reticulum-Golgi intermediate compartment	CC	1
GO:0072666	0.152278	0.956251	3	23	establishment of protein localization to vacuole	BP	1
GO:0007507	0.152384	0.903825	16	215	heart development	BP	1
GO:0140297	0.152394	0.90384	16	212	DNA-binding transcription factor binding	MF	1
GO:0043401	0.15271	0.931526	6	64	steroid hormone mediated signaling pathway	BP	1
GO:0099634	0.153055	0.955926	3	23	postsynaptic specialization membrane	CC	1
GO:0030521	0.15336	0.955655	3	24	androgen receptor signaling pathway	BP	1
GO:0007204	0.153379	0.955647	3	24	positive regulation of cytosolic calcium ion concentration	BP	1
GO:0022409	0.153383	0.92198	8	92	positive regulation of cell-cell adhesion	BP	1
GO:0007094	0.153758	0.955488	3	24	mitotic spindle assembly checkpoint signaling	BP	1
GO:0071173	0.153758	0.955488	3	24	spindle assembly checkpoint signaling	BP	1
GO:0071174	0.153758	0.955488	3	24	mitotic spindle checkpoint signaling	BP	1
GO:0044389	0.153901	0.90793	13	164	ubiquitin-like protein ligase binding	MF	1
GO:0031056	0.153956	0.921595	8	93	regulation of histone modification	BP	1
GO:0007498	0.154351	0.944679	4	37	mesoderm development	BP	1
GO:0019693	0.154545	0.907476	13	164	ribose phosphate metabolic process	BP	1
GO:1903037	0.15504	0.917357	9	107	regulation of leukocyte cell-cell adhesion	BP	1
GO:1990841	0.155291	0.944216	4	37	promoter-specific chromatin binding	MF	1
GO:0009144	0.155537	0.920698	8	89	purine nucleoside triphosphate metabolic process	BP	1
GO:0098576	0.155836	0.970102	2	11	lumenal side of membrane	CC	1
GO:1901798	0.156021	0.969682	2	12	positive regulation of signal transduction by p53 class mediator	BP	1
GO:0007159	0.156314	0.913423	10	122	leukocyte cell-cell adhesion	BP	1
GO:0060627	0.157202	0.903621	14	184	regulation of vesicle-mediated transport	BP	1
GO:1902936	0.157386	0.943181	4	37	phosphatidylinositol bisphosphate binding	MF	1
GO:1903039	0.157764	0.923471	7	78	positive regulation of leukocyte cell-cell adhesion	BP	1
GO:0006694	0.157917	0.934805	5	51	steroid biosynthetic process	BP	1
GO:1903818	0.15822	0.991038	1	3	positive regulation of voltage-gated potassium channel activity	BP	1
GO:0098910	0.15822	0.991038	1	3	regulation of atrial cardiac muscle cell action potential	BP	1
GO:0032289	0.15822	0.991038	1	3	central nervous system myelin formation	BP	1
GO:0035374	0.15822	0.991038	1	3	chondroitin sulfate binding	MF	1
GO:1902474	0.15822	0.991038	1	3	positive regulation of protein localization to synapse	BP	1
GO:0033605	0.15822	0.991038	1	3	positive regulation of catecholamine secretion	BP	1
GO:2000588	0.15822	0.991038	1	3	positive regulation of platelet-derived growth factor receptor-beta signaling pathway	BP	1
GO:0150012	0.15822	0.991038	1	3	positive regulation of neuron projection arborization	BP	1
GO:1901525	0.15822	0.991038	1	3	negative regulation of mitophagy	BP	1
GO:0045162	0.15822	0.991038	1	3	clustering of voltage-gated sodium channels	BP	1
GO:0070644	0.15822	0.991038	1	3	vitamin D response element binding	MF	1
GO:0021636	0.15822	0.991038	1	3	trigeminal nerve morphogenesis	BP	1
GO:0021637	0.15822	0.991038	1	3	trigeminal nerve structural organization	BP	1
GO:0140059	0.15822	0.991038	1	3	dendrite arborization	BP	1
GO:0072017	0.15822	0.991038	1	3	distal tubule development	BP	1
GO:0072177	0.15822	0.991038	1	3	mesonephric duct development	BP	1
GO:0097427	0.15822	0.991038	1	3	microtubule bundle	CC	1
GO:0007635	0.15822	0.991038	1	3	chemosensory behavior	BP	1
GO:0042048	0.15822	0.991038	1	3	olfactory behavior	BP	1
GO:0001161	0.15822	0.991038	1	3	intronic transcription regulatory region sequence-specific DNA binding	MF	1
GO:0001162	0.15822	0.991038	1	3	RNA polymerase II intronic transcription regulatory region sequence-specific DNA binding	MF	1
GO:0090103	0.15822	0.991038	1	3	cochlea morphogenesis	BP	1
GO:0042448	0.15822	0.991038	1	3	progesterone metabolic process	BP	1
GO:0046624	0.15822	0.991038	1	3	sphingolipid transporter activity	MF	1
GO:2000210	0.15822	0.991038	1	3	positive regulation of anoikis	BP	1
GO:0031629	0.158221	0.991038	1	3	synaptic vesicle fusion to presynaptic active zone membrane	BP	1
GO:0099500	0.158221	0.991038	1	3	vesicle fusion to plasma membrane	BP	1
GO:0006228	0.158221	0.991038	1	3	UTP biosynthetic process	BP	1
GO:0043393	0.158222	0.918921	8	92	regulation of protein binding	BP	1
GO:0060591	0.158223	0.991038	1	3	chondroblast differentiation	BP	1
GO:0051103	0.158224	0.991038	1	3	DNA ligation involved in DNA repair	BP	1
GO:0000938	0.158226	0.991038	1	3	GARP complex	CC	1
GO:0001972	0.158226	0.991038	1	3	retinoic acid binding	MF	1
GO:0015015	0.158227	0.991038	1	3	heparan sulfate proteoglycan biosynthetic process, enzymatic modification	BP	1
GO:0072224	0.158241	0.991036	1	3	metanephric glomerulus development	BP	1
GO:0005220	0.158243	0.991036	1	3	inositol 1,4,5-trisphosphate-sensitive calcium-release channel activity	MF	1
GO:0015125	0.158248	0.991035	1	3	bile acid transmembrane transporter activity	MF	1
GO:0034040	0.158248	0.991035	1	3	ATPase-coupled lipid transmembrane transporter activity	MF	1
GO:0032426	0.158255	0.991034	1	3	stereocilium tip	CC	1
GO:0070853	0.158262	0.991033	1	3	myosin VI binding	MF	1
GO:0045541	0.158267	0.991033	1	3	negative regulation of cholesterol biosynthetic process	BP	1
GO:0090206	0.158267	0.991033	1	3	negative regulation of cholesterol metabolic process	BP	1
GO:0106119	0.158267	0.991033	1	3	negative regulation of sterol biosynthetic process	BP	1
GO:0009008	0.158278	0.991032	1	3	DNA-methyltransferase activity	MF	1
GO:0032776	0.158278	0.991032	1	3	DNA methylation on cytosine	BP	1
GO:1903925	0.158278	0.991032	1	3	response to bisphenol A	BP	1
GO:1903926	0.158278	0.991032	1	3	cellular response to bisphenol A	BP	1
GO:0007130	0.158278	0.991032	1	3	synaptonemal complex assembly	BP	1
GO:0007588	0.158281	0.991031	1	3	excretion	BP	1
GO:0097254	0.158281	0.991031	1	3	renal tubular secretion	BP	1
GO:0016894	0.158286	0.991031	1	3	endonuclease activity, active with either ribo- or deoxyribonucleic acids and producing 3'-phosphomonoesters	MF	1
GO:0071139	0.158286	0.991031	1	3	resolution of recombination intermediates	BP	1
GO:0021747	0.158289	0.99103	1	3	cochlear nucleus development	BP	1
GO:0033632	0.158303	0.991029	1	3	regulation of cell-cell adhesion mediated by integrin	BP	1
GO:0050693	0.158304	0.991028	1	3	LBD domain binding	MF	1
GO:0031390	0.158308	0.991028	1	3	Ctf18 RFC-like complex	CC	1
GO:1900262	0.158308	0.991028	1	3	regulation of DNA-directed DNA polymerase activity	BP	1
GO:1900264	0.158308	0.991028	1	3	positive regulation of DNA-directed DNA polymerase activity	BP	1
GO:0071313	0.158315	0.991027	1	3	cellular response to caffeine	BP	1
GO:0071415	0.158315	0.991027	1	3	cellular response to purine-containing compound	BP	1
GO:0032372	0.158319	0.991027	1	3	negative regulation of sterol transport	BP	1
GO:0032375	0.158319	0.991027	1	3	negative regulation of cholesterol transport	BP	1
GO:0032926	0.158324	0.991026	1	3	negative regulation of activin receptor signaling pathway	BP	1
GO:0000822	0.158335	0.991025	1	3	inositol hexakisphosphate binding	MF	1
GO:1902510	0.158343	0.991024	1	3	regulation of apoptotic DNA fragmentation	BP	1
GO:0009912	0.158365	0.991021	1	3	auditory receptor cell fate commitment	BP	1
GO:0060120	0.158365	0.991021	1	3	inner ear receptor cell fate commitment	BP	1
GO:0071462	0.158366	0.991021	1	3	cellular response to water stimulus	BP	1
GO:0071464	0.158366	0.991021	1	3	cellular response to hydrostatic pressure	BP	1
GO:0036005	0.158379	0.99102	1	3	response to macrophage colony-stimulating factor	BP	1
GO:0036006	0.158379	0.99102	1	3	cellular response to macrophage colony-stimulating factor stimulus	BP	1
GO:1903719	0.158383	0.991019	1	3	regulation of I-kappaB phosphorylation	BP	1
GO:1903721	0.158383	0.991019	1	3	positive regulation of I-kappaB phosphorylation	BP	1
GO:0097011	0.158385	0.991019	1	3	cellular response to granulocyte macrophage colony-stimulating factor stimulus	BP	1
GO:0097012	0.158385	0.991019	1	3	response to granulocyte macrophage colony-stimulating factor	BP	1
GO:0016081	0.158388	0.991019	1	3	synaptic vesicle docking	BP	1
GO:2000303	0.158391	0.991018	1	3	regulation of ceramide biosynthetic process	BP	1
GO:0009313	0.158398	0.991017	1	3	oligosaccharide catabolic process	BP	1
GO:0060710	0.158476	0.991008	1	3	chorio-allantoic fusion	BP	1
GO:1903760	0.158499	0.991006	1	3	regulation of voltage-gated potassium channel activity involved in ventricular cardiac muscle cell action potential repolarization	BP	1
GO:0034134	0.158512	0.991004	1	3	toll-like receptor 2 signaling pathway	BP	1
GO:0004704	0.158514	0.991004	1	3	NF-kappaB-inducing kinase activity	MF	1
GO:0034309	0.158516	0.991004	1	3	primary alcohol biosynthetic process	BP	1
GO:0034650	0.158516	0.991004	1	3	cortisol metabolic process	BP	1
GO:0034651	0.158516	0.991004	1	3	cortisol biosynthetic process	BP	1
GO:1902645	0.158516	0.991004	1	3	tertiary alcohol biosynthetic process	BP	1
GO:2000064	0.158516	0.991004	1	3	regulation of cortisol biosynthetic process	BP	1
GO:0015379	0.158521	0.991003	1	3	potassium:chloride symporter activity	MF	1
GO:0010960	0.158535	0.991001	1	3	magnesium ion homeostasis	BP	1
GO:1900223	0.158536	0.991001	1	3	positive regulation of amyloid-beta clearance	BP	1
GO:0016185	0.158611	0.990992	1	3	synaptic vesicle budding from presynaptic endocytic zone membrane	BP	1
GO:1904396	0.158634	0.99099	1	3	regulation of neuromuscular junction development	BP	1
GO:0010646	0.158639	0.873089	73	1160	regulation of cell communication	BP	1
GO:0030123	0.158641	0.990989	1	3	AP-3 adaptor complex	CC	1
GO:0035652	0.158641	0.990989	1	3	clathrin-coated vesicle cargo loading	BP	1
GO:0035654	0.158641	0.990989	1	3	clathrin-coated vesicle cargo loading, AP-3-mediated	BP	1
GO:0048490	0.158641	0.990989	1	3	anterograde synaptic vesicle transport	BP	1
GO:0099514	0.158641	0.990989	1	3	synaptic vesicle cytoskeletal transport	BP	1
GO:0099517	0.158641	0.990989	1	3	synaptic vesicle transport along microtubule	BP	1
GO:0030021	0.158648	0.990988	1	3	extracellular matrix structural constituent conferring compression resistance	MF	1
GO:0005225	0.158691	0.990983	1	3	volume-sensitive anion channel activity	MF	1
GO:0010835	0.158696	0.990982	1	3	regulation of protein ADP-ribosylation	BP	1
GO:0098688	0.158705	0.990981	1	3	parallel fiber to Purkinje cell synapse	CC	1
GO:0099147	0.158706	0.990981	1	3	extrinsic component of postsynaptic density membrane	CC	1
GO:0042986	0.158729	0.990978	1	3	positive regulation of amyloid precursor protein biosynthetic process	BP	1
GO:0140052	0.158746	0.990976	1	3	cellular response to oxidised low-density lipoprotein particle stimulus	BP	1
GO:2000739	0.158776	0.990973	1	3	regulation of mesenchymal stem cell differentiation	BP	1
GO:0072201	0.158794	0.990971	1	3	negative regulation of mesenchymal cell proliferation	BP	1
GO:0005247	0.158805	0.990969	1	3	voltage-gated chloride channel activity	MF	1
GO:0070061	0.158915	0.990956	1	3	fructose binding	MF	1
GO:0048019	0.15894	0.990953	1	3	receptor antagonist activity	MF	1
GO:0110010	0.159014	0.990945	1	3	basolateral protein secretion	BP	1
GO:0015355	0.159023	0.990944	1	3	secondary active monocarboxylate transmembrane transporter activity	MF	1
GO:0071894	0.159042	0.990941	1	3	histone H2B conserved C-terminal lysine ubiquitination	BP	1
GO:0071225	0.159086	0.990936	1	3	cellular response to muramyl dipeptide	BP	1
GO:0051004	0.159116	0.990933	1	3	regulation of lipoprotein lipase activity	BP	1
GO:1901722	0.159116	0.990933	1	3	regulation of cell proliferation involved in kidney development	BP	1
GO:1901724	0.159116	0.990933	1	3	positive regulation of cell proliferation involved in kidney development	BP	1
GO:0140650	0.159122	0.990932	1	3	radial glia-guided pyramidal neuron migration	BP	1
GO:0001018	0.159128	0.990931	1	3	mitochondrial promoter sequence-specific DNA binding	MF	1
GO:0060134	0.159158	0.990928	1	3	prepulse inhibition	BP	1
GO:0047484	0.159176	0.990925	1	3	regulation of response to osmotic stress	BP	1
GO:0106049	0.159176	0.990925	1	3	regulation of cellular response to osmotic stress	BP	1
GO:0009240	0.159187	0.990924	1	3	isopentenyl diphosphate biosynthetic process	BP	1
GO:0046490	0.159187	0.990924	1	3	isopentenyl diphosphate metabolic process	BP	1
GO:0007144	0.159206	0.990922	1	3	female meiosis I	BP	1
GO:1904672	0.15922	0.99092	1	3	regulation of somatic stem cell population maintenance	BP	1
GO:0004656	0.159327	0.990908	1	3	procollagen-proline 4-dioxygenase activity	MF	1
GO:0030981	0.159331	0.990907	1	3	cortical microtubule cytoskeleton	CC	1
GO:0072203	0.159332	0.990907	1	3	cell proliferation involved in metanephros development	BP	1
GO:0031314	0.159332	0.990907	1	3	extrinsic component of mitochondrial inner membrane	CC	1
GO:0003995	0.159332	0.990907	1	3	acyl-CoA dehydrogenase activity	MF	1
GO:0052890	0.159332	0.990907	1	3	oxidoreductase activity, acting on the CH-CH group of donors, with a flavin as acceptor	MF	1
GO:0036166	0.159339	0.990906	1	3	phenotypic switching	BP	1
GO:1905063	0.159339	0.990906	1	3	regulation of vascular associated smooth muscle cell differentiation	BP	1
GO:0000120	0.159342	0.990906	1	3	RNA polymerase I transcription regulator complex	CC	1
GO:0032415	0.159409	0.990898	1	3	regulation of sodium:proton antiporter activity	BP	1
GO:2000646	0.159433	0.990895	1	3	positive regulation of receptor catabolic process	BP	1
GO:0042454	0.159438	0.990894	1	3	ribonucleoside catabolic process	BP	1
GO:0051126	0.15947	0.990891	1	3	negative regulation of actin nucleation	BP	1
GO:0043269	0.159517	0.906075	12	153	regulation of ion transport	BP	1
GO:0005921	0.159572	0.990878	1	3	gap junction	CC	1
GO:0003872	0.159597	0.990875	1	3	6-phosphofructokinase activity	MF	1
GO:0005945	0.159597	0.990875	1	3	6-phosphofructokinase complex	CC	1
GO:0070095	0.159597	0.990875	1	3	fructose-6-phosphate binding	MF	1
GO:0060548	0.159602	0.888574	25	354	negative regulation of cell death	BP	1
[truncated: 14,574 more rows]

## Sheet: intron-exon
total_cdna:15843
.	-150	-149	-148	-147	-146	-145	-144	-143	-142	-141	-140	-139	-138	-137	-136	-135	-134	-133	-132	-131	-130	-129	-128	-127	-126	-125	-124	-123	-122	-121	-120	-119	-118	-117	-116	-115	-114	-113	-112	-111	-110	-109	-108	-107	-106	-105	-104	-103	-102
10__+__78037193__intron-exon;RPS24	0	0	0	0	0	0	0	0	0	0	0	0	0	0	0	0	0	0	0	0	0	0	0	0	0	0	0	0	0	0	0	0	0	0	0	0	0	0	0	0	0	0	0	0	0	0	0	0	0
10__-__32930043__intron-exon;ITGB1	0	0	0	0	0	0	0	0	0	0	0	0	0	0	0	0	0	0	0	0	0	0	0	0	0	0	0	0	0	0	0	0	0	0	0	0	0	0	0	0	0	0	0	0	0	0	0	0	0
10__-__78021681__intron-exon;POLR3A	0	0	0	0	0	0	0	0	0	0	0	0	0	0	0	0	0	0	0	0	0	0	0	0	0	0	0	0	0	0	0	0	0	0	0	0	0	0	0	0	0	0	0	0	0	0	0	0	0
11__+__18407116__intron-exon;LDHA	0	0	0	0	0	0	0	0	0	0	0	0	0	0	0	0	0	0	0	0	0	0	0	0	0	0	0	0	0	0	0	0	0	0	0	0	0	0	0	0	0	0	0	0	0	0	0	0	0
11__+__65579077__intron-exon;EHBP1L1	0	0	0	0	0	0	0	0	0	0	0	0	0	0	0	0	0	0	0	0	0	0	0	0	0	0	0	0	0	0	0	0	0	0	0	0	0	0	0	0	0	0	0	0	0	0	0	0	0
11__-__1759638__intron-exon;RP11-295K3.1	0	0	0	0	0	0	0	0	0	0	0	0	0	0	0	0	0	0	0	0	0	0	0	0	0	0	0	0	0	0	0	0	0	0	0	0	0	0	0	0	0	0	0	0	0	0	0	0	0
11__-__62559836__intron-exon;EEF1G	0	0	0	0	0	0	0	0	0	0	0	0	0	0	0	0	0	0	0	0	0	0	0	0	0	0	0	0	0	0	0	0	0	0	0	0	0	0	0	0	0	0	0	0	0	0	0	0	0
11__-__72029289__intron-exon;NUMA1	0	0	0	0	0	0	0	0	0	0	0	0	0	0	0	0	0	0	0	0	0	0	0	0	0	0	0	0	0	0	0	0	0	0	0	0	0	0	0	0	0	0	0	0	0	0	0	0	0
12__+__103939508__intron-exon;HSP90B1	0	0	0	0	0	0	0	0	0	0	0	0	0	0	0	0	0	0	0	0	0	0	0	0	0	0	0	0	0	0	0	0	0	0	0	0	0	0	0	0	0	0	0	0	0	0	0	0	0
12__+__103946617__intron-exon;HSP90B1	0	0	0	0	0	0	0	0	0	0	0	0	0	0	0	0	0	0	0	0	0	0	0	0	0	0	0	0	0	0	0	0	0	0	0	0	0	0	0	0	0	0	0	0	0	0	0	0	0
12__+__52241471__intron-exon;KRT7	0	0	0	0	0	0	0	0	0	0	0	0	0	0	0	0	0	0	0	0	0	0	0	0	0	0	0	0	0	0	0	0	0	0	0	0	0	0	0	0	0	0	0	0	0	0	0	0	0
12__+__52248590__intron-exon;KRT7	0	0	0	0	0	0	0	0	0	0	0	0	0	0	0	0	0	0	0	0	0	0	0	0	0	0	0	0	0	0	0	0	0	0	0	0	0	0	0	0	0	0	0	0	0	0	0	0	0
12__+__53467220__intron-exon;PCBP2	0	0	0	0	0	0	0	0	0	0	0	0	0	0	0	0	0	0	0	0	0	0	0	0	0	0	0	0	0	0	0	0	0	0	0	0	0	0	0	0	0	0	0	0	0	0	0	0	0
12__+__56106989__intron-exon;PA2G4	0	0	0	0	0	0	0	0	0	0	0	0	0	0	0	0	0	0	0	0	0	0	0	0	0	0	0	0	0	0	0	0	0	0	0	0	0	0	0	0	0	0	0	0	0	0	0	0	0
12__-__52286492__intron-exon;KRT81	0	0	0	0	0	0	0	0	0	0	0	0	0	0	0	0	0	0	0	0	0	0	0	0	0	0	0	0	0	0	0	0	0	0	0	0	0	0	0	0	0	0	0	0	0	0	0	0	0
12__-__56712907__intron-exon;NACA	0	0	0	0	0	0	0	0	0	0	0	0	0	0	0	0	0	0	0	0	0	0	0	0	0	0	0	0	0	0	0	0	0	0	0	0	0	0	0	0	0	0	0	0	0	0	0	0	0
12__-__6601765__intron-exon;CHD4	0	0	0	0	0	0	0	0	0	0	0	0	0	0	0	0	0	0	0	0	0	0	0	0	0	0	0	0	0	0	0	0	0	0	0	0	0	0	0	0	0	0	0	0	0	0	0	0	0
14__+__105454192__intron-exon;MTA1	0	0	0	0	0	0	0	0	0	0	0	0	0	0	0	0	0	0	0	0	0	0	0	0	0	0	0	0	0	0	0	0	0	0	0	0	0	0	0	0	0	0	0	0	0	0	0	0	0
14__+__74781333__intron-exon;YLPM1	0	0	0	0	0	0	0	0	0	0	0	0	0	0	0	0	0	0	0	0	0	0	0	0	0	0	0	0	0	0	0	0	0	0	0	0	0	0	0	0	0	0	0	0	0	0	0	0	0
14__+__96520963__intron-exon;PAPOLA	0	0	0	0	0	0	0	0	0	0	0	0	0	0	0	0	0	0	0	0	0	0	0	0	0	0	0	0	0	0	0	0	0	0	0	0	0	0	0	0	0	0	0	0	0	0	0	0	0
14__-__102084997__intron-exon;HSP90AA1	0	0	0	0	0	0	0	0	0	0	0	0	0	0	0	0	0	0	0	0	0	0	0	0	0	0	0	0	0	0	0	0	0	0	0	0	0	0	0	0	0	0	0	0	0	0	0	0	0
14__-__102976048__intron-exon;CDC42BPB	0	0	0	0	0	0	0	0	0	0	0	0	0	0	0	0	0	0	0	0	0	0	0	0	0	0	0	0	0	0	0	0	0	0	0	0	0	0	0	0	0	0	0	0	0	0	0	0	0
15__+__39593396__intron-exon;THBS1	0	0	0	0	0	0	0	0	0	0	0	0	0	0	0	0	0	0	0	0	0	0	0	0	0	0	0	0	0	0	0	0	0	0	0	0	0	0	0	0	0	0	0	0	0	0	0	0	0
15__-__72199755__intron-exon;PKM	0	0	0	0	0	0	0	0	0	0	0	0	0	0	0	0	0	0	0	0	0	0	0	0	0	0	0	0	0	0	0	0	0	0	0	0	0	0	0	0	0	0	0	0	0	0	0	0	0
16__+__1314292__intron-exon;UBE2I	0	0	0	0	0	0	0	0	0	0	0	0	0	0	0	0	0	0	0	0	0	0	0	0	0	0	0	0	0	0	0	0	0	0	0	0	0	0	0	0	0	0	0	0	0	0	0	0	0
16__+__2757471__intron-exon;SRRM2	0	0	0	0	0	0	0	0	0	0	0	0	0	0	0	0	0	0	0	0	0	0	0	0	0	0	0	0	0	0	0	0	0	0	0	0	0	0	0	0	0	0	0	0	0	0	0	0	0
16__+__30069829__intron-exon;ALDOA	0	0	0	0	0	0	0	0	0	0	0	0	0	0	0	0	0	0	0	0	0	0	0	0	0	0	0	0	0	0	0	0	0	0	0	0	0	0	0	0	0	0	0	0	0	0	0	0	0
16__+__31184208__intron-exon;FUS	0	0	0	0	0	0	0	0	0	0	0	0	0	0	0	0	0	0	0	0	0	0	0	0	0	0	0	0	0	0	0	0	0	0	0	0	0	0	0	0	0	0	0	0	0	0	0	0	0
16__+__4870211__intron-exon;UBN1	0	0	0	0	0	0	0	0	0	0	0	0	0	0	0	0	0	0	0	0	0	0	0	0	0	0	0	0	0	0	0	0	0	0	0	0	0	0	0	0	0	0	0	0	0	0	0	0	0
16__+__53308685__intron-exon;CHD9	0	0	0	0	0	0	0	0	0	0	0	0	0	0	0	0	0	0	0	0	0	0	0	0	0	0	0	0	0	0	0	0	0	0	0	0	0	0	0	0	0	0	0	0	0	0	0	0	0
16__+__551301__intron-exon;CAPN15	0	0	0	0	0	0	0	0	0	0	0	0	0	0	0	0	0	0	0	0	0	0	0	0	0	0	0	0	0	0	0	0	0	0	0	0	0	0	0	0	0	0	0	0	0	0	0	0	0
16__+__90037761__intron-exon;GAS8	0	0	0	0	0	0	0	0	0	0	0	0	0	0	0	0	0	0	0	0	0	0	0	0	0	0	0	0	0	0	0	0	0	0	0	0	0	0	0	0	0	0	0	0	0	0	0	0	0
16__-__2114924__intron-exon;PKD1	0	0	0	0	0	0	0	0	0	0	0	0	0	7	0	0	0	0	0	0	0	0	0	0	0	0	0	0	0	0	0	0	0	0	0	0	0	0	0	0	0	0	0	0	0	0	0	0	0
16__-__4892212__intron-exon;PPL	0	0	0	0	0	0	0	0	0	0	0	0	0	0	0	0	0	0	0	0	0	0	0	0	0	0	0	0	0	0	0	0	0	0	0	0	0	0	0	0	0	0	0	0	0	0	0	0	0
16__-__87851848__intron-exon;SLC7A5	0	0	0	0	0	0	0	0	0	0	0	0	0	0	0	0	0	0	0	0	0	0	0	0	0	0	0	0	0	0	0	0	0	0	0	0	0	0	0	0	0	0	0	0	0	0	0	0	0
17__+__4796727__intron-exon;PSMB6	0	0	0	0	0	0	0	0	0	0	0	0	0	0	0	0	0	0	0	0	0	0	0	0	0	0	0	0	0	0	0	0	0	0	0	0	0	0	0	0	0	0	0	0	0	0	0	0	0
17__+__7576523__intron-exon;EIF4A1	0	0	0	0	0	0	0	0	0	0	0	0	0	0	0	0	0	0	0	0	0	0	0	0	0	0	0	0	0	0	0	0	0	0	0	0	0	0	0	0	0	0	0	0	0	0	0	0	0
17__+__7897082__intron-exon;CHD3	0	0	0	0	0	0	0	0	0	0	0	0	0	0	0	0	0	0	0	0	0	0	0	0	0	0	0	0	0	0	0	0	0	0	0	0	0	0	0	0	0	0	0	0	0	0	0	0	0
17__+__80349769__intron-exon;RNF213	0	0	0	0	0	0	0	0	0	0	0	0	0	0	0	0	0	0	0	0	0	0	0	0	0	0	0	0	0	0	0	0	0	0	0	0	0	0	0	0	0	0	0	0	0	0	0	0	0
17__-__1365057__intron-exon;YWHAE	0	0	0	0	0	0	0	0	0	0	0	0	0	0	0	0	0	0	0	0	0	0	0	0	0	0	0	0	0	0	0	0	0	0	0	0	0	0	0	0	0	0	0	0	0	0	0	0	0
17__-__1676710__intron-exon;PRPF8	0	0	0	0	0	0	0	0	0	0	0	0	0	0	0	0	0	0	0	0	0	0	0	0	0	0	0	0	0	0	0	0	0	0	0	0	0	0	0	0	0	0	0	0	0	0	0	0	0
17__-__2702056__intron-exon;CLUH	0	0	0	0	0	0	0	0	0	0	0	0	0	0	0	0	0	0	0	0	0	0	0	0	0	0	0	0	0	0	0	0	0	0	0	0	0	0	0	0	0	0	0	0	0	0	0	7	0
17__-__40484608__intron-exon;TNS4	0	0	0	0	0	0	0	0	0	0	0	0	0	0	0	0	0	0	0	0	0	0	0	0	0	0	0	0	0	0	0	0	0	0	0	0	0	0	0	0	0	0	0	0	0	0	0	0	0
17__-__82086557__intron-exon;FASN	0	0	0	0	0	0	0	0	0	0	0	0	0	0	0	0	0	0	0	0	0	0	0	0	0	0	0	0	0	0	0	0	0	8	0	0	0	0	0	0	0	0	0	0	0	0	0	0	0
18__+__23890010__intron-exon;LAMA3	0	0	0	0	0	0	0	0	0	0	0	0	0	0	0	0	0	0	0	0	0	0	0	0	0	0	0	0	0	0	0	0	0	0	0	0	0	0	0	0	0	0	0	0	0	0	0	0	0
18__+__51076637__intron-exon;SMAD4	0	0	0	0	0	0	0	0	0	0	0	0	0	0	0	0	0	0	0	0	0	0	0	0	0	0	0	0	0	0	0	0	0	0	0	0	0	0	0	0	0	0	0	0	0	0	0	0	0
19__+__11100222__intron-exon;LDLR	0	0	0	0	0	0	0	0	0	0	0	0	0	0	0	0	0	0	0	0	0	0	0	0	0	0	0	0	0	0	0	0	0	0	0	0	0	0	0	0	0	0	0	0	0	0	0	0	0
19__+__38721537__intron-exon;ACTN4	0	0	0	0	0	0	0	0	0	0	0	0	0	0	0	0	0	0	0	0	0	0	0	0	0	0	0	0	0	0	0	0	0	0	0	0	0	0	0	0	0	0	0	0	0	0	0	0	0
19__+__38725723__intron-exon;ACTN4	0	0	0	0	0	0	0	0	0	0	0	0	0	0	0	0	0	0	0	0	0	0	0	0	0	0	0	0	0	0	0	0	0	0	0	0	0	0	0	0	0	0	0	0	0	0	0	0	0
19__+__41861111__intron-exon;RPS19	0	0	0	0	0	0	0	0	0	0	0	0	0	0	0	0	0	0	0	0	0	0	0	0	0	0	0	0	0	0	0	0	0	0	0	0	0	0	0	0	0	0	0	0	0	0	0	0	0
19__-__10166684__intron-exon;DNMT1	0	0	0	0	0	0	0	0	0	0	0	0	0	0	0	0	0	0	0	0	0	0	0	0	0	0	0	0	0	0	0	0	0	0	0	0	0	0	0	0	0	0	0	0	0	0	0	0	0
19__-__2435170__intron-exon;LMNB2	0	0	0	0	0	0	0	0	0	0	0	0	0	0	0	0	0	0	0	0	0	0	0	0	0	0	0	0	0	0	0	0	0	0	0	0	0	0	0	0	0	0	0	0	0	0	0	0	0
19__-__3982051__intron-exon;EEF2	0	0	0	0	0	0	0	0	0	0	0	0	0	0	0	0	0	0	0	0	0	0	0	0	0	0	0	0	0	0	0	0	0	0	0	0	0	0	0	0	0	0	0	0	0	0	0	0	0
19__-__43915199__intron-exon;ZNF45	0	0	0	0	0	0	0	0	0	0	0	0	0	0	0	0	0	0	0	0	0	0	0	0	0	0	0	0	0	0	0	0	0	0	0	0	0	0	0	0	0	0	0	0	0	0	0	0	0
19__-__46782548__intron-exon;SLC1A5	0	0	0	0	0	0	0	0	0	0	0	0	0	0	0	0	0	0	0	0	0	0	0	0	0	0	0	0	0	0	0	0	0	0	0	0	0	0	0	0	0	0	0	0	0	0	0	0	0
19__-__6387558__intron-exon;GTF2F1	0	0	0	0	0	0	0	0	0	0	0	0	0	0	0	0	0	0	0	0	0	0	0	0	0	0	0	0	0	0	0	0	0	0	0	0	0	0	0	0	0	0	0	0	0	0	0	0	0
1__+__1043238__intron-exon;AGRN	0	0	0	0	0	0	0	0	0	0	0	0	0	0	0	0	0	0	0	0	0	0	0	0	0	0	0	0	0	0	0	0	0	0	0	0	0	0	0	0	0	0	0	0	0	0	0	0	0
1__+__180090713__intron-exon;CEP350	0	0	0	0	0	0	0	0	0	0	0	0	0	0	0	0	0	0	0	0	0	0	0	0	0	0	0	0	0	0	0	0	0	0	0	0	0	0	0	0	0	0	0	0	0	0	0	0	0
1__+__201848392__intron-exon;IPO9	0	0	0	0	0	0	0	0	0	0	0	0	0	0	0	0	0	0	0	0	0	0	0	0	0	0	0	0	0	0	0	0	0	0	0	0	0	0	0	0	0	0	0	0	0	0	0	0	0
1__+__23693806__intron-exon;RPL11	0	0	0	0	0	0	0	0	0	0	0	0	0	0	0	0	0	0	0	0	0	0	0	0	0	0	0	0	0	0	0	0	0	0	0	0	0	0	0	0	0	0	0	0	0	0	0	0	0
1__+__6211866__intron-exon;RNF207	0	0	0	0	0	0	0	0	0	0	0	0	0	0	0	0	0	0	0	0	0	0	0	0	0	0	0	0	0	0	0	0	0	0	0	0	0	0	0	0	0	0	0	0	0	0	0	0	0
1__-__153615380__intron-exon;S100A14	0	0	0	0	0	0	0	0	0	0	0	0	0	0	0	0	0	0	0	0	0	0	0	0	0	0	0	0	0	0	0	0	0	0	0	0	0	0	0	0	0	0	0	0	0	0	0	0	0
1__-__155190078__intron-exon;MUC1	0	0	0	0	0	0	0	0	0	0	0	0	0	0	0	0	0	0	0	0	0	0	0	0	0	0	0	0	0	0	0	0	0	0	0	0	0	0	0	0	0	0	0	0	0	0	0	0	0
1__-__156267677__intron-exon;SMG5	0	0	0	0	0	0	0	0	0	0	0	0	0	0	0	0	0	0	0	0	0	0	0	0	0	0	0	0	0	0	0	0	0	0	0	0	0	0	0	0	0	0	0	0	0	0	0	0	0
1__-__156317546__intron-exon;CCT3	0	0	0	0	0	0	0	0	0	0	0	0	0	0	0	0	0	0	0	0	0	0	0	0	0	0	0	0	0	0	0	0	0	0	0	0	0	0	0	0	0	0	0	0	0	0	0	0	0
1__-__209628189__intron-exon;LAMB3	0	0	0	0	0	0	0	0	0	0	0	0	0	0	0	0	0	0	0	0	0	0	0	0	0	0	0	0	0	0	0	0	0	0	0	0	0	0	0	0	0	0	0	0	0	0	0	0	0
1__-__219987403__intron-exon;EPRS	0	0	0	0	0	0	0	0	0	0	0	0	0	0	0	0	0	0	0	0	0	0	0	0	0	0	0	0	0	0	0	0	0	0	0	0	0	0	0	0	0	0	0	0	0	0	0	0	0
1__-__230325414__intron-exon;PGBD5	0	0	0	0	0	0	0	0	0	0	0	0	0	0	0	0	0	0	0	0	0	0	0	0	0	0	0	0	0	0	0	0	0	0	0	0	0	0	0	0	0	0	0	0	0	0	0	0	0
1__-__36460775__intron-exon;MRPS15	0	0	0	0	0	0	0	0	0	0	0	0	0	0	0	0	0	0	0	0	0	0	0	0	0	0	0	0	0	0	0	0	0	0	0	0	0	0	0	0	0	0	0	0	0	0	0	0	0
1__-__77728711__intron-exon;USP33	0	0	0	0	0	0	0	0	0	0	0	0	0	0	0	0	0	0	0	0	0	0	0	0	0	0	0	0	0	0	0	0	0	0	0	0	0	0	0	0	0	0	0	0	0	0	0	0	0
1__-__8863342__intron-exon;ENO1	0	0	0	0	0	0	0	0	0	0	0	0	0	0	0	0	0	0	0	0	0	0	0	0	0	0	0	0	0	0	0	0	0	0	0	0	0	0	0	0	0	0	0	0	0	0	0	0	0
1__-__8864091__intron-exon;ENO1	0	0	0	0	0	0	0	0	0	0	0	0	0	0	0	0	0	0	0	0	0	0	0	0	0	0	0	0	0	0	0	0	0	0	0	0	0	0	0	0	0	0	0	0	0	0	0	0	0
1__-__944799__intron-exon;NOC2L	0	0	0	0	0	0	0	0	0	0	0	0	0	0	0	0	0	0	0	0	0	0	0	0	0	0	0	0	0	0	0	0	0	0	0	0	0	0	0	0	0	0	0	0	0	0	0	0	0
20__+__43705218__intron-exon;MYBL2	0	0	0	0	0	0	0	0	0	0	0	0	0	0	0	0	0	0	0	0	0	0	0	0	0	0	0	0	0	0	0	0	0	0	0	0	0	0	0	0	0	0	0	0	0	0	0	0	0
20__+__49239235__intron-exon;DDX27	0	0	0	0	0	0	0	0	0	0	0	0	0	0	0	0	0	0	0	0	0	0	0	0	0	0	0	0	0	0	0	0	0	0	0	0	0	0	0	0	0	0	0	0	0	0	0	0	0
20__-__17614879__intron-exon;RRBP1	0	0	0	0	0	0	0	0	0	0	0	0	0	0	0	0	0	0	0	0	0	0	0	0	0	0	0	0	0	0	0	0	0	0	0	0	0	0	0	0	0	0	0	0	0	0	0	0	0
20__-__51629071__intron-exon;ATP9A	0	0	0	0	0	0	0	0	0	0	0	0	0	0	0	0	0	0	0	0	0	0	0	0	0	0	0	0	0	0	0	0	0	0	0	0	0	0	0	0	0	0	0	0	0	0	0	0	0
20__-__62329252__intron-exon;LAMA5	0	0	0	0	0	0	0	0	0	0	0	0	0	0	0	0	0	0	0	0	0	0	0	0	0	0	0	0	0	0	0	0	0	0	0	0	0	0	0	0	0	0	0	0	0	0	0	0	0
20__-__62346214__intron-exon;LAMA5	0	0	0	0	0	0	0	0	0	0	0	0	0	0	0	0	0	0	0	0	0	0	0	0	0	0	0	0	0	0	0	0	0	0	0	0	0	0	0	0	0	0	0	0	0	0	0	0	0
21__+__33559586__intron-exon;SON	0	0	0	0	0	0	0	0	0	0	0	0	0	0	0	0	0	0	0	0	0	0	0	0	0	0	0	0	0	0	0	0	0	0	0	0	0	0	0	0	0	0	0	0	0	0	0	0	0
22__+__17702242__intron-exon;BCL2L13	0	0	0	0	0	0	0	0	0	0	0	0	0	0	0	0	0	0	0	0	0	0	0	0	0	0	0	0	0	0	0	0	0	0	0	0	0	0	0	0	0	0	0	0	0	0	0	0	0
22__+__29298732__intron-exon;EWSR1	0	0	0	0	0	0	0	0	0	0	0	0	0	0	0	0	0	0	0	0	0	0	0	0	0	0	0	0	0	0	0	0	0	0	0	0	0	0	0	0	0	0	0	0	0	0	0	0	0
22__-__36288412__intron-exon;MYH9	0	0	0	0	0	0	0	0	0	0	0	0	0	0	0	0	0	0	0	0	0	0	0	0	0	0	0	0	0	0	0	0	0	0	0	0	0	0	0	0	0	0	0	0	0	0	0	0	0
22__-__36293480__intron-exon;MYH9	0	0	0	0	0	0	0	0	0	0	0	0	0	0	0	0	0	0	0	0	0	0	0	0	0	0	0	0	0	0	0	0	0	0	0	0	0	0	0	0	0	0	0	0	0	0	0	0	0
22__-__36295716__intron-exon;MYH9	0	0	0	0	0	0	0	0	0	0	0	0	0	0	0	0	0	0	0	0	0	0	0	0	0	0	0	0	0	0	0	0	0	0	0	0	0	0	0	0	0	0	0	0	0	0	0	0	0
22__-__36318324__intron-exon;MYH9	0	0	0	0	0	0	0	0	0	0	0	0	0	0	0	0	0	0	0	0	0	0	0	0	0	0	0	0	0	0	0	0	0	0	0	0	0	0	0	0	0	0	0	0	0	0	0	0	0
2__+__112660386__intron-exon;SLC20A1	0	0	0	0	0	0	0	0	0	0	0	0	0	0	0	0	0	0	0	0	0	0	0	0	0	0	0	0	0	0	0	0	0	0	0	0	0	0	0	0	0	0	0	0	0	0	0	0	0
2__+__237762602__intron-exon;LRRFIP1	0	0	0	0	0	0	0	0	0	0	0	0	0	0	0	0	0	0	6	0	0	0	0	0	0	0	0	0	0	0	0	0	0	0	0	0	0	0	0	0	0	0	0	0	0	0	0	0	0
2__+__53797514__intron-exon;ERLEC1	0	0	0	0	0	0	0	0	0	0	0	0	0	0	0	0	0	0	0	0	0	0	0	0	0	0	0	0	0	0	0	0	0	0	0	0	0	0	0	0	0	0	0	0	0	0	0	0	0
2__+__9401273__intron-exon;ASAP2	0	0	0	0	0	0	0	0	0	0	0	0	0	0	0	0	0	0	0	0	0	0	0	0	0	0	0	0	0	0	0	0	0	0	0	0	0	0	0	0	0	0	0	0	0	0	0	0	0
2__-__152662697__intron-exon;PRPF40A	0	0	0	0	0	0	0	0	0	0	0	0	0	0	0	0	0	0	0	0	0	0	0	0	0	0	0	0	0	0	0	0	0	0	0	0	0	0	0	0	0	0	0	0	0	0	0	0	0
2__-__231457799__intron-exon;NCL	0	0	0	0	0	0	0	0	0	0	0	0	0	0	0	0	0	0	0	0	0	0	0	0	0	0	0	0	0	0	0	0	0	0	0	0	0	0	0	0	0	0	0	0	0	0	0	0	0
2__-__231460865__intron-exon;NCL	0	0	0	0	0	0	0	0	0	0	0	0	0	0	0	0	0	0	0	0	0	0	0	0	0	0	0	0	0	0	0	0	0	0	0	0	0	0	0	0	0	0	0	0	0	0	0	0	0
2__-__231462016__intron-exon;NCL	0	0	0	0	0	0	0	0	0	0	0	0	0	0	0	0	0	0	0	0	0	0	0	0	0	0	0	0	0	0	0	0	0	0	0	0	0	0	0	0	0	0	0	0	0	0	0	0	0
2__-__231463315__intron-exon;NCL	0	0	0	0	0	0	0	0	0	0	0	0	0	0	0	0	0	0	0	0	0	0	0	0	0	0	0	0	0	0	0	0	0	0	0	0	0	0	0	0	0	0	0	0	0	0	0	0	0
2__-__241248347__intron-exon;HDLBP	0	0	0	0	0	0	0	0	0	0	0	0	0	0	0	0	0	0	0	0	0	0	0	0	0	0	0	0	0	0	0	0	0	0	0	0	0	0	0	0	0	0	0	0	0	0	0	0	0
2__-__73081662__intron-exon;RAB11FIP5	0	0	0	0	0	0	0	0	0	0	0	0	0	0	0	0	0	0	0	0	0	0	0	0	0	0	0	0	0	0	0	0	0	0	0	0	0	0	0	0	0	0	0	0	0	0	0	0	0
2__-__96195548__intron-exon;STARD7	0	0	0	0	0	0	0	0	0	0	0	0	0	0	0	0	0	0	0	0	0	0	0	0	0	0	0	0	0	0	0	0	0	0	0	0	0	0	0	0	0	0	0	0	0	0	0	0	0
3__+__142804435__intron-exon;TRPC1	0	0	0	0	0	0	0	0	0	0	0	0	0	0	0	0	0	0	0	0	0	0	0	0	0	0	0	0	0	0	0	0	0	0	0	0	0	0	0	0	0	0	0	0	0	0	0	0	0
3__+__180961467__intron-exon;FXR1	0	0	0	0	0	0	0	0	0	0	0	0	0	0	0	0	0	0	0	0	0	0	0	0	0	0	0	0	0	0	0	0	0	0	0	0	0	0	0	0	0	0	0	0	0	0	0	0	0
3__+__184170005__intron-exon;DVL3	0	0	0	0	0	0	0	0	0	0	0	0	0	0	0	0	0	0	0	0	0	0	0	0	0	0	0	0	0	0	0	0	0	0	0	0	0	0	0	0	0	0	0	0	0	0	0	0	0
3__+__58124331__intron-exon;FLNB	0	0	0	0	0	0	0	0	0	0	0	0	0	0	0	0	0	0	0	0	0	0	0	0	0	0	0	0	0	0	0	0	0	0	0	0	0	0	0	0	0	0	0	0	0	0	0	0	0
3__-__196248322__intron-exon;PCYT1A	0	0	0	0	0	0	0	0	0	0	0	0	0	0	0	0	0	0	0	0	0	0	0	0	0	0	0	0	0	0	0	0	0	0	0	0	0	0	0	0	0	0	0	0	0	0	0	0	0
3__-__48420256__intron-exon;PLXNB1	0	0	0	0	0	0	0	0	0	0	0	0	0	0	0	0	0	0	0	0	0	0	0	0	0	0	0	0	0	0	0	0	0	0	0	0	0	0	0	0	0	0	0	0	0	0	0	0	0
3__-__53240347__intron-exon;TKT	0	0	0	0	0	0	0	0	0	6	0	0	0	0	0	0	0	0	0	0	0	0	0	0	0	0	0	0	0	0	0	0	0	0	0	0	0	0	0	0	0	0	0	0	0	0	0	0	0
4__+__102606495__intron-exon;NFKB1	0	0	0	0	0	0	0	0	0	0	0	0	0	0	0	0	0	0	0	0	0	0	0	0	0	0	0	0	0	0	0	0	0	0	0	0	0	0	0	0	0	0	0	0	0	0	0	0	0
4__+__139357385__intron-exon;NAA15	0	0	0	0	0	0	0	0	0	0	0	0	0	0	0	0	0	0	0	0	0	0	0	0	0	0	0	0	0	0	0	0	0	0	0	0	0	0	0	0	0	0	0	0	0	0	0	0	0
4__-__22421088__intron-exon;ADGRA3	0	0	0	0	0	0	0	0	0	0	0	0	0	0	0	0	0	0	0	0	0	0	0	0	0	0	0	0	0	0	0	0	0	0	0	0	0	0	0	0	0	0	0	0	0	0	0	0	0
5__+__139364563__intron-exon;PAIP2	0	0	0	0	0	0	0	0	0	0	0	0	0	0	0	0	0	0	0	0	0	0	0	0	0	0	0	0	0	0	0	0	0	0	0	0	0	0	0	0	0	0	0	0	0	0	0	0	0
5__+__140535361__intron-exon;ANKHD1-EIF4EBP3	0	0	0	0	0	0	0	0	0	0	0	0	0	0	0	0	0	0	0	0	0	0	0	0	0	0	0	0	0	0	0	0	0	0	0	0	0	0	0	0	0	0	0	0	0	0	0	0	0
5__+__178210552__intron-exon;HNRNPAB	0	0	0	0	0	0	0	0	0	0	0	0	0	0	0	0	0	0	0	0	0	0	0	0	0	0	0	0	0	0	0	0	0	0	0	0	0	0	0	0	0	0	0	0	0	0	0	0	0
5__-__123024002__intron-exon;PPIC	0	0	0	0	0	0	0	0	0	0	0	0	0	0	0	0	0	0	0	0	0	0	0	0	0	0	0	0	0	0	0	0	0	0	0	0	0	0	0	0	0	0	0	0	0	0	0	0	0
5__-__160413619__intron-exon;SLU7	0	0	0	0	0	0	0	0	0	0	0	0	0	0	0	0	0	0	0	0	0	0	0	0	0	0	0	0	0	0	0	0	0	0	0	0	0	0	0	0	0	0	0	0	0	0	0	0	0
5__-__40728475__intron-exon;TTC33	0	0	0	0	0	0	0	0	0	0	0	0	0	0	0	0	0	0	0	0	0	0	0	0	0	0	0	0	0	0	0	0	0	0	0	0	0	0	0	0	0	0	0	0	0	0	0	0	0
6__+__132814971__intron-exon;RPS12	0	0	0	0	0	0	0	0	0	0	0	0	0	0	0	0	0	0	0	0	0	0	0	0	0	0	0	0	0	0	0	0	0	0	0	0	0	0	0	0	0	0	0	0	0	0	0	0	0
6__+__33684019__intron-exon;ITPR3	0	0	0	0	0	0	0	0	0	0	0	0	0	0	0	0	0	0	0	0	0	0	0	0	0	0	0	0	0	0	0	0	0	0	0	0	0	0	0	0	0	0	0	0	0	0	0	0	0
6__+__44250020__intron-exon;HSP90AB1	0	0	0	0	0	0	0	0	0	0	0	0	0	0	0	0	0	0	0	0	0	0	0	0	0	0	0	0	0	0	0	0	0	0	0	0	0	0	0	0	0	0	0	0	0	0	0	0	0
6__+__44251047__intron-exon;HSP90AB1	0	0	0	0	0	0	0	0	0	0	0	0	0	0	0	0	0	0	0	0	0	0	0	0	0	0	0	0	0	0	0	0	0	0	0	0	0	0	0	0	0	0	0	0	0	0	0	0	0
6__+__44251417__intron-exon;HSP90AB1	0	0	0	0	0	0	0	0	0	0	0	0	0	0	0	0	0	0	0	0	0	0	0	0	0	0	0	0	0	0	0	0	0	0	0	0	0	0	0	0	0	0	0	0	0	0	0	0	0
7__-__107924388__intron-exon;LAMB1	0	0	0	0	0	0	0	0	0	0	0	0	0	0	0	0	0	0	0	0	0	0	0	0	0	0	0	0	0	0	0	0	0	0	0	0	0	0	0	0	0	0	0	0	0	0	0	0	0
7__-__5316071__intron-exon;TNRC18	0	0	0	0	0	0	0	0	0	0	0	0	0	0	0	0	0	0	0	0	0	0	0	0	0	0	0	0	0	0	0	0	0	0	0	0	0	0	0	0	0	0	0	0	0	0	0	0	0
8__+__144247300__intron-exon;MROH1	0	0	0	0	0	0	0	0	0	0	0	0	0	0	0	0	0	0	0	0	0	0	0	0	0	0	0	0	0	0	0	0	0	0	0	0	0	0	0	0	0	0	0	0	0	0	0	0	0
8__-__143927080__intron-exon;PLEC	0	0	0	0	0	0	0	0	0	0	0	0	0	0	0	0	0	0	0	0	0	0	0	0	0	0	0	0	0	0	0	0	0	0	0	0	0	0	0	0	0	0	0	0	0	0	0	0	0
8__-__143927991__intron-exon;PLEC	0	0	0	0	0	0	0	0	0	0	0	0	0	0	0	0	0	0	0	0	0	0	0	0	0	0	0	0	0	0	0	0	0	0	0	0	0	0	6	0	0	0	0	0	0	0	0	0	0
8__-__143931658__intron-exon;PLEC	0	0	0	0	0	0	0	0	0	0	0	0	0	0	0	0	0	0	0	0	0	0	0	0	0	0	0	0	0	0	0	0	0	0	0	0	0	0	0	0	0	0	0	0	0	0	0	0	0
8__-__67225032__intron-exon;ARFGEF1	0	0	0	0	0	0	0	0	0	0	0	0	0	0	0	0	0	0	0	0	0	0	0	0	0	0	0	0	0	0	0	0	0	0	0	0	0	0	0	0	0	0	0	0	0	0	0	0	0
9__+__128574674__intron-exon;SPTAN1	0	0	0	0	0	0	0	0	0	0	0	0	0	0	0	0	0	0	0	0	0	0	0	0	0	0	0	0	0	0	0	0	0	0	0	0	0	0	0	0	0	0	0	0	0	0	0	0	0
9__+__35556307__intron-exon;RUSC2	0	0	0	0	0	0	0	0	0	0	0	0	0	0	0	0	0	0	0	0	0	0	0	0	0	0	0	0	0	0	0	0	0	0	0	0	0	0	0	0	0	0	0	0	0	0	0	0	0
9__-__124858066__intron-exon;RPL35	0	0	0	0	0	0	0	0	0	0	0	0	0	0	0	0	0	0	0	0	0	0	0	0	0	0	0	0	0	0	0	0	0	0	0	0	0	0	0	0	0	0	0	0	0	0	0	0	0
9__-__19378513__intron-exon;RPS6	0	0	0	0	0	0	0	0	0	0	0	0	0	0	0	0	0	0	0	0	0	0	0	0	0	0	0	0	0	0	0	0	0	0	0	0	0	0	0	0	0	0	0	0	0	0	0	0	0
9__-__2829947__intron-exon;PUM3	0	0	0	0	0	0	0	0	0	0	0	0	0	0	0	0	0	0	0	0	0	0	0	0	0	0	0	0	0	0	0	0	0	0	0	0	0	0	0	0	0	0	0	0	0	0	0	0	0
9__-__33466708__intron-exon;NOL6	0	0	0	0	0	0	0	0	0	0	0	0	0	0	0	0	0	0	0	0	0	0	0	0	0	0	0	0	0	0	0	0	0	0	0	0	0	0	0	0	0	0	0	0	0	0	0	0	0
9__-__35711393__intron-exon;TLN1	0	0	0	0	0	0	0	0	0	0	0	0	0	0	0	0	0	0	0	0	0	0	0	0	0	0	0	0	0	0	0	0	0	0	0	0	0	0	0	0	0	0	0	0	0	0	0	0	0
X__+__47214326__intron-exon;UBA1	0	0	0	0	0	0	0	0	0	0	0	0	0	0	0	0	0	0	0	0	0	0	0	0	0	0	0	0	0	0	0	0	0	0	0	0	0	0	0	0	0	0	0	0	0	0	0	0	0
X__-__130074140__intron-exon;ELF4	0	0	0	0	0	0	0	0	0	0	0	0	0	0	0	0	0	0	0	0	0	0	0	0	0	0	0	0	0	0	0	0	0	0	0	0	0	0	0	0	0	0	0	0	0	0	0	0	0
X__-__154361786__intron-exon;FLNA	0	0	0	0	0	0	0	0	0	0	0	0	0	0	0	0	0	0	0	0	0	0	0	0	0	0	0	0	0	0	0	0	0	0	0	0	0	0	0	0	0	0	0	0	0	0	0	0	0
[truncated: 152 more columns]
