# Supplementary material for: Functional characterisation of tumour suppressor PDCD4 reveals previously undisclosed role in the control of cell adhesion
Source: Nucleic Acids Res. 2026 Feb 2;54(3):gkag071. doi: 10.1093/nar/gkag071 (PMC12862386; doi:10.1093/nar/gkag071)
Supplement: gkag071_Supplemental_Files [file gkag071_supplemental_files.zip › Supplementary_Table4.xlsx]

## Sheet: DGE
ensembl_id	baseMean	log2FoldChange	lfcSE	pvalue	padj	names
ENSG00000150593.18	717.937	-3.20693	0.169662	1.37037213788251e-81	1.4801389461269e-77	PDCD4
ENSG00000128595.17	2655.22	-1.00985	0.0899649	1.83933107663782e-30	9.93330747938252e-27	CALU
ENSG00000166828.3	806.989	-1.19917	0.132572	7.01055983824439e-21	2.52403522709592e-17	SCNN1G
ENSG00000115112.8	3675.77	-0.775951	0.0886073	9.66956417000403e-20	2.61102406500534e-16	TFCP2L1
ENSG00000173227.14	471.776	1.55268	0.180153	2.58778028931897e-19	5.59012298098684e-16	SYT12
ENSG00000120708.17	26985.8	-0.5813	0.0674302	3.8171794741096e-19	6.8715592499763e-16	TGFBI
ENSG00000138356.14	785.381	-1.13333	0.132561	5.85355191488238e-19	9.03203060466351e-16	AOX1
ENSG00000047936.11	2724.34	-0.732135	0.0893612	1.25555694887193e-17	1.69515882559572e-14	ROS1
ENSG00000109193.12	566.585	-1.2296	0.155818	1.33799067431015e-16	1.60573747480266e-13	SULT1E1
ENSG00000139318.8	1495.52	0.784755	0.104673	3.72854375081119e-15	4.02720010525117e-12	DUSP6
ENSG00000189334.9	3561.52	-0.676122	0.0907847	4.63857414363547e-15	4.55465812049152e-12	S100A14
ENSG00000139289.15	2791.84	0.656861	0.0897391	1.23165719656372e-14	1.10859411500706e-11	PHLDA1
ENSG00000120129.6	3193.54	-0.629953	0.0870144	2.43406646228362e-14	2.02233475839426e-11	DUSP1
ENSG00000159658.15	1931.15	-0.691962	0.098541	1.06790897643044e-13	8.23891775316088e-11	EFCAB14
ENSG00000184254.17	4545.77	0.737229	0.114509	4.64505237142558e-12	3.13570066648548e-09	ALDH1A3
ENSG00000151726.16	2380.2	-0.62268	0.0972032	7.05075955686066e-12	4.47972082197953e-09	ACSL1
ENSG00000125848.10	488.001	-1.07359	0.168816	8.98412900720368e-12	5.39097652260038e-09	FLRT3
ENSG00000135919.14	819.661	0.824597	0.133082	2.7098335693526e-11	1.54046907276723e-08	SERPINE2
ENSG00000198612.11	4150.38	-0.506097	0.081774	3.07883858855557e-11	1.66272677974943e-08	COPS8
ENSG00000198876.13	924.629	-0.763808	0.125717	5.7425519727852e-11	2.95358589800252e-08	DCAF12
ENSG00000086570.13	3192	0.573166	0.0953325	8.47577382710212e-11	3.99808953159776e-08	FAT2
ENSG00000187957.8	672.311	-0.882316	0.14803	8.51366162640019e-11	3.99808953159776e-08	DNER
ENSG00000148672.10	4403.43	-0.484694	0.0809482	1.08991827784468e-10	4.90508638291682e-08	GLUD1
ENSG00000161638.11	5144.77	-0.480413	0.0831313	3.98073900465699e-10	1.71983847957201e-07	ITGA5
ENSG00000011465.18	409.836	-1.05991	0.185358	4.54471067290382e-10	1.88797769146285e-07	DCN
ENSG00000150093.20	18216.9	-0.394493	0.0699124	6.12966852659732e-10	2.45209443539917e-07	ITGB1
ENSG00000114270.18	714.329	0.85541	0.158333	2.62965054161106e-09	9.16221145159389e-07	COL7A1
ENSG00000168447.11	267.599	-1.20673	0.224262	2.99147297470234e-09	1.0097156124925e-06	SCNN1B
ENSG00000120738.8	611.193	0.834076	0.155808	3.78682002490705e-09	1.23943766936427e-06	EGR1
ENSG00000140526.18	1356.67	-0.659196	0.121927	4.09956643766385e-09	1.30233579685904e-06	ABHD2
ENSG00000111799.22	1556.08	-0.571057	0.107717	5.0749891234901e-09	1.56614164350904e-06	COL12A1
ENSG00000124882.4	559.081	0.883453	0.167804	5.74533375127585e-09	1.72375971798696e-06	EREG
ENSG00000155850.9	4803.09	-0.450304	0.0850912	6.10485821138049e-09	1.78212360921948e-06	SLC26A2
ENSG00000198363.18	5460.98	-0.449203	0.0858212	8.16754075776977e-09	2.32151599275451e-06	ASPH
ENSG00000108602.18	607.076	0.87424	0.170784	1.20845934711558e-08	3.34681266876804e-06	ALDH3A1
ENSG00000115414.21	4273.4	-0.446581	0.0888542	2.57306406927278e-08	6.94791625305382e-06	FN1
ENSG00000167653.5	434.24	-0.87971	0.178277	3.44063578848108e-08	9.06397735399613e-06	PSCA
ENSG00000172531.16	1586.3	-0.57426	0.117625	4.46275566094573e-08	1.14767199747321e-05	PPP1CA
ENSG00000184226.15	318.624	-0.972605	0.202552	6.60790473205447e-08	1.65981346537024e-05	PCDH9
ENSG00000255112.3	694.617	-0.673592	0.142692	1.04367394516358e-07	2.56198233675268e-05	CHMP1B
ENSG00000109321.11	5052.11	0.373781	0.0790649	1.29938800183014e-07	3.11881995728163e-05	AREG
ENSG00000143845.15	301.899	-1.06849	0.234536	1.81210954704061e-07	4.25491200382297e-05	ETNK2
ENSG00000183530.14	1561.53	-0.51259	0.11115	1.90684738683929e-07	4.38209757984067e-05	PRR14L
ENSG00000183287.15	252.122	-1.04854	0.231691	2.38043523598015e-07	5.35647520496283e-05	CCBE1
ENSG00000148344.11	6750.63	-0.373988	0.0823991	3.04249032952883e-07	6.70651796923284e-05	PTGES
ENSG00000113140.11	930.218	0.582378	0.130358	3.53898916970425e-07	7.64492440439511e-05	SPARC
ENSG00000139211.7	853.595	0.586866	0.132595	4.32771064729133e-07	9.16541229439092e-05	AMIGO2
ENSG00000058085.15	14553.9	-0.301668	0.0687597	5.87389236085953e-07	0.000121742	LAMC2
ENSG00000100354.21	1139.61	-0.540733	0.124526	5.97384493509419e-07	0.000121742	TNRC6B
ENSG00000006607.14	1397.58	-0.474409	0.109836	7.13576035009932e-07	0.000142728	FARP2
ENSG00000163082.10	479.732	-0.715985	0.169163	9.71726669911018e-07	0.000189226	SGPP2
ENSG00000103044.11	124.307	1.42924	0.342395	1.00889972837305e-06	0.000189226	HAS3
ENSG00000166825.15	10959.4	-0.385583	0.090632	1.01008352727275e-06	0.000189226	ANPEP
ENSG00000272398.6	3902.64	-0.359645	0.0840728	1.01611911443613e-06	0.000189226	CD24
ENSG00000071242.12	510.202	-0.688026	0.163097	1.03523512949184e-06	0.000189518	RPS6KA2
ENSG00000058404.21	82.5982	1.68248	0.407856	1.29020067371187e-06	0.000232258	CAMK2B
ENSG00000147689.17	1782.28	-0.443668	0.106763	1.4998899992241e-06	0.000265579	FAM83A
ENSG00000158828.8	1092.18	-0.501066	0.121324	1.66752513015887e-06	0.000290499	PINK1
ENSG00000138821.14	1406.48	-0.456843	0.111667	1.98825809944034e-06	0.000340876	SLC39A8
ENSG00000187210.14	500.509	-0.925545	0.23291	2.02245989004195e-06	0.000341322	GCNT1
ENSG00000168398.7	540.759	0.743125	0.184451	2.06934949379936e-06	0.000343862	BDKRB2
ENSG00000115457.10	119.767	1.34635	0.340099	2.69829479582053e-06	0.00044158	IGFBP2
ENSG00000087086.15	7745.74	0.381127	0.0959376	3.5016070736647e-06	0.00056449	FTL
ENSG00000135480.17	33030.2	-0.283968	0.0702508	3.58245120256929e-06	0.00056903	KRT7
ENSG00000162909.18	15623.5	-0.272847	0.0688808	3.97648272336943e-06	0.000622464	CAPN2
ENSG00000163993.7	319.814	-0.809616	0.208869	4.10975601975699e-06	0.000634135	S100P
ENSG00000239264.9	3984.29	-0.325574	0.0827145	4.49203374090504e-06	0.000683359	TXNDC5
ENSG00000242265.6	2532.68	0.400224	0.103087	4.67357480792128e-06	0.000701101	PEG10
ENSG00000115129.14	852.356	-0.543967	0.141685	5.15650377702591e-06	0.000762951	TP53I3
ENSG00000168077.14	299.017	0.796146	0.208911	5.6764862039219e-06	0.000828537	SCARA3
ENSG00000139970.18	199.381	-1.02405	0.272585	5.89247838406681e-06	0.000848595	RTN1
ENSG00000011028.14	337.1	0.756096	0.200648	6.50416752271905e-06	0.000924362	MRC2
ENSG00000159166.15	1307.72	0.465774	0.123015	6.67081125238573e-06	0.000935733	LAD1
ENSG00000171109.19	1136.57	-0.484846	0.128841	6.98238268657195e-06	0.000966881	MFN1
ENSG00000155254.13	1990.66	-0.404944	0.107147	7.43474173176555e-06	0.00101649	MARVELD1
ENSG00000185803.12	323.527	0.842233	0.233923	1.11645168156509e-05	0.00148874	SLC52A2
ENSG00000053747.17	7042.98	-0.28968	0.0797771	1.34788678505213e-05	0.00177543	LAMA3
ENSG00000113583.8	1201.66	-0.423741	0.117344	1.38383186212062e-05	0.00180082	C5orf15
ENSG00000186174.13	1212.06	-0.534731	0.1508	1.43791890784251e-05	0.00184892	BCL9L
ENSG00000006327.14	2905	0.342056	0.0942211	1.45915083260923e-05	0.00185415	TNFRSF12A
ENSG00000108256.9	4637.56	-0.294654	0.080532	1.50123107813809e-05	0.00188544	NUFIP2
ENSG00000113719.17	5831.3	-0.285014	0.0788646	1.59411948403536e-05	0.00197909	ERGIC1
ENSG00000137801.11	16177.4	-0.258432	0.0714497	1.98905797279389e-05	0.00244134	THBS1
ENSG00000172780.17	141.925	1.146	0.340685	2.32844749924658e-05	0.0027944	RAB43
ENSG00000198727.2	5506.21	-0.304292	0.0872508	2.61007079264813e-05	0.00309795	MT-CYB
ENSG00000134324.12	1418.86	-0.385739	0.112081	2.68416634179927e-05	0.00315127	LPIN1
ENSG00000105854.13	2480.66	-0.324736	0.094913	3.05796972892768e-05	0.00351673	PON2
ENSG00000198886.2	10775.8	-0.333224	0.0973147	3.06057072613552e-05	0.00351673	MT-ND4
ENSG00000168685.15	316.311	0.702854	0.210934	3.25900867464928e-05	0.00370532	IL7R
ENSG00000128510.12	362.692	0.686918	0.20552	3.36703111010531e-05	0.00378826	CPA4
ENSG00000162645.13	388.354	0.674726	0.205133	3.64826614561881e-05	0.00404326	GBP2
ENSG00000196083.11	1130.79	0.405927	0.121381	3.6985200315894e-05	0.00404326	IL1RAP
ENSG00000094916.16	4443.26	0.294001	0.0864158	3.70598238473135e-05	0.00404326	CBX5
ENSG00000158711.14	3678.53	0.331114	0.0983058	3.78007562104158e-05	0.00408286	ELK4
ENSG00000165474.8	276.733	0.742021	0.227098	3.99225081056467e-05	0.00426934	GJB2
ENSG00000214078.13	1093.97	-0.472435	0.143027	4.31415300217835e-05	0.00456835	CPNE1
ENSG00000104368.19	923.812	0.443871	0.136232	4.62752662745309e-05	0.00485261	PLAT
ENSG00000198142.5	1266.06	0.401711	0.122891	4.76920643864872e-05	0.0049531	SOWAHC
ENSG00000137959.17	273.586	-0.760156	0.242479	5.79523359846138e-05	0.00596136	IFI44L
ENSG00000172493.23	1178.91	-0.451728	0.142366	6.33821691227549e-05	0.0064584	AFF1
ENSG00000182670.14	3222.98	0.289352	0.0897834	6.83909486103408e-05	0.00690365	TTC3
ENSG00000013364.19	1186.36	-0.396066	0.125503	7.05092855715767e-05	0.00705158	MVP
ENSG00000125538.12	230.885	0.789918	0.258284	7.49209676017171e-05	0.00742405	IL1B
ENSG00000168528.12	2319.9	0.354107	0.112973	7.84292702902722e-05	0.00766422	SERINC2
ENSG00000157514.18	355.495	-0.635742	0.207683	7.87638961298405e-05	0.00766422	TSC22D3
ENSG00000105974.13	13467.8	-0.254787	0.0802552	8.28697857643507e-05	0.00799175	CAV1
ENSG00000137699.17	2161.69	-0.326369	0.104228	8.53477850873676e-05	0.00815789	TRIM29
ENSG00000119927.14	805.349	-0.432895	0.140679	8.8581033923786e-05	0.00839266	GPAM
ENSG00000160752.15	5331.65	-0.265168	0.083821	9.23668278564541e-05	0.00867525	FDPS
ENSG00000128342.5	168.669	0.866877	0.292819	0.000101171	0.00942025	LIF
ENSG00000158246.8	572.883	-0.521245	0.173954	0.00010321	0.00952796	TENT5B
ENSG00000134757.5	2480.05	-0.306489	0.0996081	0.000104641	0.00957822	DSG3
ENSG00000152332.16	6157.74	-0.241426	0.0784443	0.000106932	0.00970566	UHMK1
ENSG00000157600.12	1028.79	-0.397779	0.132679	0.00011695	0.0104588	TMEM164
ENSG00000171365.17	229.185	-0.870523	0.307026	0.000117552	0.0104588	CLCN5
ENSG00000118257.17	1373.89	-0.390072	0.130691	0.000118134	0.0104588	NRP2
ENSG00000179388.9	58.9165	1.38458	0.4809	0.000128133	0.0112517	EGR3
ENSG00000124942.14	20955.8	-0.214461	0.0690129	0.000132328	0.0114342	AHNAK
ENSG00000173482.17	1136.59	-0.375788	0.127115	0.000137065	0.0117495	PTPRM
ENSG00000070731.11	73.6947	1.2397	0.437528	0.000145726	0.0123936	ST6GALNAC2
ENSG00000168497.5	2156.54	-0.299866	0.101023	0.00015143	0.0127781	CAVIN2
ENSG00000058668.16	1533.76	-0.32584	0.111327	0.000155345	0.0130069	ATP2B4
ENSG00000152767.17	930.251	-0.4415	0.156592	0.00017965	0.0149261	FARP1
ENSG00000137955.16	2341.36	-0.288257	0.0989902	0.000182372	0.0150367	RABGGTB
ENSG00000107331.18	769.781	0.431066	0.153165	0.000187898	0.0153749	ABCA2
ENSG00000166025.18	1589.89	0.315843	0.11027	0.000204694	0.0166233	AMOTL1
ENSG00000049860.14	1160.26	-0.354146	0.126057	0.000208782	0.0168287	HEXB
ENSG00000185567.7	3170.02	-0.324514	0.114806	0.000211397	0.0169133	AHNAK2
ENSG00000159363.19	512.971	0.474264	0.17235	0.000222205	0.0176473	ATP13A2
ENSG00000157227.14	1473.09	0.319924	0.113835	0.000233538	0.018412	MMP14
ENSG00000198743.7	1325.22	0.329356	0.117802	0.000236844	0.0185374	SLC5A3
ENSG00000176973.8	158.922	-0.958644	0.375007	0.000241983	0.0188033	FAM89B
ENSG00000018408.15	914.222	0.393012	0.143435	0.000245146	0.018913	WWTR1
ENSG00000163053.11	146.421	-0.843301	0.319072	0.000252905	0.0193732	SLC16A14
ENSG00000184743.13	4527.31	-0.252454	0.0893595	0.000261559	0.019895	ATL3
ENSG00000133816.19	1086.5	0.397805	0.147029	0.000265943	0.0200871	MICAL2
ENSG00000203837.5	213.398	-0.692891	0.262432	0.000268157	0.0201136	PNLIPRP3
ENSG00000125730.18	10708.6	-0.223536	0.0773866	0.000273746	0.0203912	C3
ENSG00000107731.12	485.884	-0.475424	0.179163	0.000292586	0.0216454	UNC5B
ENSG00000163235.16	1075.64	0.34317	0.127175	0.000296983	0.0218212	TGFA
ENSG00000289027.1	236.695	-0.644811	0.246887	0.000299553	0.0218613
ENSG00000172270.22	5496.81	0.254319	0.0914845	0.000304942	0.0221052	BSG
ENSG00000181104.7	242.909	0.634827	0.246059	0.000320396	0.0230706	F2R
ENSG00000138772.13	2253.06	-0.275829	0.101285	0.000332727	0.0237999	ANXA3
ENSG00000179454.14	224.779	-0.72381	0.287068	0.000338677	0.0240661	KLHL28
ENSG00000205420.11	20527	-0.245608	0.0894677	0.000358588	0.0250919	KRT6A
ENSG00000120889.13	2553.59	-0.259069	0.0958265	0.000360078	0.0250919	TNFRSF10B
ENSG00000158292.7	286.905	0.57758	0.226663	0.000360082	0.0250919	GPR153
ENSG00000115008.6	1046.21	0.3401	0.129151	0.000364698	0.0252506	IL1A
ENSG00000172548.15	59.7947	1.25971	0.515767	0.000372394	0.0256193	NIPAL4
ENSG00000157350.13	456.888	0.499073	0.195682	0.000383879	0.0262422	ST3GAL2
ENSG00000136720.7	958.096	0.345782	0.133243	0.000391891	0.0266215	HS6ST1
ENSG00000163220.11	461.159	0.468743	0.186246	0.000417719	0.0281987	S100A9
ENSG00000149256.16	166.139	0.97155	0.443213	0.000457776	0.0307108	TENM4
ENSG00000084636.18	358.763	0.613084	0.255727	0.000467116	0.0310918	COL16A1
ENSG00000092964.18	3627.99	-0.236069	0.0886568	0.000469212	0.0310918	DPYSL2
ENSG00000117528.14	1541.23	-0.288411	0.11299	0.00050305	0.0330232	ABCD3
ENSG00000063660.9	978.899	0.372016	0.150264	0.000504474	0.0330232	GPC1
ENSG00000197375.14	1893.89	-0.271346	0.106019	0.000529645	0.034462	SLC22A5
ENSG00000142910.16	1446.83	0.292808	0.116313	0.000553099	0.0357726	TINAGL1
ENSG00000115594.12	216.602	-0.647963	0.276593	0.000560007	0.0360038	IL1R1
ENSG00000026508.21	4214.22	0.257427	0.100883	0.000563829	0.0360138	CD44
ENSG00000131089.17	249.177	-0.625817	0.268655	0.000566831	0.0360138	ARHGEF9
ENSG00000092969.12	419.195	0.477236	0.201365	0.000580312	0.0366547	TGFB2
ENSG00000177565.19	3658.5	0.239357	0.0931101	0.000585815	0.0367415	TBL1XR1
ENSG00000170421.13	3380.2	-0.253411	0.0998063	0.00058849	0.0367415	KRT8
ENSG00000036549.13	1592.08	-0.277297	0.111895	0.000624334	0.0387554	ZZZ3
ENSG00000163513.19	4729.68	-0.219227	0.0849158	0.000640438	0.0395278	TGFBR2
ENSG00000188643.11	8153.74	-0.203358	0.0777557	0.000644643	0.0395613	S100A16
ENSG00000177311.12	3607.02	-0.227555	0.0894487	0.00066239	0.0404208	ZBTB38
ENSG00000164654.16	1007.18	-0.317019	0.132576	0.000699994	0.0424755	MIOS
ENSG00000171451.15	699.506	-0.365789	0.155388	0.000705839	0.0425909	DSEL
ENSG00000179593.16	461.511	-0.470468	0.208438	0.000734249	0.044059	ALOX15B
ENSG00000186832.9	469.245	-0.422728	0.185851	0.000748098	0.0443968	KRT16
ENSG00000074054.21	1766.27	-0.263813	0.108983	0.000769069	0.0453919	CLASP1
ENSG00000111145.8	872.513	-0.330636	0.143741	0.000817992	0.047977	ELK3
ENSG00000277443.3	1999.27	0.303121	0.130268	0.00082564	0.047977	MARCKS
ENSG00000125398.8	135.71	0.736412	0.337598	0.000826194	0.047977	SOX9
ENSG00000188158.17	155.02	0.712545	0.333135	0.000863513	0.0496106	NHS
ENSG00000168615.13	4611.11	-0.208248	0.0844533	0.000903677	0.0512004	ADAM9
ENSG00000165280.18	8247.71	-0.19068	0.0751365	0.000906654	0.0512004	VCP
ENSG00000058063.16	1731.3	-0.259466	0.109885	0.000910145	0.0512004	ATP11B
ENSG00000049323.16	2274.46	-0.25092	0.105966	0.00092385	0.05149	LTBP1
ENSG00000137393.10	802.219	0.359533	0.16119	0.000928192	0.05149	RNF144B
ENSG00000166833.23	2500.96	-0.260157	0.11021	0.000933	0.05149	NAV2
ENSG00000111913.20	256.802	-0.600915	0.287188	0.000934362	0.05149	RIPOR2
ENSG00000095383.20	917.45	0.329896	0.147955	0.000980448	0.0537554	TBC1D2
ENSG00000175793.12	4316.31	0.207752	0.0854936	0.00100614	0.0548853	SFN
ENSG00000122861.16	695.478	0.347339	0.158261	0.00103802	0.05634	PLAU
ENSG00000166033.13	1893.23	0.266149	0.118448	0.00104346	0.0563522	HTRA1
ENSG00000111319.13	3425.56	-0.215421	0.0900991	0.00107574	0.0573627	SCNN1A
ENSG00000085998.15	1403.55	-0.280831	0.125213	0.0010808	0.0573627	POMGNT1
ENSG00000096060.15	4690.11	-0.218579	0.0852447	0.00108342	0.0573627	FKBP5
ENSG00000107957.17	784.357	0.346197	0.15974	0.00109383	0.0576316	SH3PXD2A
ENSG00000116641.18	1110.11	-0.39794	0.193839	0.00115909	0.0607733	DOCK7
ENSG00000102265.12	7120.4	0.202572	0.0853406	0.00118601	0.0618844	TIMP1
ENSG00000257103.9	752.768	0.420407	0.20858	0.00125665	0.0652553	LSM14A
ENSG00000121039.10	412.148	0.426533	0.209249	0.00128444	0.066379	RDH10
ENSG00000112697.17	2603.89	-0.26763	0.121983	0.00129541	0.0664568	TMEM30A
ENSG00000204103.4	171.842	-0.609584	0.31075	0.00129825	0.0664568	MAFB
ENSG00000151690.15	212.794	-0.597425	0.311768	0.00137457	0.070032	MFSD6
ENSG00000114503.11	1522.71	-0.257821	0.118113	0.00140413	0.0712021	NCBP2
ENSG00000143384.14	11054.4	0.179063	0.0749031	0.00143628	0.072492	MCL1
ENSG00000170004.19	2811.58	-0.232376	0.105321	0.00145711	0.0732012	CHD3
ENSG00000064666.15	3909.47	0.205808	0.0906851	0.00149175	0.0745943	CNN2
ENSG00000149257.16	2641.89	0.219921	0.0989271	0.00151936	0.0756249	SERPINH1
ENSG00000143797.12	1467.75	-0.254676	0.120385	0.00153747	0.0761751	MBOAT2
ENSG00000160685.14	1296.81	-0.27982	0.133834	0.00156236	0.0770552	ZBTB7B
ENSG00000182173.14	318.405	0.449215	0.233032	0.00158616	0.0778733	TSEN54
ENSG00000173156.7	734.701	0.319985	0.160142	0.00164895	0.0805895	RHOD
ENSG00000085982.16	837.876	-0.301095	0.148613	0.00171983	0.0836753	USP40
ENSG00000115084.15	1694.81	-0.242607	0.114544	0.00172878	0.0837336	SLC35F5
ENSG00000170345.10	321.89	0.432423	0.235662	0.00184507	0.0885818	FOS
ENSG00000155755.20	677.094	0.31928	0.164697	0.00184528	0.0885818	TMEM237
ENSG00000008394.13	3107.34	-0.217746	0.102294	0.00185546	0.088676	MGST1
ENSG00000196562.16	448.828	0.388389	0.210871	0.00191706	0.0912167	SULF2
ENSG00000166225.9	639.024	-0.321168	0.169946	0.00196413	0.0930465	FRS2
ENSG00000178184.16	155.165	0.599206	0.350045	0.00199181	0.0937452	PARD6G
ENSG00000273611.5	250.62	0.478394	0.271872	0.00199788	0.0937452	ZNHIT3
ENSG00000145284.12	679.701	0.312616	0.165794	0.00201218	0.0937452	SCD5
ENSG00000205426.11	50736.5	-0.169213	0.0770068	0.0020136	0.0937452	KRT81
ENSG00000005238.20	221.74	-0.50012	0.287987	0.00203257	0.0939174	ATOSB
ENSG00000147403.18	14771.1	-0.199486	0.0930754	0.00203803	0.0939174	RPL10
ENSG00000197249.14	416.564	0.383995	0.211728	0.00204848	0.0939174	SERPINA1
ENSG00000047634.15	288.864	0.444172	0.251157	0.00205208	0.0939174	SCML1
ENSG00000137710.17	3591.56	-0.206152	0.0975052	0.00208603	0.0948548	RDX
ENSG00000093183.14	1047.76	-0.270858	0.140223	0.00209013	0.0948548	SEC22C
ENSG00000180694.14	866.499	0.285916	0.151627	0.00220214	0.0988182	TMEM64
ENSG00000235750.10	848.821	0.297535	0.159174	0.00220309	0.0988182	KIAA0040
ENSG00000073282.14	977.309	0.270631	0.140818	0.00221252	0.0988182	TP63
ENSG00000198899.2	9445.87	-0.185235	0.0862182	0.00221405	0.0988182	MT-ATP6
ENSG00000134874.18	498.927	0.341722	0.191075	0.00229488	0.101586	DZIP1
ENSG00000118971.9	1849.85	-0.225134	0.112342	0.00233232	0.102822	CCND2
ENSG00000163584.18	2717.73	-0.210775	0.104582	0.00241834	0.106181	RPL22L1
ENSG00000117523.18	4584.66	-0.206641	0.102104	0.00244964	0.10712	PRRC2C
ENSG00000137975.8	2209.84	0.225873	0.115061	0.00248861	0.108385	CLCA2
ENSG00000197714.9	793.266	-0.293633	0.163598	0.00254154	0.109957	ZNF460
ENSG00000107984.10	2649.21	-0.199073	0.097757	0.00254506	0.109957	DKK1
ENSG00000204147.11	265.124	0.471691	0.298855	0.00256204	0.110249	ASAH2B
ENSG00000163347.6	381.707	0.379456	0.228597	0.00261351	0.112018	CLDN1
ENSG00000099194.6	5740.6	-0.184897	0.0878045	0.0026559	0.11298	SCD
ENSG00000205609.13	65.4076	0.00186059	0.0636492	0.00265687	0.11298	EIF3CL
ENSG00000168209.6	9951.03	-0.1723	0.08133	0.00271915	0.115175	DDIT4
ENSG00000172795.17	1387.21	0.24639	0.133549	0.00275591	0.116276	DCP2
ENSG00000141441.16	934.638	-0.296825	0.173751	0.00280924	0.118065	GAREM1
ENSG00000183943.6	1287.88	-0.238144	0.128294	0.00282038	0.118073	PRKX
ENSG00000170385.10	3894.82	0.19133	0.0959006	0.00291205	0.121167	SLC30A1
ENSG00000119986.7	1878.75	-0.21071	0.109151	0.00291671	0.121167	AVPI1
ENSG00000100994.12	8806.26	-0.172362	0.0797991	0.00304015	0.125811	PYGB
ENSG00000088836.14	66.4074	0.782955	0.587408	0.00307108	0.126376	SLC4A11
ENSG00000088448.14	635.658	0.294396	0.177314	0.00307719	0.126376	ANKRD10
ENSG00000134531.10	7272.21	-0.188499	0.0961906	0.00313567	0.127806	EMP1
ENSG00000073849.16	632.187	-0.307642	0.18966	0.00314501	0.127806	ST6GAL1
ENSG00000082641.16	3588.62	-0.182053	0.0919365	0.00314753	0.127806	NFE2L1
ENSG00000103811.18	573.262	0.303291	0.185442	0.00319979	0.129442	CTSH
ENSG00000158445.10	118.143	0.604368	0.455467	0.00326203	0.131467	KCNB1
ENSG00000109906.15	873.704	-0.260129	0.15263	0.00330291	0.132444	ZBTB16
ENSG00000003436.16	1908.57	-0.228963	0.128436	0.00331079	0.132444	TFPI
ENSG00000003989.18	1315.21	-0.231243	0.130271	0.00332423	0.132491	SLC7A2
ENSG00000164684.13	205.629	0.522161	0.430102	0.00336899	0.133781	ZNF704
ENSG00000067057.19	5044.57	-0.181883	0.0927876	0.00341342	0.135049	PFKP
ENSG00000144228.9	534.406	0.321889	0.211399	0.00343183	0.135251	SPOPL
ENSG00000119888.11	442.368	0.331597	0.217498	0.00344358	0.135251	EPCAM
ENSG00000212907.2	2172.01	-0.214785	0.11901	0.00349838	0.136188	MT-ND4L
ENSG00000075426.12	2309.69	-0.197916	0.10547	0.003505	0.136188	FOSL2
ENSG00000253368.4	461.647	-0.325297	0.220528	0.0035725	0.138303	TRNP1
ENSG00000165548.11	244.776	-0.414839	0.304564	0.00360139	0.138843	TMEM63C
ENSG00000099998.19	64.0609	0.739541	0.637516	0.00361342	0.138843	GGT5
ENSG00000233024.7	125.517	0.024707	0.070372	0.00363555	0.138843	NPIPA9
ENSG00000072195.15	405.478	-0.366375	0.261934	0.00363788	0.138843	SPEG
ENSG00000083097.15	540.021	-0.332461	0.229771	0.00366641	0.13944	DOP1A
ENSG00000090339.9	143.892	0.522507	0.418525	0.00371303	0.140717	ICAM1
ENSG00000172046.21	801.875	-0.286122	0.189997	0.00383198	0.144718	USP19
ENSG00000213390.11	575.176	-0.287144	0.188275	0.00392395	0.147199	ARHGAP19
ENSG00000197565.17	1959.77	0.214261	0.123271	0.00392493	0.147199	COL4A6
ENSG00000072274.14	9370.23	-0.159061	0.0788316	0.0039557	0.147736	TFRC
ENSG00000196155.13	188.132	0.0666091	0.125943	0.00397242	0.147736	PLEKHG4
ENSG00000137575.12	1963.4	-0.201544	0.111975	0.00398346	0.147736	SDCBP
ENSG00000166946.14	661.904	-0.270993	0.17574	0.00399397	0.147736	CCNDBP1
ENSG00000100393.15	517.907	-0.350197	0.270596	0.00401062	0.147845	EP300
ENSG00000145431.11	836.13	-0.251924	0.158495	0.00409817	0.150559	PDGFC
ENSG00000174099.12	565.687	-0.298026	0.209159	0.00412933	0.150923	MSRB3
ENSG00000077238.14	1149.26	0.221866	0.135712	0.00413604	0.150923	IL4R
ENSG00000113594.10	357.559	0.365446	0.286081	0.00415163	0.150982	LIFR
ENSG00000100234.12	3639.27	-0.175213	0.0921955	0.00418803	0.151795	TIMP3
ENSG00000206075.14	6044.38	-0.164779	0.0825863	0.00426214	0.153965	SERPINB5
ENSG00000166689.18	845.286	-0.254414	0.165452	0.00430743	0.154579	PLEKHA7
ENSG00000198712.1	10523	-0.157238	0.0794573	0.00434662	0.155457	MT-CO2
ENSG00000129128.13	3599.23	0.1869	0.104425	0.00440811	0.157135	SPCS3
ENSG00000165312.7	176.52	0.0601979	0.111441	0.00445244	0.157912	OTUD1
ENSG00000144746.7	1083.31	-0.229651	0.14096	0.00445913	0.157912	ARL6IP5
ENSG00000131459.13	119.8	0.510364	0.518715	0.00453783	0.160174	GFPT2
ENSG00000151914.22	8628.11	-0.158753	0.0822329	0.00461047	0.162013	DST
ENSG00000118276.12	152.815	-0.475522	0.534634	0.00461995	0.162013	B4GALT6
ENSG00000137486.17	128.146	0.484446	0.530743	0.00481314	0.168242	ARRB1
ENSG00000091409.16	11108.7	0.148893	0.0759683	0.00482973	0.168277	ITGA6
ENSG00000177370.5	187.477	0.000336089	0.0636157	0.00487674	0.169369	TIMM22
ENSG00000151090.20	273.728	0.359607	0.35179	0.00510829	0.175837	THRB
ENSG00000116285.13	2320.77	0.194162	0.116912	0.00512809	0.175837	ERRFI1
ENSG00000160932.11	1702.33	0.229918	0.158176	0.00514925	0.176003	LY6E
ENSG00000224531.6	495.953	0.283031	0.2161	0.00527867	0.179858	SMIM13
ENSG00000119321.10	961.726	-0.246228	0.179456	0.005301	0.180051	FKBP15
ENSG00000144642.22	604.753	-0.26078	0.193896	0.00538577	0.182356	RBMS3
ENSG00000143819.13	803.71	0.242741	0.17981	0.00543911	0.183587	EPHX1
ENSG00000160741.17	453.329	-0.285741	0.240516	0.00551254	0.184786	CRTC2
ENSG00000106665.16	388.155	0.316285	0.310445	0.00552595	0.184786	CLIP2
ENSG00000100003.18	2310.3	-0.175945	0.103575	0.00566812	0.188648	SEC14L2
ENSG00000135116.9	116.076	-0.0398981	0.0821108	0.00567639	0.188648	HRK
ENSG00000113732.9	2295.78	-0.192667	0.121754	0.00570363	0.188943	ATP6V0E1
ENSG00000196549.13	584.274	-0.262252	0.213142	0.00572753	0.188943	MME
ENSG00000134569.10	139.332	0.0476716	0.0909914	0.00574996	0.188943	LRP4
ENSG00000164574.16	1237.39	-0.20514	0.135457	0.00575525	0.188943	GALNT10
ENSG00000101384.12	811.071	0.236356	0.176017	0.00581804	0.190426	JAG1
ENSG00000158050.5	116.699	0.0414625	0.0837266	0.00583728	0.190479	DUSP2
ENSG00000114480.13	1786.13	-0.186111	0.114436	0.0059319	0.192983	GBE1
ENSG00000163659.13	2678.19	0.183475	0.107869	0.00596383	0.193439	TIPARP
ENSG00000173599.15	1073.68	0.20435	0.145066	0.00601542	0.194529	PC
ENSG00000198816.7	54.3054	0.0203845	0.0681571	0.0060876	0.196275	ZNF358
ENSG00000166106.4	65.7937	0.0281716	0.0724809	0.00613139	0.197043	ADAMTS15
ENSG00000145246.14	594.534	0.247774	0.197925	0.00614791	0.197043	ATP10D
ENSG00000213780.11	82.3155	0.000341936	0.0636157	0.00618499	0.197645	GTF2H4
ENSG00000130513.7	76.5773	0.0296444	0.0734556	0.00628968	0.200398	GDF15
ENSG00000100739.11	113.312	0.037974	0.0801944	0.00632035	0.200783	BDKRB1
ENSG00000077235.18	1868.39	-0.202661	0.131524	0.00635241	0.201209	GTF3C1
ENSG00000154781.17	209.765	-0.318402	0.657832	0.00637753	0.201414	CCDC174
ENSG00000054277.14	1526.43	-0.194943	0.125436	0.00641078	0.201445	OPN3
ENSG00000167601.12	2826.88	0.169101	0.101126	0.00641749	0.201445	AXL
ENSG00000166710.23	6695.72	0.163094	0.0959166	0.00643444	0.201445	B2M
ENSG00000276600.5	250.262	0.0687903	0.128517	0.00664672	0.207263	RAB7B
ENSG00000049130.16	393.824	0.275319	0.302734	0.00665865	0.207263	KITLG
ENSG00000100644.17	6428.23	-0.146019	0.0808742	0.00669735	0.207868	HIF1A
ENSG00000126001.17	1048.35	0.238562	0.206266	0.0067408	0.208315	CEP250
ENSG00000173621.9	392.321	0.279544	0.367796	0.00675032	0.208315	LRFN4
ENSG00000184916.9	783.157	0.24497	0.230503	0.00686195	0.211156	JAG2
ENSG00000138760.11	2256.27	-0.180425	0.118247	0.00691157	0.212079	SCARB2
ENSG00000187134.14	678.622	-0.248185	0.244479	0.00704885	0.21496	AKR1C1
ENSG00000104635.15	2740.07	-0.161998	0.0976707	0.00706207	0.21496	SLC39A14
ENSG00000205730.7	1680.5	0.18632	0.125483	0.00706517	0.21496	ITPRIPL2
ENSG00000277775.2	1383.03	0.197367	0.148093	0.00710152	0.215459	H3C7
ENSG00000165997.5	881.46	0.212857	0.166751	0.0071224	0.215488	ARL5B
ENSG00000170889.14	646.303	0.00985275	0.0646472	0.00715753	0.215945	RPS9
ENSG00000112983.18	1370.85	-0.197528	0.141875	0.00721367	0.217033	BRD8
ENSG00000144810.16	1410.29	-0.199935	0.152668	0.00732483	0.219765	COL8A1
ENSG00000170270.5	77.2048	-0.00103288	0.0636214	0.00745166	0.222951	GON7
ENSG00000234616.9	931.996	-0.220716	0.195184	0.00747359	0.22299	JRK
ENSG00000137492.9	1696.35	0.18347	0.125952	0.00750062	0.22318	THAP12
ENSG00000131467.12	2341.63	-0.16831	0.10798	0.00757217	0.22469	PSME3
ENSG00000054179.12	61.0674	0.0253639	0.0706973	0.00774276	0.228844	ENTPD2
ENSG00000179409.11	991.976	-0.19728	0.151315	0.00775454	0.228844	GEMIN4
ENSG00000178695.6	967.673	0.201421	0.160821	0.00779644	0.22923	KCTD12
ENSG00000124198.10	1974.25	-0.17071	0.111456	0.00782038	0.22923	ARFGEF2
ENSG00000138162.19	495.264	-0.229394	0.259259	0.0078313	0.22923	TACC2
ENSG00000147642.17	261.276	-0.0695438	0.12895	0.00786035	0.229458	SYBU
ENSG00000106804.10	162.444	0.0483024	0.091326	0.00799981	0.231928	C5
ENSG00000123562.18	5061.62	-0.153463	0.0924092	0.00800935	0.231928	MORF4L2
ENSG00000204394.13	306.435	0.0526215	0.0969593	0.00812022	0.234509	VARS1
ENSG00000090776.6	678.624	0.217189	0.204417	0.00814708	0.234658	EFNB1
ENSG00000157557.13	835.463	0.208681	0.182645	0.00821115	0.235874	ETS2
ENSG00000276368.2	1258.32	0.188792	0.144706	0.00830145	0.237303	H2AC14
ENSG00000112659.14	374.163	0.0737441	0.138764	0.00830968	0.237303	CUL9
ENSG00000264230.9	1410.4	0.178046	0.128369	0.00832972	0.237303	ANXA8L1
ENSG00000100364.19	1648.69	0.175828	0.123676	0.00834879	0.237303	KIAA0930
ENSG00000023191.17	252.735	0.0660631	0.120664	0.00843206	0.239041	RNH1
ENSG00000103021.10	113.117	0.0335686	0.0762104	0.00850655	0.240522	CCDC113
ENSG00000023902.14	161.913	-0.0464478	0.088881	0.00867205	0.244561	PLEKHO1
ENSG00000157551.19	166.437	0.0355137	0.0776843	0.00873189	0.245607	KCNJ15
ENSG00000034677.13	1077.87	0.187775	0.150949	0.00884349	0.2481	RNF19A
ENSG00000135423.13	166.255	0.047918	0.0906484	0.00892231	0.249474	GLS2
ENSG00000117475.14	747.359	-0.199938	0.182133	0.00893866	0.249474	BLZF1
ENSG00000169129.16	103.563	0.0350842	0.0774342	0.00900551	0.250692	AFAP1L2
ENSG00000058091.17	701.418	0.198259	0.21458	0.00908058	0.251777	CDK14
ENSG00000163956.13	1342.43	0.188407	0.158083	0.00909112	0.251777	LRPAP1
ENSG00000198804.2	44378.5	-0.147028	0.0921667	0.00912165	0.251977	MT-CO1
ENSG00000175318.12	75.4266	-0.0288524	0.0728021	0.00916568	0.252547	GRAMD2A
ENSG00000106366.9	1938.08	-0.164231	0.113249	0.00919505	0.252712	SERPINE1
ENSG00000145730.21	1762.32	-0.16954	0.120937	0.0093444	0.256165	PAM
ENSG00000109079.10	1173.02	0.179537	0.140579	0.0093887	0.256225	TNFAIP1
ENSG00000101337.16	1257.38	-0.179502	0.14234	0.00939405	0.256225	TM9SF4
ENSG00000197852.12	120.037	0.0373598	0.0793568	0.00944437	0.256949	INKA2
ENSG00000213949.10	646.666	-0.20268	0.242737	0.00949309	0.257625	ITGA1
ENSG00000058729.11	646.991	0.201006	0.26904	0.00953679	0.25806	RIOK2
ENSG00000187037.9	138.229	-0.0421705	0.083992	0.00958947	0.25806	GPR141
ENSG00000204356.14	466.685	-0.201217	0.336382	0.00960806	0.25806	NELFE
ENSG00000073464.13	169.976	-0.0308106	0.0739958	0.00962081	0.25806	CLCN4
ENSG00000105778.20	934.52	0.197234	0.273457	0.00962855	0.25806	AVL9
ENSG00000100558.9	658.653	0.203133	0.203741	0.00966546	0.258187	PLEK2
ENSG00000102287.19	849.273	0.192738	0.209576	0.00970113	0.258187	GABRE
ENSG00000078369.19	4189.79	-0.15235	0.0867512	0.00972614	0.258187	GNB1
ENSG00000154556.20	147.731	-0.0395661	0.0813381	0.00972893	0.258187	SORBS2
ENSG00000140263.15	2391.98	-0.156327	0.107929	0.00994149	0.263182	SORD
ENSG00000164978.18	246.973	-0.0644293	0.11601	0.0101772	0.268108	NUDT2
ENSG00000118200.15	4642.34	0.142694	0.091136	0.0102241	0.268688	CAMSAP2
ENSG00000104290.11	672.299	-0.184073	0.326817	0.0103741	0.271418	FZD3
ENSG00000080823.23	679.314	0.184784	0.275663	0.0103783	0.271418	MOK
ENSG00000273841.6	1170.23	-0.171901	0.141823	0.0104116	0.271631	TAF9
ENSG00000103423.14	443.05	0.192526	0.34206	0.0104721	0.272552	DNAJA3
ENSG00000132824.14	2481.61	-0.14959	0.102452	0.010529	0.273373	SERINC3
ENSG00000285991.1	103.495	0.034165	0.0765847	0.0107357	0.277732
ENSG00000285304.1	62.836	0.00145446	0.0636324	0.0107483	0.277732
ENSG00000042493.16	1541.71	-0.162544	0.127301	0.0109479	0.281777	CAPG
ENSG00000166004.15	706.013	0.183256	0.200269	0.010957	0.281777	CEP295
ENSG00000178971.17	402.745	-0.0858502	0.172056	0.0110374	0.283172	CTC1
ENSG00000043143.22	3349.37	-0.142275	0.0963018	0.011186	0.286302	JADE2
ENSG00000133121.21	566.61	-0.11259	0.279897	0.0114815	0.293172	STARD13
ENSG00000226259.11	55.2678	-0.00117231	0.0636234	0.0115627	0.293964	GTF2H2B
ENSG00000064995.19	527.111	0.170166	0.305136	0.011567	0.293964	TAF11
ENSG00000182795.13	1941.59	-0.150347	0.110817	0.0118442	0.30022	C1orf116
ENSG00000142089.17	2476.74	0.15998	0.13493	0.0118702	0.30022	IFITM3
ENSG00000188015.10	194.68	0.0493793	0.0918911	0.0118965	0.30022	S100A3
ENSG00000167996.16	17266.7	-0.13139	0.0844018	0.0121094	0.304879	FTH1
ENSG00000173281.5	327.377	-0.0721773	0.131046	0.0121572	0.304978	PPP1R3B
ENSG00000198625.14	1056.02	-0.168027	0.164094	0.0121698	0.304978	MDM4
ENSG00000285816.1	175	-0.0310977	0.0740978	0.012231	0.305802
ENSG00000153922.12	1843.4	-0.163212	0.195392	0.012301	0.306221	CHD1
ENSG00000166897.16	96.0434	0.0286824	0.0725601	0.0123044	0.306221	ELFN2
ENSG00000127129.10	82.0667	-0.0276706	0.0719226	0.0124119	0.308012	EDN2
ENSG00000170458.15	150.965	0.0419754	0.0834976	0.0124334	0.308012	CD14
ENSG00000160991.17	206.825	0.0516523	0.0947415	0.0124659	0.30811	ORAI2
ENSG00000139668.9	528.42	-0.145239	0.319971	0.0125826	0.310285	WDFY2
ENSG00000046604.14	4736.63	-0.130471	0.0889	0.0128165	0.315331	DSG2
ENSG00000166801.17	1581.3	0.152747	0.121312	0.0129943	0.318944	FAM111A
ENSG00000164171.11	2396.36	0.144429	0.108446	0.0130223	0.318944	ITGA2
ENSG00000174306.22	786.815	-0.16724	0.200633	0.0131166	0.320525	ZHX3
ENSG00000183010.17	381.337	0.0785191	0.145591	0.0132442	0.322913	PYCR1
ENSG00000133687.16	3688.97	-0.133819	0.0920634	0.013377	0.325417	TMTC1
ENSG00000102144.15	14099.6	-0.117708	0.0722626	0.0136833	0.331784	PGK1
ENSG00000087245.13	108.744	0.0327382	0.0752614	0.0137906	0.333226	MMP2
ENSG00000073008.16	2196.81	-0.145106	0.117181	0.0140213	0.338046	PVR
ENSG00000017260.20	1183.6	-0.151091	0.155758	0.0142128	0.341898	ATP2C1
ENSG00000170425.4	688.206	0.10908	0.218656	0.0143132	0.34355	ADORA2B
ENSG00000175066.16	769.659	-0.115085	0.247093	0.0145069	0.347425	GK5
ENSG00000158195.11	1439.87	0.150591	0.137695	0.0145518	0.34773	WASF2
ENSG00000114698.15	55.8387	-0.0215031	0.0685377	0.0147448	0.351309	PLSCR4
ENSG00000122359.18	2100.37	-0.143203	0.119275	0.0147666	0.351309	ANXA11
ENSG00000213625.9	883.773	-0.146553	0.2048	0.0149327	0.35448	LEPROT
ENSG00000150764.14	681.597	-0.116087	0.234907	0.0149836	0.354908	DIXDC1
ENSG00000141664.10	558.321	0.100636	0.196047	0.0150811	0.355823	ZCCHC2
ENSG00000008838.21	1270.05	-0.147167	0.135846	0.0150881	0.355823	MED24
ENSG00000117868.18	2574.29	-0.141573	0.117482	0.0151752	0.357096	ESYT2
ENSG00000114520.11	588.2	-0.123964	0.244048	0.0152172	0.357307	SNX4
ENSG00000144749.14	215.134	0.0425725	0.0837286	0.0153953	0.360705	LRIG1
ENSG00000126878.13	244.281	0.0544828	0.0979322	0.0154745	0.361775	AIF1L
ENSG00000131435.13	717.143	0.142335	0.23039	0.0157086	0.36599	PDLIM4
ENSG00000173848.19	1721.49	0.136426	0.116063	0.0157226	0.36599	NET1
ENSG00000139645.11	1504.09	-0.146974	0.154595	0.0157672	0.366241	ANKRD52
ENSG00000110987.9	342.428	0.0656276	0.114085	0.0158604	0.367615	BCL7A
ENSG00000172765.19	356.156	-0.0574747	0.101916	0.0159701	0.369365	TMCC1
ENSG00000076706.17	351.524	-0.0687401	0.120534	0.0160749	0.37038	MCAM
ENSG00000189067.14	2056.35	-0.135876	0.109218	0.0160826	0.37038	LITAF
ENSG00000122203.15	1342.24	-0.142797	0.131254	0.0162284	0.372177	KIAA1191
ENSG00000149485.19	1188.3	-0.142263	0.142028	0.0162367	0.372177	FADS1
ENSG00000204599.16	111.651	-0.0294178	0.0728865	0.0163099	0.372177	TRIM39
ENSG00000100591.8	2560.16	-0.131579	0.101112	0.0163144	0.372177	AHSA1
ENSG00000131051.24	4829.49	-0.125741	0.0907539	0.0163329	0.372177	RBM39
ENSG00000023171.20	109.59	0.0320285	0.0747263	0.0163933	0.372383	GRAMD1B
ENSG00000132640.15	617.781	0.0791773	0.139228	0.0164109	0.372383	BTBD3
ENSG00000134852.15	1813.29	0.140782	0.126911	0.0166152	0.376227	CLOCK
ENSG00000100490.10	334.146	-0.0493537	0.0909065	0.0166781	0.376374	CDKL1
ENSG00000184564.11	99.3147	0.0293247	0.0728396	0.016707	0.376374	SLITRK6
ENSG00000139291.14	489.216	-0.0979965	0.185727	0.0167262	0.376374	TMEM19
ENSG00000163155.12	365.873	-0.0694851	0.121559	0.0168395	0.378136	LYSMD1
ENSG00000092841.19	10324	-0.119002	0.0821494	0.0170199	0.381348	MYL6
ENSG00000105443.17	1124.67	0.140208	0.143884	0.0170532	0.381348	CYTH2
ENSG00000153823.19	857.782	-0.140611	0.170973	0.0171035	0.381684	PID1
ENSG00000166167.18	362.739	0.0662157	0.115172	0.0172084	0.383234	BTRC
ENSG00000095951.17	386.617	0.0721351	0.126277	0.0173112	0.384728	HIVEP1
ENSG00000162433.15	2841.61	0.130384	0.104697	0.0173783	0.385428	AK4
ENSG00000169118.18	1036.99	0.11687	0.194322	0.0176761	0.391229	CSNK1G1
ENSG00000135821.19	3034.14	-0.126286	0.0975082	0.0178888	0.394171	GLUL
ENSG00000125733.18	673.484	-0.119469	0.201478	0.0179087	0.394171	TRIP10
ENSG00000105559.13	123.799	0.0322327	0.0748215	0.0179185	0.394171	PLEKHA4
ENSG00000104812.15	1150.16	-0.134681	0.169588	0.0180027	0.395218	GYS1
ENSG00000170275.15	3255.12	-0.12556	0.0959192	0.018059	0.395649	CRTAP
ENSG00000130816.17	2435.55	-0.128288	0.103749	0.018161	0.396787	DNMT1
ENSG00000185432.12	1501.75	-0.136057	0.178486	0.0182179	0.396787	TMT1A
ENSG00000112679.15	211.402	-0.0424358	0.0832489	0.0182211	0.396787	DUSP22
ENSG00000119655.11	2290.25	0.13915	0.130912	0.0182661	0.396876	NPC2
ENSG00000132669.14	1118.1	-0.134455	0.155851	0.0183072	0.396876	RIN2
ENSG00000160613.15	1029.59	-0.139583	0.160049	0.0183354	0.396876	PCSK7
ENSG00000119616.11	639.755	-0.110674	0.198014	0.0184208	0.397927	FCF1
ENSG00000105329.11	203.25	0.0436746	0.0845691	0.0184733	0.398264	TGFB1
ENSG00000113389.16	55.8167	-0.0216932	0.0685776	0.0185259	0.398601	NPR3
ENSG00000100906.12	1713.08	-0.133463	0.121701	0.0186455	0.400377	NFKBIA
ENSG00000162493.17	387.002	-0.0740476	0.128387	0.0186886	0.400508	PDPN
ENSG00000100065.15	807.898	0.12701	0.182371	0.0187803	0.401674	CARD10
ENSG00000071189.21	775.168	-0.122697	0.186377	0.0189422	0.403678	SNX13
ENSG00000140829.12	1239.9	-0.137441	0.139097	0.0189487	0.403678	DHX38
ENSG00000162545.6	513.675	-0.0964854	0.174106	0.0190185	0.403741	CAMK2N1
ENSG00000138166.6	348.908	0.0696367	0.120661	0.0190417	0.403741	DUSP5
ENSG00000188786.10	683.214	-0.101499	0.181953	0.0190638	0.403741	MTF1
ENSG00000188636.4	717.406	0.119843	0.181209	0.01913	0.404351	RTL6
ENSG00000109171.15	850.282	-0.126319	0.174146	0.0192389	0.40507	SLAIN2
ENSG00000133019.12	55.0788	0.0199763	0.0678016	0.0192505	0.40507	CHRM3
ENSG00000175591.12	228.268	0.0468868	0.0879184	0.0193012	0.40507	P2RY2
ENSG00000132329.11	65.5855	0.0238904	0.0696365	0.0193227	0.40507	RAMP1
ENSG00000128512.24	120.59	0.0316808	0.074331	0.0193516	0.40507	DOCK4
ENSG00000109572.16	1493.41	-0.130551	0.12762	0.01945	0.406344	CLCN3
ENSG00000126903.16	387.506	0.0704733	0.12165	0.0198303	0.412281	SLC10A3
ENSG00000166803.14	961.156	0.118573	0.179679	0.0198637	0.412281	PCLAF
ENSG00000188215.10	433.59	-0.0811898	0.14121	0.0198869	0.412281	DCUN1D3
ENSG00000119333.12	832.282	0.110069	0.181524	0.0200179	0.414201	DYNC2I2
ENSG00000137642.13	511.163	0.0749304	0.128787	0.0200939	0.414733	SORL1
ENSG00000144426.19	892.132	-0.125672	0.167761	0.0201204	0.414733	NBEAL1
ENSG00000169641.15	1689.02	0.127988	0.119487	0.0201847	0.415267	LUZP1
ENSG00000187514.17	25690.4	0.110751	0.0749895	0.0202512	0.415504	PTMA
ENSG00000008853.18	1495.92	0.126368	0.151947	0.0202732	0.415504	RHOBTB2
ENSG00000154262.13	311.316	-0.0601643	0.104599	0.0204732	0.418783	ABCA6
ENSG00000106066.15	672.964	0.0988741	0.168431	0.0205107	0.418783	CPVL
ENSG00000204574.14	214.537	-0.0427854	0.0834561	0.0205857	0.419521	ABCF1
ENSG00000100150.20	412.482	-0.0670862	0.114419	0.0207463	0.421997	DEPDC5
ENSG00000169851.16	478.782	0.0851055	0.147311	0.0208344	0.422705	PCDH7
ENSG00000075213.11	198.796	0.0451925	0.085967	0.0208593	0.422705	SEMA3A
ENSG00000206053.13	3299.9	0.120893	0.0997595	0.0209471	0.423689	JPT2
ENSG00000156642.17	1421.67	-0.128585	0.12595	0.0210336	0.424642	NPTN
ENSG00000198815.9	859.164	-0.121447	0.164427	0.0211496	0.425873	FOXJ3
ENSG00000109118.14	522.699	0.0878544	0.150276	0.0211734	0.425873	PHF12
ENSG00000115919.15	2841.26	-0.124013	0.115827	0.0213532	0.428692	KYNU
ENSG00000105245.9	183.068	0.04185	0.0825691	0.0214397	0.42963	NUMBL
ENSG00000151881.15	180.428	-0.037681	0.0787959	0.0216336	0.431883	TMEM267
ENSG00000148400.13	1129.58	0.077918	0.132503	0.0216628	0.431883	NOTCH1
ENSG00000050405.14	2146.79	0.122624	0.11021	0.0216721	0.431883	LIMA1
ENSG00000115041.14	277.017	-0.0556077	0.0979828	0.0217286	0.43221	KCNIP3
ENSG00000269955.2	352.793	-0.0638729	0.109902	0.0217776	0.43239	FMC1-LUC7L2
ENSG00000273703.2	1029.89	0.129253	0.151874	0.0219404	0.434822	H2BC14
ENSG00000111801.16	99.7624	0.0267211	0.0711091	0.0219952	0.435111	BTN3A3
ENSG00000181873.13	573.193	0.0768986	0.130282	0.0220945	0.435787	IBA57
ENSG00000169764.16	1595.87	-0.124195	0.117848	0.0221101	0.435787	UGP2
ENSG00000079974.19	280.491	0.0556555	0.0979904	0.0221846	0.435862	RABL2B
ENSG00000160293.17	1074.58	0.122879	0.148698	0.0222284	0.435862	VAV2
ENSG00000171552.14	1622.19	-0.123385	0.115747	0.022235	0.435862	BCL2L1
ENSG00000170903.12	495.669	-0.0799831	0.136568	0.0223271	0.436438	MSANTD4
ENSG00000066739.12	865.147	-0.10773	0.165333	0.0223452	0.436438	ATG2B
ENSG00000196159.14	725.103	-0.105764	0.165562	0.022503	0.438542	FAT4
ENSG00000157741.15	420.112	0.049405	0.0900985	0.0225497	0.438542	UBN2
ENSG00000136295.16	263.723	0.0491139	0.0899038	0.0226027	0.438542	TTYH3
ENSG00000261150.3	1003.41	0.0980065	0.160754	0.0226533	0.438542	EPPK1
ENSG00000156453.14	451.837	-0.0774826	0.130899	0.022666	0.438542	PCDH1
ENSG00000131236.18	6002.45	-0.109544	0.0808009	0.0226965	0.438542	CAP1
ENSG00000091622.16	1003.02	-0.111567	0.160698	0.0228839	0.441372	PITPNM3
ENSG00000139324.12	1778.13	-0.120783	0.118468	0.022993	0.442687	TMTC3
ENSG00000196937.11	997.986	0.111431	0.144468	0.0231683	0.44472	FAM3C
ENSG00000118707.11	431.322	0.0725936	0.122736	0.0231987	0.44472	TGIF2
ENSG00000137309.21	5219.04	0.113137	0.0864511	0.0232397	0.44472	HMGA1
ENSG00000143776.20	2354.96	-0.11834	0.105312	0.0232633	0.44472	CDC42BPA
ENSG00000116711.10	615.55	-0.0924502	0.150489	0.0234259	0.446906	PLA2G4A
ENSG00000133030.22	6256.05	-0.111725	0.0820289	0.0234604	0.446906	MPRIP
ENSG00000100592.16	403.965	0.0639708	0.108892	0.0235242	0.447333	DAAM1
ENSG00000221963.6	688.331	0.085754	0.142885	0.0237218	0.450297	APOL6
ENSG00000038295.8	148.924	-0.0268452	0.0710872	0.0238173	0.451316	TLL1
ENSG00000163512.14	961.48	-0.0859425	0.140089	0.0240139	0.454245	AZI2
ENSG00000074695.6	3094.02	-0.112729	0.0913667	0.0241659	0.456322	LMAN1
ENSG00000084112.15	655.599	0.0846672	0.14191	0.0242777	0.457223	SSH1
ENSG00000137460.10	225.569	0.0469935	0.0874165	0.0242983	0.457223	FHDC1
ENSG00000068137.15	153.654	0.030404	0.0732834	0.0245017	0.459592	PLEKHH3
ENSG00000149292.17	305.494	-0.0469937	0.087359	0.0245093	0.459592	TTC12
ENSG00000157470.12	108.781	-0.0301429	0.0731424	0.0246613	0.461602	FAM81A
ENSG00000143320.9	102.42	0.0290975	0.0724764	0.0248048	0.461602	CRABP2
ENSG00000081026.19	505.847	-0.0788991	0.130665	0.0248616	0.461602	MAGI3
ENSG00000144136.11	11184.4	0.101671	0.0704692	0.0248728	0.461602	SLC20A1
ENSG00000276043.5	2313.14	0.120394	0.12103	0.0248729	0.461602	UHRF1
ENSG00000185499.17	341.991	-0.0610957	0.104504	0.0250476	0.464047	MUC1
ENSG00000223501.9	71.9417	-0.000662268	0.0636195	0.0256479	0.474354	VPS52
ENSG00000107443.16	298.997	0.054439	0.0956144	0.0257901	0.476013	CCNJ
ENSG00000101955.15	220.377	-0.044582	0.0848167	0.0258698	0.476013	SRPX
ENSG00000154305.18	1601.38	-0.116202	0.11849	0.0259597	0.476596	MIA3
ENSG00000151835.17	3394.01	0.110089	0.0904597	0.0259897	0.476596	SACS
ENSG00000121481.11	336.778	0.0597168	0.102282	0.0262497	0.479674	RNF2
ENSG00000001617.12	510.17	-0.0777202	0.130472	0.0262511	0.479674	SEMA3F
ENSG00000087494.16	56.3391	0.0195477	0.0675496	0.0262908	0.479674	PTHLH
ENSG00000099910.17	180.974	0.0381365	0.0789512	0.0264119	0.48107	KLHL22
ENSG00000174628.17	51.9425	0.0198389	0.0676779	0.0264848	0.481586	IQCK
ENSG00000026652.15	241.124	-0.0425583	0.0827203	0.0266271	0.48336	AGPAT4
ENSG00000225697.13	1199.11	-0.110446	0.133161	0.0267221	0.48427	SLC26A6
ENSG00000075142.14	1149.61	-0.108231	0.137248	0.0268064	0.48441	SRI
ENSG00000274290.3	256.645	0.0497821	0.0901365	0.0268195	0.48441	H2BC6
ENSG00000165732.14	9425.55	-0.0989748	0.0710016	0.0269068	0.485176	DDX21
ENSG00000160014.17	3162.13	-0.109309	0.0918272	0.0269777	0.485643	CALM3
ENSG00000117479.15	535.543	-0.0748393	0.121334	0.0271545	0.488013	SLC19A2
ENSG00000109466.14	496.774	0.0746392	0.122709	0.0272206	0.488388	KLHL2
ENSG00000134775.16	634.842	0.0953132	0.155761	0.0273046	0.489084	FHOD3
ENSG00000081386.13	377.153	-0.0512264	0.0914636	0.0273543	0.489161	ZNF510
ENSG00000143515.20	105.207	-0.0278467	0.0716384	0.0274013	0.489192	ATP8B2
ENSG00000167085.14	3764.1	-0.108383	0.088157	0.0274987	0.490048	PHB1
ENSG00000134955.12	1776.1	0.111572	0.108024	0.0275399	0.490048	SLC37A2
ENSG00000188112.10	570.564	-0.0684688	0.11236	0.0278088	0.494018	C6orf132
ENSG00000128872.10	87.593	0.0264322	0.0708439	0.0278969	0.49477	TMOD2
ENSG00000138758.12	2945.11	0.107037	0.128003	0.0280117	0.495991	SEPTIN11
ENSG00000275713.3	1929.47	0.107193	0.105601	0.0280689	0.496191	H2BC9
ENSG00000146072.6	326.502	0.0512539	0.0914104	0.0281334	0.496517	TNFRSF21
ENSG00000164078.14	440.18	0.0663782	0.110391	0.0282358	0.497511	MST1R
ENSG00000265190.7	3388.55	0.106151	0.0883187	0.0285945	0.503012	ANXA8
ENSG00000135624.17	7012.19	-0.100252	0.0794636	0.0286564	0.503281	CCT7
ENSG00000143850.16	1981.36	-0.109049	0.118186	0.0288053	0.50457	PLEKHA6
ENSG00000138069.18	1706.49	-0.110794	0.113733	0.0288232	0.50457	RAB1A
ENSG00000240445.6	119.861	0.0302322	0.0730924	0.0289327	0.504886	FOXO3B
ENSG00000174428.19	88.5864	-0.0236148	0.0693258	0.0289348	0.504886	GTF2IRD2B
ENSG00000176978.15	585.61	0.0700188	0.115088	0.0290665	0.506366	DPP7
ENSG00000176871.9	1579.6	-0.107334	0.118273	0.0292569	0.508286	WSB2
ENSG00000164111.15	5885.09	-0.101536	0.0780866	0.0292708	0.508286	ANXA5
ENSG00000132821.12	88.1461	-0.0260084	0.0705695	0.0293206	0.508334	VSTM2L
ENSG00000120885.22	134.452	0.0283869	0.0718895	0.0294322	0.509388	CLU
ENSG00000148153.14	568.939	0.0644233	0.107409	0.0294757	0.509388	INIP
ENSG00000079257.8	260.825	0.0396949	0.0799925	0.0295532	0.50991	LXN
ENSG00000148411.8	596.636	0.0723166	0.117373	0.0296836	0.510379	NACC2
ENSG00000165244.7	457.478	0.0693081	0.11335	0.0296933	0.510379	ZNF367
ENSG00000162736.18	1711.97	-0.109079	0.109688	0.0297489	0.510379	NCSTN
ENSG00000128534.8	786.796	0.0723377	0.117452	0.0297694	0.510379	LSM8
ENSG00000139197.11	327.365	-0.0556962	0.0963626	0.030065	0.51463	PEX5
ENSG00000197122.13	584.096	0.0663282	0.108833	0.0301181	0.514723	SRC
ENSG00000101680.16	167.666	0.0297738	0.0727081	0.0302035	0.515367	LAMA1
ENSG00000176444.19	124.368	-0.0282749	0.0718133	0.0303364	0.516724	CLK2
ENSG00000128607.14	863.458	-0.0812353	0.128582	0.0303786	0.516724	KLHDC10
ENSG00000158125.10	662.791	0.0797766	0.125165	0.0304353	0.516873	XDH
ENSG00000161714.12	770.282	0.0811103	0.128411	0.0305626	0.51822	PLCD3
ENSG00000143702.16	1177.98	0.100944	0.137845	0.0306219	0.518413	CEP170
ENSG00000178234.13	644.061	-0.0828268	0.126737	0.0307954	0.520534	GALNT11
ENSG00000143479.18	1243.86	0.103656	0.131203	0.0309179	0.521787	DYRK3
ENSG00000153310.22	2263.71	0.106978	0.106126	0.0310453	0.523121	CYRIB
ENSG00000070610.14	1071.65	-0.103438	0.131404	0.0312005	0.523588	GBA2
ENSG00000285130.2	83.0726	0.0216045	0.0683542	0.0312587	0.523588
ENSG00000160789.24	5815.97	-0.104092	0.100901	0.0312638	0.523588	LMNA
ENSG00000150991.16	28398.5	-0.096038	0.0704962	0.0312669	0.523588	UBC
ENSG00000078018.22	98.635	-0.026788	0.0709603	0.0314394	0.524548	MAP2
ENSG00000110697.13	454.936	0.0682412	0.111482	0.0314673	0.524548	PITPNM1
ENSG00000166887.16	749.426	-0.0861739	0.129887	0.0314786	0.524548	VPS39
ENSG00000087299.12	307.407	0.0520188	0.0924787	0.0315185	0.524548	L2HGDH
ENSG00000101412.13	361.912	0.0568932	0.0973267	0.0316287	0.525076	E2F1
ENSG00000116138.13	612.137	0.0802136	0.12773	0.0316926	0.525076	DNAJC16
ENSG00000228594.4	106.173	0.0262935	0.0706853	0.0317411	0.525076	FNDC10
ENSG00000054793.14	567.29	0.0698103	0.113815	0.0317447	0.525076	ATP9A
ENSG00000060656.20	1322.24	0.106122	0.120628	0.031859	0.525395	PTPRU
ENSG00000196262.15	27053.7	-0.103423	0.0847668	0.0318864	0.525395	PPIA
ENSG00000182504.12	785.215	-0.0763829	0.118766	0.0319099	0.525395	CEP97
ENSG00000177119.17	1330.96	-0.103055	0.122717	0.0322578	0.530315	ANO6
ENSG00000275126.2	697.064	0.0745982	0.118717	0.0323085	0.53034	H4C13
ENSG00000138778.14	2255.81	-0.102484	0.109622	0.0323782	0.530678	CENPE
ENSG00000174695.10	1920.56	0.105371	0.117914	0.0325589	0.532444	TMEM167A
ENSG00000198093.11	190.672	0.0380119	0.0785139	0.0325845	0.532444	ZNF649
ENSG00000273604.2	412.968	0.0609269	0.101534	0.0327411	0.534194	EPOP
ENSG00000134371.14	930.342	-0.0857937	0.130892	0.0328524	0.535201	CDC73
ENSG00000111252.11	427.568	0.0632643	0.104267	0.0331047	0.5385	SH2B3
ENSG00000170144.22	1456.46	0.104504	0.119848	0.0331822	0.538613	HNRNPA3
ENSG00000104731.14	599.919	-0.0722426	0.116437	0.0332114	0.538613	KLHDC4
ENSG00000165868.16	399.03	0.0594219	0.100146	0.033266	0.538689	HSPA12A
ENSG00000169047.6	440.158	0.0555391	0.0953485	0.0333886	0.539866	IRS1
ENSG00000070950.10	771.806	0.0924723	0.134936	0.0334864	0.540638	RAD18
ENSG00000125375.18	134.798	-0.0320979	0.0741708	0.0336559	0.542564	DMAC2L
ENSG00000144452.15	734.478	-0.0762252	0.11796	0.0338549	0.544705	ABCA12
ENSG00000117020.19	543.765	0.0537486	0.093215	0.0338896	0.544705	AKT3
ENSG00000116918.15	1628.32	-0.101325	0.107731	0.0344038	0.552147	TSNAX
ENSG00000103047.8	620.997	-0.0687249	0.11033	0.0345121	0.552488	TANGO6
ENSG00000118804.9	394.193	-0.0580741	0.0979702	0.0345491	0.552488	STBD1
ENSG00000104549.12	4123.12	-0.0979317	0.0822618	0.0345932	0.552488	SQLE
ENSG00000076513.17	825.252	-0.0779064	0.115893	0.0346692	0.552488	ANKRD13A
ENSG00000143398.20	1675.65	-0.10199	0.11013	0.0346808	0.552488	PIP5K1A
ENSG00000167394.13	112.557	0.0289681	0.0721475	0.034778	0.553222	ZNF668
ENSG00000289700.1	267.686	0.0449377	0.0842694	0.035097	0.557475
ENSG00000211455.8	384.095	0.0590856	0.0993132	0.0351902	0.558135	STK38L
ENSG00000189362.12	635.218	-0.0691884	0.108824	0.0353433	0.559727	NEMP2
ENSG00000132912.13	1646.67	-0.0993326	0.112031	0.0354306	0.559727	DCTN4
ENSG00000196154.12	733.371	0.0635287	0.103683	0.0354656	0.559727	S100A4
ENSG00000164631.19	619.765	0.070586	0.112497	0.0355417	0.559727	ZNF12
ENSG00000198074.10	76.0669	0.0198264	0.067564	0.0355498	0.559727	AKR1B10
ENSG00000152492.15	1803.29	-0.101216	0.103471	0.0356387	0.560311	CCDC50
ENSG00000123636.19	594.857	-0.0646894	0.10491	0.0356955	0.560388	BAZ2B
ENSG00000068724.18	614.58	-0.0722506	0.11333	0.0358219	0.561556	TTC7A
ENSG00000024526.17	1484.64	-0.0990154	0.111759	0.0360966	0.565042	DEPDC1
ENSG00000129595.14	270.892	-0.0368639	0.0773842	0.0364039	0.567543	EPB41L4A
ENSG00000122644.13	622.01	-0.0669882	0.107164	0.0364204	0.567543	ARL4A
ENSG00000100815.12	1142.49	-0.0934523	0.123918	0.0364951	0.567543	TRIP11
ENSG00000241506.1	127.96	0.0181382	0.066815	0.036519	0.567543	PSMC1P1
ENSG00000171681.13	1102.14	-0.0932473	0.117177	0.0366225	0.568333	ATF7IP
ENSG00000124610.5	663.869	0.0778021	0.117525	0.0367206	0.569037	H1-1
ENSG00000181090.21	789.124	0.0567231	0.0955659	0.0370477	0.571646	EHMT1
ENSG00000188343.14	356.537	0.0535916	0.0925326	0.0371919	0.573052	CIBAR1
ENSG00000213533.13	380.943	-0.0501082	0.0889397	0.0374169	0.575697	STIMATE
ENSG00000170876.8	2439.3	-0.097239	0.0943801	0.0375282	0.57659	TMEM43
ENSG00000127540.12	789.397	-0.0829616	0.119436	0.0376425	0.577444	UQCR11
ENSG00000186918.14	1655.69	-0.0934987	0.108875	0.0376908	0.577444	ZNF395
ENSG00000122882.11	565.376	-0.0688666	0.109762	0.0378254	0.578686	ECD
ENSG00000221869.5	161.441	0.0343338	0.0755237	0.0379446	0.579474	CEBPD
ENSG00000108654.16	9072.14	0.095636	0.0848751	0.0379842	0.579474	DDX5
ENSG00000155974.14	135.238	0.027415	0.071118	0.0382235	0.581529	GRIP1
ENSG00000100014.20	1060.77	0.0858575	0.120318	0.0382393	0.581529	SPECC1L
ENSG00000196705.8	413.744	-0.0562863	0.0951656	0.0382804	0.581529	ZNF431
ENSG00000112245.13	1866.35	0.0963574	0.0990838	0.0383701	0.582072	PTP4A1
ENSG00000048649.14	659.003	-0.0629842	0.0967307	0.0385702	0.583818	RSF1
ENSG00000244509.4	405.973	0.0530039	0.091633	0.0385933	0.583818	APOBEC3C
ENSG00000204843.13	1777.14	-0.0941818	0.112006	0.0392754	0.591492	DCTN1
ENSG00000179163.12	158.379	0.0325393	0.0742341	0.0393276	0.591492	FUCA1
ENSG00000196535.20	1061.63	0.0829339	0.116896	0.0393759	0.591492	MYO18A
ENSG00000141682.12	176.986	0.0357943	0.0765243	0.0394187	0.591492	PMAIP1
ENSG00000099860.9	386.952	-0.0491467	0.0878355	0.0395208	0.591492	GADD45B
ENSG00000176170.14	302.993	0.0474845	0.0862896	0.0395536	0.591492	SPHK1
ENSG00000158023.10	283.122	0.0452591	0.0841632	0.0395887	0.591492	CFAP251
ENSG00000031698.13	2565.43	-0.0955518	0.0920542	0.0395928	0.591492	SARS1
ENSG00000172380.6	4194.69	-0.0931481	0.0850128	0.0395934	0.591492	GNG12
ENSG00000143756.12	2358.36	-0.0945257	0.0913054	0.0397618	0.593187	FBXO28
ENSG00000135913.11	638.275	0.0684207	0.106263	0.039822	0.593265	USP37
ENSG00000116741.8	516.226	-0.0634871	0.101842	0.0399698	0.594647	RGS2
ENSG00000163399.16	4753.39	-0.0926802	0.0785888	0.0402537	0.598047	ATP1A1
ENSG00000132819.17	140.92	0.03153	0.0735914	0.0403406	0.598261	RBM38
ENSG00000101444.13	5171.4	0.0890866	0.074935	0.040387	0.598261	AHCY
ENSG00000237289.10	531.695	0.0587538	0.097156	0.0404343	0.598261	CKMT1B
ENSG00000188785.12	330.011	0.0479124	0.0864679	0.0406065	0.59948	ZNF548
ENSG00000151348.16	1858.44	-0.0943047	0.0999301	0.0406277	0.59948	EXT2
ENSG00000181704.12	751.56	-0.074837	0.112365	0.0408991	0.602663	YIPF6
ENSG00000124225.16	1228.92	0.090068	0.114079	0.0411335	0.605291	PMEPA1
ENSG00000153250.21	1454.83	-0.0925316	0.105666	0.0412178	0.605588	RBMS1
ENSG00000182952.5	1285.69	0.0846433	0.110845	0.0413565	0.605588	HMGN4
ENSG00000166510.14	89.4175	-0.0243967	0.0695538	0.0413903	0.605588	CCDC68
ENSG00000104472.10	687.451	-0.0723833	0.109797	0.041428	0.605588	CHRAC1
ENSG00000079950.14	653.29	-0.0700194	0.107974	0.0414433	0.605588	STX7
ENSG00000072121.17	500.579	-0.0637651	0.102224	0.0414901	0.605588	ZFYVE26
ENSG00000203705.11	353.484	-0.0489615	0.0873497	0.0417701	0.608527	TATDN3
ENSG00000078142.14	836.365	-0.078226	0.112749	0.0418042	0.608527	PIK3C3
ENSG00000189180.16	775.312	0.0721777	0.109527	0.0420655	0.611507	ZNF33A
ENSG00000166068.13	1216.5	0.0887469	0.109004	0.0422362	0.612339	SPRED1
ENSG00000108963.19	553.101	-0.0617519	0.0997009	0.0423887	0.613727	DPH1
ENSG00000198695.2	1030.07	0.069772	0.1074	0.0424549	0.613862	MT-ND6
ENSG00000095574.12	169.27	-0.0318819	0.0737018	0.042552	0.614444	IKZF5
ENSG00000154640.15	532.653	0.0630935	0.100824	0.0427069	0.615551	BTG3
ENSG00000198931.11	1823.64	-0.0910787	0.101411	0.0427426	0.615551	APRT
ENSG00000205060.11	849.449	0.0628945	0.100188	0.0428499	0.616011	SLC35B4
ENSG00000108846.16	3601.96	0.0919486	0.0921343	0.0428887	0.616011	ABCC3
ENSG00000101574.15	276.406	-0.0414453	0.0806387	0.0430555	0.616752	METTL4
ENSG00000167772.12	5567.36	0.0906207	0.0847435	0.0431115	0.616752	ANGPTL4
ENSG00000162729.14	401.284	0.0475017	0.0857327	0.0434152	0.618882	IGSF8
ENSG00000171056.8	290.186	0.0409567	0.0801506	0.0434358	0.618882	SOX7
ENSG00000183751.16	592.451	0.0538422	0.0913921	0.0435119	0.618882	TBL3
ENSG00000197442.11	877.537	-0.0783368	0.114066	0.0435313	0.618882	MAP3K5
ENSG00000142197.13	269.869	0.0453716	0.0841956	0.0436147	0.618882	DOP1B
ENSG00000151651.16	57.1067	0.0161549	0.0661565	0.0437438	0.618882	ADAM8
ENSG00000184500.16	267.966	-0.0437074	0.0824772	0.043748	0.618882	PROS1
ENSG00000198720.13	293.776	0.041362	0.0804042	0.0437735	0.618882	ANKRD13B
ENSG00000015676.18	1043.35	-0.080041	0.112403	0.0437761	0.618882	NUDCD3
ENSG00000166250.12	3538.72	-0.0903539	0.0850667	0.0438829	0.619306	CLMP
ENSG00000117143.14	3534.23	0.0909578	0.0881144	0.0439208	0.619306	UAP1
ENSG00000189060.6	155.23	0.031299	0.0733753	0.0440692	0.620589	H1-0
ENSG00000108021.22	3055.8	0.0915936	0.0849293	0.0441294	0.620627	TASOR2
ENSG00000140323.6	64.8559	-0.0163355	0.0662308	0.0442885	0.622055	DISP2
ENSG00000177885.15	1636.18	-0.0891018	0.107624	0.044406	0.622895	GRB2
ENSG00000186480.13	1168.76	-0.0859319	0.107449	0.0445432	0.623222	INSIG1
ENSG00000138685.18	1151.48	-0.0847535	0.11034	0.0445447	0.623222	FGF2
ENSG00000189221.11	1061.25	-0.0725344	0.107689	0.0446086	0.623309	MAOA
ENSG00000106462.12	633.661	0.0682339	0.105098	0.0447066	0.623386	EZH2
ENSG00000117408.11	545.104	-0.0617881	0.0991448	0.0448436	0.623386	IPO13
ENSG00000196352.18	1687.77	-0.0889298	0.102727	0.0448561	0.623386	CD55
ENSG00000117602.13	502.89	-0.0590652	0.0959291	0.0448763	0.623386	RCAN3
ENSG00000137714.3	843.73	-0.0771487	0.110095	0.0449027	0.623386	FDX1
ENSG00000165124.19	845.241	-0.0753792	0.108668	0.0452572	0.6275	SVEP1
ENSG00000182179.13	74.3155	0.020621	0.0678062	0.0453303	0.627708	UBA7
ENSG00000152229.18	563.93	0.0641229	0.101032	0.0456866	0.631833	PSTPIP2
ENSG00000133065.11	1235.33	0.0745006	0.106566	0.0460343	0.635827	SLC41A1
ENSG00000102781.14	456.911	-0.0465933	0.084675	0.0460993	0.635912	KATNAL1
ENSG00000171848.16	3084.55	0.0889529	0.0836742	0.0463965	0.638833	RRM2
ENSG00000086848.15	455.722	-0.0542515	0.0912973	0.0464294	0.638833	ALG9
ENSG00000153815.18	468.693	0.0568383	0.0939818	0.0465909	0.640033	CMIP
ENSG00000108840.16	101.955	0.0255104	0.0700314	0.0466686	0.640033	HDAC5
ENSG00000170558.10	438.106	-0.0510379	0.0885364	0.0466944	0.640033	CDH2
ENSG00000163961.4	874.916	-0.077594	0.108137	0.0469702	0.642997	RNF168
ENSG00000282034.2	650.798	-0.0576656	0.0945709	0.0470602	0.643074
ENSG00000111142.14	2655.14	-0.0891069	0.0910978	0.0470948	0.643074	METAP2
ENSG00000072041.18	2126.32	-0.0880103	0.0934738	0.0472012	0.643712	SLC6A15
ENSG00000166750.10	544.736	-0.0521622	0.0893669	0.0472658	0.64378	SLFN5
ENSG00000140598.16	696.893	-0.0662867	0.102357	0.0474029	0.644587	EFL1
ENSG00000099204.22	2173.58	0.0890051	0.103918	0.0474444	0.644587	ABLIM1
ENSG00000169032.11	1210.61	-0.0834793	0.103955	0.0476794	0.646784	MAP2K1
ENSG00000188554.15	1817.63	-0.085393	0.100817	0.0477692	0.646784	NBR1
ENSG00000160588.10	320.478	-0.0463552	0.0843652	0.0477857	0.646784	MPZL3
ENSG00000011485.15	1279.21	-0.0825052	0.104845	0.0480457	0.649489	PPP5C
ENSG00000216490.4	395.101	0.0523615	0.0895954	0.0481445	0.649583	IFI30
ENSG00000165934.13	2682.5	-0.0879962	0.0867235	0.048173	0.649583	CPSF2
ENSG00000145740.20	1466.27	-0.0773276	0.107214	0.048299	0.65047	SLC30A5
ENSG00000085063.18	6249.06	-0.0853292	0.0782511	0.0484486	0.65157	CD59
ENSG00000172037.14	1808.72	-0.0702469	0.0998206	0.0485013	0.65157	LAMB2
ENSG00000107738.20	713.367	-0.0588296	0.0951625	0.0487834	0.653734	VSIR
ENSG00000130940.15	185.186	-0.0307492	0.0728189	0.0490322	0.655578	CASZ1
ENSG00000251201.8	198.25	-0.0318645	0.0735171	0.0490701	0.655578	TMED7-TICAM2
ENSG00000111897.7	2135.88	-0.0855279	0.0973342	0.0491031	0.655578	SERINC1
ENSG00000171634.19	1747.46	0.085568	0.0958881	0.0494922	0.658886	BPTF
ENSG00000076356.7	2346.33	-0.0860528	0.0963994	0.0495578	0.658886	PLXNA2
ENSG00000160294.11	2153.07	0.0849057	0.0992134	0.0495737	0.658886	MCM3AP
ENSG00000125772.14	441.747	-0.0488529	0.0863808	0.0496289	0.658886	GPCPD1
ENSG00000198408.14	2121.1	-0.0868004	0.0913446	0.0498399	0.658886	OGA
ENSG00000138036.18	185.314	-0.0335381	0.0745748	0.0498408	0.658886	DYNC2LI1
ENSG00000103429.11	389.151	0.0514793	0.0891925	0.0499144	0.658886	BFAR
ENSG00000038382.23	2616.31	-0.0861903	0.0953187	0.0499227	0.658886	TRIO
ENSG00000073712.15	1467.83	-0.0828591	0.10002	0.0499479	0.658886	FERMT2
ENSG00000132361.18	2524.82	0.0864859	0.0866696	0.0500139	0.658886	CLUH
ENSG00000083642.19	555.659	0.0573689	0.0939046	0.0500291	0.658886	PDS5B
ENSG00000151702.18	218.919	0.0348375	0.0753938	0.0501439	0.658886	FLI1
ENSG00000089195.15	830.742	-0.0725932	0.103837	0.0503339	0.660578	TRMT6
ENSG00000167202.12	729.072	0.0645857	0.099515	0.0504165	0.66086	TBC1D2B
ENSG00000187079.20	2762.29	0.0806754	0.102917	0.0506675	0.663345	TEAD1
ENSG00000138078.16	1233.98	-0.078387	0.102118	0.0507949	0.664207	PREPL
ENSG00000104332.12	5585.45	-0.0845747	0.0753978	0.0509725	0.664752	SFRP1
ENSG00000095002.15	1135.53	0.0795334	0.102032	0.0510097	0.664752	MSH2
ENSG00000160957.15	769.749	0.0486133	0.0857933	0.0510211	0.664752	RECQL4
ENSG00000184363.10	1219.06	0.0763882	0.102868	0.0511538	0.665056	PKP3
ENSG00000138767.14	645.794	0.0596187	0.0955369	0.0512184	0.665056	CNOT6L
ENSG00000150907.10	1566.52	-0.0834177	0.0969202	0.0512292	0.665056	FOXO1
ENSG00000112378.12	5409.26	0.0862375	0.0837435	0.0513517	0.665845	PERP
ENSG00000138138.14	456.634	0.0550545	0.0913725	0.0517358	0.669219	ATAD1
ENSG00000137075.18	557.163	0.0595307	0.0946921	0.0518679	0.670126	RNF38
ENSG00000162430.18	871.549	0.0706487	0.101329	0.0520316	0.67071	SELENON
ENSG00000161011.20	3406.69	0.0851869	0.0847803	0.0520373	0.67071	SQSTM1
ENSG00000133275.16	659.256	0.0469482	0.0842951	0.0522853	0.673103	CSNK1G2
ENSG00000206530.11	101.152	0.0174715	0.0665319	0.0526753	0.676215	CFAP44
ENSG00000139437.18	355.719	0.0465231	0.0839871	0.0526872	0.676215	TCHP
ENSG00000115825.11	1081.94	0.0729556	0.102351	0.0527148	0.676215	PRKD3
ENSG00000176386.9	552.031	-0.0583104	0.0938197	0.0528395	0.67701	CDC26
ENSG00000164828.18	2071.43	0.0809793	0.100818	0.0530262	0.678597	SUN1
ENSG00000188846.14	10588.9	-0.0828924	0.0751382	0.0531219	0.679018	RPL14
ENSG00000091136.15	3942.47	-0.0835671	0.0785867	0.053238	0.679312	LAMB1
ENSG00000205581.11	4170.64	0.0842907	0.0795775	0.0532894	0.679312	HMGN1
ENSG00000184205.14	340.496	-0.0449195	0.082721	0.0533336	0.679312	TSPYL2
ENSG00000189057.11	1039.79	0.0792339	0.105782	0.0534176	0.67958	FAM111B
ENSG00000088387.22	1083.55	-0.0740124	0.100798	0.0536442	0.679893	DOCK9
ENSG00000103657.14	1228.67	-0.0690243	0.100313	0.0536647	0.679893	HERC1
ENSG00000182197.13	2296.23	0.0822943	0.0906857	0.0536735	0.679893	EXT1
ENSG00000076382.17	1942.4	-0.0836249	0.0919679	0.053694	0.679893	SPAG5
ENSG00000257529.5	311.74	-0.041727	0.0801181	0.0538997	0.681093	RPL36A-HNRNPH2
ENSG00000115641.19	1112.38	0.0704578	0.100495	0.0539981	0.681093	FHL2
ENSG00000171055.15	531.751	-0.0570962	0.0924981	0.0541309	0.681093	FEZ2
ENSG00000133731.10	621.46	-0.0633507	0.0975066	0.0541542	0.681093	IMPA1
ENSG00000109107.14	304.507	-0.0428051	0.0809115	0.0541692	0.681093	ALDOC
ENSG00000171051.10	50.8689	-0.0166809	0.06631	0.0541795	0.681093	FPR1
ENSG00000141198.16	1070.63	-0.0730327	0.100796	0.0542302	0.681093	TOM1L1
ENSG00000140400.18	888.606	-0.0615484	0.0952228	0.0543146	0.681361	MAN2C1
ENSG00000188807.13	410.393	0.0424592	0.0806135	0.054585	0.683959	TMEM201
ENSG00000110911.17	655.179	-0.0540134	0.0897292	0.0548121	0.685214	SLC11A2
ENSG00000196136.18	755.731	-0.0622295	0.0958003	0.0549681	0.68637	SERPINA3
ENSG00000100528.12	2160.68	0.0831784	0.0935801	0.0551056	0.686611	CNIH1
ENSG00000242498.8	447.851	0.0530695	0.0891904	0.0551201	0.686611	ARPIN
ENSG00000120725.13	750.955	-0.0621711	0.0959679	0.0551781	0.686611	SIL1
ENSG00000234745.14	430.418	0.0514371	0.0875535	0.0554566	0.688536	HLA-B
ENSG00000172893.18	1425.64	-0.0792664	0.0964163	0.0554603	0.688536	DHCR7
ENSG00000177917.12	441.102	-0.0475897	0.0847288	0.0557498	0.691336	ARL6IP6
ENSG00000132793.12	751.784	-0.0489411	0.0853824	0.055905	0.691961	LPIN3
ENSG00000138018.19	2869.19	-0.0851466	0.085689	0.0559409	0.691961	SELENOI
ENSG00000165671.22	3119.81	0.0784866	0.0920173	0.055994	0.691961	NSD1
ENSG00000078114.19	639.054	-0.05499	0.0903377	0.056182	0.691961	NEBL
ENSG00000119383.21	1974.05	-0.0821574	0.0897992	0.0562299	0.691961	PTPA
ENSG00000138459.9	543.727	-0.051998	0.0882077	0.0562444	0.691961	SLC35A5
ENSG00000188610.12	196.449	0.0338358	0.0745329	0.0562849	0.691961	FAM72B
ENSG00000129514.8	121.281	0.0234661	0.0688885	0.0563127	0.691961	FOXA1
ENSG00000101940.18	717.832	-0.0653742	0.0975538	0.0565051	0.693536	WDR13
ENSG00000117592.9	8298.44	-0.0798923	0.0698689	0.0569508	0.698213	PRDX6
ENSG00000228253.1	2154.42	-0.077292	0.0954396	0.0572346	0.700896	MT-ATP8
ENSG00000120306.11	279.393	0.0388687	0.0777816	0.0575189	0.702277	CYSTM1
ENSG00000000971.17	991.44	0.0664374	0.0976954	0.0575807	0.702277	CFH
ENSG00000144057.16	73.8549	-0.0181183	0.0666951	0.0576023	0.702277	ST6GAL2
ENSG00000129158.11	221.359	0.0333272	0.0741552	0.0576617	0.702277	SERGEF
ENSG00000086062.13	1422.83	-0.0775996	0.0949356	0.0577065	0.702277	B4GALT1
ENSG00000101773.19	2167.27	0.0799914	0.0916367	0.0577374	0.702277	RBBP8
ENSG00000168036.18	7300.78	0.0833088	0.0759803	0.0578266	0.702571	CTNNB1
ENSG00000108061.13	552.183	0.0566149	0.0915161	0.0580246	0.703463	SHOC2
ENSG00000061938.21	474.198	-0.0472996	0.0840183	0.0580638	0.703463	TNK2
ENSG00000182963.11	425.403	0.0456304	0.0828308	0.0580955	0.703463	GJC1
ENSG00000196177.13	438.755	-0.0378042	0.0770003	0.0585704	0.70718	ACADSB
ENSG00000108389.10	1089.43	-0.0740877	0.0993777	0.0586079	0.70718	MTMR4
ENSG00000152700.14	1754.69	-0.0789502	0.0921308	0.0587047	0.70718	SAR1B
ENSG00000221955.11	293.927	0.0405299	0.0790359	0.0587298	0.70718	SLC12A8
ENSG00000156515.25	3507.57	-0.0803698	0.0789798	0.0588447	0.707754	HK1
ENSG00000173698.18	184.968	-0.0312742	0.072883	0.0589137	0.707754	ADGRG2
ENSG00000183579.16	416.347	0.050373	0.0865371	0.0589796	0.707754	ZNRF3
ENSG00000175203.17	1219.52	-0.0723255	0.0981391	0.0590396	0.707754	DCTN2
ENSG00000163249.13	389.486	0.0426853	0.0805653	0.0595115	0.71262	CCNYL1
ENSG00000093010.15	569.091	0.0539987	0.0891013	0.0598648	0.716058	COMT
ENSG00000204463.14	688.674	0.0544661	0.0897842	0.0599525	0.716313	BAG6
ENSG00000198053.12	494.394	0.0538413	0.0892892	0.0600612	0.716818	SIRPA
ENSG00000183309.12	184.002	-0.0219252	0.0681108	0.0603309	0.718862	ZNF623
ENSG00000104356.11	2099.53	-0.0787167	0.089341	0.0603655	0.718862	POP1
ENSG00000137815.15	985.516	0.0697693	0.0968381	0.0605898	0.720738	RTF1
ENSG00000149418.11	1703.31	0.0757041	0.0945734	0.0607558	0.720995	ST14
ENSG00000185658.14	2305.44	0.0796643	0.0859234	0.060758	0.720995	BRWD1
ENSG00000133216.17	143.554	0.0267363	0.0703795	0.0608117	0.720995	EPHB2
ENSG00000135373.13	602.125	-0.0339311	0.0721745	0.06088	0.721014	EHF
ENSG00000090889.12	887.433	-0.0679908	0.0960462	0.0611426	0.723011	KIF4A
ENSG00000132535.22	114.163	0.0238061	0.0689945	0.0611825	0.723011	DLG4
ENSG00000103226.19	190.957	-0.0286556	0.0713779	0.0614617	0.725517	NOMO3
ENSG00000128833.13	613.888	-0.0583419	0.0914147	0.0618312	0.72826	MYO5C
ENSG00000123992.20	862.918	-0.0704802	0.10105	0.0618541	0.72826	DNPEP
ENSG00000138686.10	507.754	0.0466337	0.0831644	0.0619375	0.72826	BBS7
ENSG00000168874.13	127.884	-0.0245301	0.06933	0.0619638	0.72826	ATOH8
ENSG00000083799.18	573.782	-0.0545578	0.088126	0.0622326	0.730525	CYLD
ENSG00000163453.11	545.322	0.0528587	0.0877397	0.0622918	0.730525	IGFBP7
ENSG00000092098.18	372.272	-0.0344558	0.0745582	0.0624463	0.731543	RNF31
ENSG00000137145.21	1152.46	-0.0722929	0.0954826	0.0625169	0.731577	DENND4C
ENSG00000076641.4	57.9778	0.0178495	0.0666598	0.0626292	0.731799	PAG1
ENSG00000154217.16	391.445	-0.0412248	0.0779474	0.0626715	0.731799	PITPNC1
ENSG00000106771.13	1182	-0.0697825	0.0948923	0.0633009	0.737385	TMEM245
ENSG00000171475.14	621.063	-0.0539938	0.0881939	0.0634005	0.737385	WIPF2
ENSG00000067955.15	1847.38	0.0719794	0.0923639	0.0634586	0.737385	CBFB
ENSG00000041353.10	1054.68	-0.0693402	0.0953658	0.0636402	0.737385	RAB27B
ENSG00000089060.12	424.629	-0.0407972	0.0781431	0.063661	0.737385	SLC8B1
ENSG00000253276.5	149.941	0.0283883	0.0711995	0.0637578	0.737385	CCDC71L
ENSG00000130347.13	199.969	-0.033239	0.0738898	0.0637616	0.737385	RTN4IP1
ENSG00000029364.12	2544.16	-0.0772574	0.0887488	0.0637984	0.737385	SLC39A9
ENSG00000100379.18	135.543	0.027361	0.0707229	0.0638325	0.737385	KCTD17
ENSG00000182446.15	1858.87	-0.0756536	0.0885638	0.0643026	0.742022	NPLOC4
ENSG00000161267.12	116.171	0.0221494	0.0682287	0.0645899	0.744541	BDH1
ENSG00000176105.14	3027.58	0.0764025	0.0844442	0.0646877	0.744874	YES1
ENSG00000211456.14	775.243	-0.062468	0.0921647	0.0648758	0.746245	SACM1L
ENSG00000089127.15	233.807	0.0333133	0.073778	0.0656596	0.753655	OAS1
ENSG00000143033.18	439.104	0.0491646	0.0846687	0.0658177	0.754668	MTF2
ENSG00000163359.17	258.737	0.0362924	0.0757342	0.065958	0.755474	COL6A3
ENSG00000104695.13	1064.47	-0.0672548	0.0925839	0.066346	0.759114	PPP2CB
ENSG00000151131.11	1242.87	0.0691098	0.0929885	0.0664859	0.759487	NOPCHAP1
ENSG00000123091.5	1294.34	-0.0673993	0.094148	0.0665193	0.759487	RNF11
ENSG00000198105.16	167.109	-0.0219941	0.0681007	0.0668078	0.761964	ZNF248
ENSG00000164509.16	176.514	-0.0308137	0.0724444	0.0668773	0.761964	IL31RA
ENSG00000186908.15	521.9	-0.0512849	0.0856706	0.0672264	0.76441	ZDHHC17
ENSG00000184792.16	1482.43	-0.0727332	0.0907788	0.0672869	0.76441	OSBP2
ENSG00000175182.15	126.96	0.0257588	0.0698234	0.0673043	0.76441	FAM131A
ENSG00000198663.17	984.305	-0.064958	0.0921581	0.0678258	0.768982	C6orf89
ENSG00000001630.18	4194.67	-0.0753513	0.075965	0.0678493	0.768982	CYP51A1
ENSG00000100485.12	503.921	-0.0514694	0.0857756	0.067951	0.769328	SOS2
ENSG00000158792.16	61.9502	0.0168779	0.0662893	0.0683583	0.772548	SPATA2L
ENSG00000005893.17	2063.99	-0.0747629	0.0842946	0.0683785	0.772548	LAMP2
ENSG00000198355.5	644.445	-0.0567456	0.0888788	0.0687134	0.77544	PIM3
ENSG00000170522.10	1197.85	-0.067533	0.0902904	0.0688748	0.77544	ELOVL6
ENSG00000101335.10	137.36	-0.026298	0.0700423	0.0689104	0.77544	MYL9
ENSG00000180398.13	2466.63	-0.0747149	0.0842258	0.0690505	0.77544	MCFD2
ENSG00000163870.16	721.695	-0.0568028	0.0889889	0.0690845	0.77544	TPRA1
ENSG00000149573.9	751.607	0.0585274	0.0897202	0.0691584	0.77544	MPZL2
ENSG00000122873.12	675.97	-0.050371	0.0849904	0.0691744	0.77544	CISD1
ENSG00000186866.17	231.229	-0.0276592	0.0706397	0.0692469	0.77544	POFUT2
ENSG00000158467.17	231.159	-0.0345801	0.0745368	0.069349	0.77544	AHCYL2
ENSG00000214655.11	646.985	-0.0526413	0.0843721	0.0693524	0.77544	ZSWIM8
ENSG00000111348.9	487.489	0.0486312	0.0837529	0.06967	0.778186	ARHGDIB
ENSG00000113790.11	95.231	-0.0156832	0.0658687	0.069745	0.778219	EHHADH
ENSG00000149639.15	1364.71	0.069384	0.089443	0.0699748	0.779921	SOGA1
ENSG00000075292.19	2499.91	0.07177	0.0878513	0.0701072	0.779921	ZNF638
ENSG00000110080.20	756.856	-0.0594005	0.0905027	0.0701382	0.779921	ST3GAL4
ENSG00000170312.17	2785.28	0.0730538	0.0828871	0.0702579	0.779921	CDK1
ENSG00000167470.14	346.674	0.0396607	0.0777126	0.0704097	0.779921	MIDN
ENSG00000124422.12	4868.1	-0.0716197	0.0841499	0.0706052	0.779921	USP22
ENSG00000143614.11	688.821	0.0563887	0.0881588	0.0706114	0.779921	GATAD2B
ENSG00000163393.13	180.872	-0.0304813	0.0720969	0.0706982	0.779921	SLC22A15
ENSG00000128923.11	563.13	-0.0532077	0.087008	0.0707799	0.779921	MINDY2
ENSG00000111237.19	839.54	-0.0631088	0.0914757	0.0707851	0.779921	VPS29
ENSG00000158055.17	246.144	0.0327931	0.073426	0.0707912	0.779921	GRHL3
ENSG00000255508.7	94.5053	-0.0208945	0.067675	0.0708108	0.779921
ENSG00000117984.15	3312.23	0.0725027	0.0863513	0.0709539	0.779921	CTSD
ENSG00000065802.12	685.393	0.0537726	0.0871784	0.0709756	0.779921	ASB1
ENSG00000133316.16	4856.5	-0.076239	0.0740338	0.0710058	0.779921	WDR74
ENSG00000096384.20	32770.6	-0.0720096	0.062786	0.0710529	0.779921	HSP90AB1
ENSG00000057252.13	1298.95	0.0686505	0.0903717	0.0711335	0.780013	SOAT1
ENSG00000041982.17	198.594	0.029066	0.0713751	0.0712441	0.780434	TNC
ENSG00000147065.18	5890.46	-0.0731523	0.0683029	0.0715608	0.783108	MSN
ENSG00000181588.17	201.168	0.031462	0.0726599	0.0719783	0.786796	MEX3D
ENSG00000080854.16	229.566	-0.0313873	0.0725972	0.0721138	0.786796	IGSF9B
ENSG00000165272.16	111.046	0.0228247	0.0684363	0.0721638	0.786796	AQP3
ENSG00000186260.17	495.823	0.0359891	0.075183	0.0721892	0.786796	MRTFB
ENSG00000174738.13	285.402	0.0344199	0.074331	0.0723631	0.787897	NR1D2
ENSG00000164506.16	2182.72	-0.0726341	0.0853769	0.072498	0.788571	STXBP5
ENSG00000131374.15	961.841	-0.0621361	0.0901993	0.0726818	0.789775	TBC1D5
ENSG00000174791.11	499.757	0.0490959	0.083795	0.0727698	0.789936	RIN1
ENSG00000111206.13	1532.72	0.0704527	0.0866823	0.0730011	0.791651	FOXM1
ENSG00000170759.11	6077.77	-0.0730993	0.0687757	0.0732192	0.792695	KIF5B
ENSG00000140545.16	776.898	-0.0559782	0.087375	0.0732646	0.792695	MFGE8
ENSG00000182606.17	812.226	0.0565279	0.0877488	0.0733175	0.792695	TRAK1
ENSG00000184009.13	48352.5	0.0721686	0.0628164	0.0736466	0.794245	ACTG1
ENSG00000142279.13	364.692	0.0403123	0.0777875	0.0736703	0.794245	WTIP
ENSG00000155100.11	521.643	-0.0498698	0.0839993	0.0737445	0.794245	OTUD6B
ENSG00000067064.13	2209.06	-0.0715121	0.0852792	0.073755	0.794245	IDI1
ENSG00000154760.14	245.187	0.0332945	0.0734886	0.0738667	0.794655	SLFN13
ENSG00000180902.18	229.542	0.0254653	0.0695019	0.0740909	0.795564	D2HGDH
ENSG00000112877.8	170.847	0.0295185	0.0715875	0.0742795	0.795564	CEP72
ENSG00000172766.19	334.503	0.0394538	0.0773489	0.0743674	0.795564	NAA16
ENSG00000118689.15	1089.02	-0.0646819	0.0898584	0.0744335	0.795564	FOXO3
ENSG00000160218.13	1136.04	-0.0648221	0.0888533	0.0744787	0.795564	TRAPPC10
ENSG00000167513.9	299.821	0.0344709	0.0743762	0.0745475	0.795564	CDT1
ENSG00000112118.20	3741.53	-0.0731497	0.0731591	0.0745646	0.795564	MCM3
ENSG00000198346.11	83.5005	-0.0179697	0.0665835	0.0746017	0.795564	ZNF813
ENSG00000176720.6	354.098	0.0401993	0.0778056	0.074698	0.795564	BOK
ENSG00000248527.1	834.454	-0.0588831	0.0888347	0.0747143	0.795564	MTATP6P1
ENSG00000156017.13	970.959	0.0518051	0.0848119	0.0747614	0.795564	CARNMT1
ENSG00000111640.15	63014.6	-0.0702597	0.0580499	0.0749114	0.796376	GAPDH
ENSG00000188001.10	52.2451	0.0157385	0.0659164	0.0753511	0.800263	TPRG1
ENSG00000156587.16	137.241	0.0250034	0.0693389	0.0755742	0.800913	UBE2L6
ENSG00000062598.18	269.186	-0.0350919	0.0745904	0.0756337	0.800913	ELMO2
ENSG00000119403.15	1248.06	-0.0670533	0.0878185	0.0756347	0.800913	PHF19
ENSG00000110395.8	1065.01	-0.0643374	0.0884436	0.0761704	0.805334	CBL
ENSG00000114554.12	2289.46	0.07568	0.0866908	0.0762266	0.805334	PLXNA1
ENSG00000185015.8	179.046	-0.0297279	0.0716155	0.0762759	0.805334	CA13
ENSG00000138378.19	64.8027	-0.0168985	0.0662456	0.0764531	0.806416	STAT4
ENSG00000161921.17	115.422	0.0237678	0.0687713	0.0766084	0.807266	CXCL16
ENSG00000141522.12	2851.7	0.068765	0.0811094	0.0768001	0.808497	ARHGDIA
ENSG00000064205.11	121.975	-0.0238228	0.0688006	0.0769531	0.809079	CCN5
ENSG00000115355.18	1526.02	-0.0704752	0.0988081	0.0770115	0.809079	CCDC88A
ENSG00000174307.7	989.808	0.0556707	0.0867929	0.0770801	0.809079	PHLDA3
ENSG00000185551.15	249.739	0.0345071	0.074218	0.0773328	0.810896	NR2F2
ENSG00000105254.12	560.119	-0.0511824	0.0843018	0.0774566	0.810896	TBCB
ENSG00000106261.17	1438.28	-0.0585536	0.0869474	0.0776642	0.810896	ZKSCAN1
ENSG00000139641.13	3344.95	0.0710962	0.073799	0.0777549	0.810896	ESYT1
ENSG00000167005.14	3051.38	0.0716654	0.0760374	0.0779154	0.810896	NUDT21
ENSG00000166311.10	84.7479	-0.0199328	0.0672184	0.0779424	0.810896	SMPD1
ENSG00000102879.17	53.388	0.0157359	0.0659031	0.0779595	0.810896	CORO1A
ENSG00000173334.4	320.182	0.0368333	0.075565	0.0779848	0.810896	TRIB1
ENSG00000134900.13	1668.09	0.0687742	0.0839508	0.0780812	0.810896	TPP2
ENSG00000152518.8	709.353	0.0558275	0.08676	0.0782958	0.810896	ZFP36L2
ENSG00000125503.13	490.713	-0.0411694	0.0780955	0.0783128	0.810896	PPP1R12C
ENSG00000143842.15	452.87	0.0444901	0.0804258	0.0783734	0.810896	SOX13
ENSG00000185127.7	592.929	0.051966	0.0847238	0.0784169	0.810896	C6orf120
ENSG00000153904.21	348.114	0.0386638	0.0766237	0.0784756	0.810896	DDAH1
ENSG00000141574.8	564.106	0.0508531	0.0839266	0.0785295	0.810896	SECTM1
ENSG00000082438.18	550.892	-0.0482217	0.0821874	0.0787652	0.812553	COBLL1
ENSG00000108679.13	1891.32	0.0654665	0.0888582	0.0790699	0.814918	LGALS3BP
ENSG00000182372.10	302.491	-0.0323347	0.0728082	0.0791995	0.815475	CLN8
ENSG00000113916.18	281.26	-0.0340989	0.0738166	0.0797702	0.819935	BCL6
ENSG00000119314.16	2372.65	-0.0676201	0.0832734	0.079893	0.819935	PTBP3
ENSG00000160886.13	1015.25	-0.061008	0.0873233	0.0799487	0.819935	LY6K
ENSG00000102805.16	506.27	-0.048594	0.082594	0.080105	0.819935	CLN5
ENSG00000134247.10	2794.02	0.0636649	0.0879327	0.0801066	0.819935	PTGFRN
ENSG00000166886.13	606.403	0.0506342	0.0838882	0.0802464	0.819935	NAB2
ENSG00000196199.14	563.898	0.0504572	0.0834944	0.0802687	0.819935	MPHOSPH8
ENSG00000130699.20	86.4586	0.0203088	0.067363	0.0803087	0.819935	TAF4
ENSG00000135823.14	1507.65	0.0647056	0.0868772	0.0804105	0.819935	STX6
ENSG00000183048.12	436.092	0.038389	0.0764088	0.0805252	0.819935	SLC25A10
ENSG00000166123.14	463.121	0.0391194	0.0767708	0.0805642	0.819935	GPT2
ENSG00000160075.12	985.234	-0.061308	0.0871191	0.0806298	0.819935	SSU72
ENSG00000177542.11	437.104	0.037954	0.0759373	0.0807306	0.819935	SLC25A22
ENSG00000180758.12	477.874	-0.0404043	0.0775345	0.0807648	0.819935	GPR157
ENSG00000205356.10	187.735	-0.0221846	0.0680253	0.0807713	0.819935	TECPR1
ENSG00000184357.5	4759.8	0.0718732	0.0730372	0.0808765	0.820232	H1-5
ENSG00000115839.19	1684.01	-0.068471	0.083104	0.0809621	0.82033	RAB3GAP1
ENSG00000205413.8	898.45	0.057839	0.086587	0.0812625	0.822438	SAMD9
ENSG00000213977.8	1308.61	-0.0632695	0.0847562	0.081386	0.822438	TAX1BP3
ENSG00000151657.12	182.775	0.0236682	0.0686242	0.0813986	0.822438	KIN
ENSG00000135446.17	1942.36	-0.0687545	0.0824238	0.0816044	0.823414	CDK4
ENSG00000267059.2	171.966	0.0209685	0.0675505	0.0816662	0.823414
ENSG00000069869.17	2538.56	-0.069387	0.0808658	0.0817239	0.823414	NEDD4
ENSG00000166532.16	564.29	0.0480197	0.0816448	0.0818458	0.823874	RIMKLB
ENSG00000138768.15	2507.73	0.0690611	0.0788341	0.0819671	0.823881	USO1
ENSG00000159199.14	1577.91	-0.067359	0.0853378	0.081999	0.823881	ATP5MC1
ENSG00000206503.14	89.4977	0.0190852	0.066927	0.0820973	0.824102	HLA-A
ENSG00000164366.4	325.363	-0.0378392	0.0757675	0.0823582	0.825077	CCDC127
ENSG00000102870.6	580.646	0.0508235	0.0834568	0.0823875	0.825077	ZNF629
ENSG00000169715.15	7388.66	-0.0701279	0.0742348	0.0824237	0.825077	MT1E
ENSG00000100890.16	653.504	-0.0520284	0.0837572	0.0825659	0.825736	PRORP
ENSG00000103994.18	2129.13	0.0691688	0.0793977	0.0826724	0.826036	ZNF106
ENSG00000066651.20	467.494	-0.0432424	0.0789502	0.082842	0.826965	TRMT11
ENSG00000145375.9	794.638	-0.0553684	0.0850954	0.0832665	0.827481	AFG2A
ENSG00000140682.19	166.634	0.0271061	0.070202	0.0833106	0.827481	TGFB1I1
ENSG00000171159.5	144.472	0.0227665	0.0683146	0.0834427	0.827481	BBLN
ENSG00000130508.11	1882.12	0.0631649	0.0858588	0.0835809	0.827481	PXDN
ENSG00000107104.21	2115.5	-0.0683209	0.0796092	0.0836383	0.827481	KANK1
ENSG00000205336.14	135.312	0.0237385	0.0687196	0.0836564	0.827481	ADGRG1
ENSG00000158163.15	129.399	0.0246897	0.0690976	0.0836855	0.827481	DZIP1L
ENSG00000135074.16	183.316	0.0279731	0.0705319	0.0837636	0.827481	ADAM19
ENSG00000124275.15	986.377	-0.0566491	0.0852887	0.0838333	0.827481	MTRR
ENSG00000164405.11	3145.05	-0.0675219	0.0778159	0.0839386	0.827481	UQCRQ
ENSG00000183723.13	1027.11	0.0587069	0.0862602	0.0839649	0.827481	CMTM4
ENSG00000032444.17	910.737	0.0582519	0.0860296	0.0839912	0.827481	PNPLA6
ENSG00000198018.7	442.219	0.0304017	0.0684551	0.0839953	0.827481	ENTPD7
ENSG00000285000.1	157.495	0.0261932	0.0697522	0.0841561	0.827481
ENSG00000175166.17	5445.47	-0.069505	0.0702014	0.0841843	0.827481	PSMD2
ENSG00000205560.13	228.402	0.0299437	0.0715458	0.0841934	0.827481	CPT1B
ENSG00000073417.15	472.941	-0.0446064	0.0796852	0.084196	0.827481	PDE8A
ENSG00000114331.16	1333.42	-0.0642521	0.0851355	0.0843976	0.827664	ACAP2
ENSG00000173267.14	331.955	0.0389175	0.0764561	0.084616	0.827664	SNCG
ENSG00000178719.17	2287.49	-0.067665	0.0792203	0.0846463	0.827664	GRINA
ENSG00000078687.18	212.023	0.025291	0.0693979	0.0846771	0.827664	TNRC6C
ENSG00000122483.18	426.283	0.0401306	0.077168	0.0847118	0.827664	CCDC18
ENSG00000245848.3	53.1809	0.015188	0.0657131	0.0847509	0.827664	CEBPA
ENSG00000186815.13	923.305	-0.0551697	0.0843005	0.084751	0.827664	TPCN1
ENSG00000116151.14	106.359	0.0213688	0.0677322	0.084904	0.827673	MORN1
ENSG00000163608.15	760.049	0.0537166	0.0843903	0.0850326	0.827673	NEPRO
ENSG00000131016.17	2170.4	0.0673335	0.0785973	0.0850779	0.827673	AKAP12
ENSG00000086015.23	792.618	-0.0509417	0.0829621	0.0850902	0.827673	MAST2
ENSG00000111328.7	1578.65	0.0650521	0.0840767	0.0851351	0.827673	CDK2AP1
ENSG00000271447.6	260.963	0.0331624	0.0731994	0.085359	0.829103	MMP28
ENSG00000197763.20	280.523	-0.0347352	0.0739649	0.085526	0.829979	TXNRD3
ENSG00000125148.7	24768	-0.0671001	0.0785862	0.0857545	0.830292	MT2A
ENSG00000152219.5	440.804	-0.0435672	0.0790543	0.0857612	0.830292	ARL14EP
ENSG00000165891.16	638.156	0.049992	0.0821742	0.0857889	0.830292	E2F7
ENSG00000146267.12	152.059	0.0255125	0.0693998	0.0861437	0.832239	FAXC
ENSG00000124486.15	3455.99	-0.071812	0.0760182	0.0861442	0.832239	USP9X
ENSG00000149016.16	255.863	0.0323277	0.072677	0.0866672	0.836544	TUT1
ENSG00000126249.8	211.533	-0.0292202	0.0710617	0.0868769	0.837819	PDCD2L
ENSG00000143418.20	3464.5	-0.0680625	0.0718604	0.0870411	0.838653	CERS2
ENSG00000163840.10	909.262	0.0570263	0.0849431	0.0872027	0.838868	DTX3L
ENSG00000184292.7	1271.42	0.055323	0.0840565	0.0873718	0.838868	TACSTD2
ENSG00000148841.17	373.657	-0.0393466	0.0765027	0.0873977	0.838868	ITPRIP
ENSG00000180921.7	2646.55	0.0626931	0.084369	0.0875573	0.838868	FAM83H
ENSG00000100209.11	108.273	0.0223232	0.0680899	0.0875787	0.838868	HSCB
ENSG00000196235.14	1806.81	0.064744	0.0829028	0.0876014	0.838868	SUPT5H
ENSG00000089159.17	1984.63	-0.0641359	0.085571	0.087607	0.838868	PXN
ENSG00000159128.16	175.35	0.0259773	0.0696112	0.0877028	0.839042	IFNGR2
ENSG00000086232.13	1269.8	-0.0578497	0.0837196	0.0878278	0.839494	EIF2AK1
ENSG00000059122.17	318.901	0.0348486	0.0739812	0.0879992	0.8396	FLYWCH1
ENSG00000169410.11	802.1	-0.0412547	0.074372	0.0880775	0.8396	PTPN9
ENSG00000117153.16	836.425	-0.0567069	0.084776	0.0881498	0.8396	KLHL12
ENSG00000111605.18	2267.92	0.0667883	0.0779007	0.0885756	0.842281	CPSF6
ENSG00000161526.15	779.261	-0.0545167	0.084016	0.0885873	0.842281	SAP30BP
ENSG00000170088.14	820.785	-0.0535575	0.0830202	0.0890476	0.843559	TMEM192
ENSG00000032219.19	179.98	-0.0279193	0.0704257	0.0891147	0.843559	ARID4A
ENSG00000196924.19	22149	0.0634933	0.079833	0.0891296	0.843559	FLNA
ENSG00000167196.14	1043.98	0.0580779	0.0841192	0.0891302	0.843559	FBXO22
ENSG00000067141.17	443.257	0.0414122	0.0775481	0.0891732	0.843559	NEO1
ENSG00000116260.17	1963.11	-0.0638965	0.0827079	0.0892186	0.843559	QSOX1
ENSG00000140836.17	426.909	-0.0409811	0.0772429	0.0892683	0.843559	ZFHX3
ENSG00000186575.19	3335.43	-0.0674135	0.0738437	0.0893496	0.843589	NF2
ENSG00000148484.18	1035.09	-0.0551311	0.0828527	0.089525	0.844506	RSU1
ENSG00000169635.10	88.9791	0.0195862	0.0670476	0.0897042	0.845458	HIC2
ENSG00000161847.15	324.165	0.0301552	0.0714431	0.0900761	0.84771	RAVER1
ENSG00000112473.19	93.892	0.0173925	0.0662951	0.0901001	0.84771	SLC39A7
ENSG00000107758.16	487.932	0.0447466	0.0792769	0.0903324	0.849156	PPP3CB
ENSG00000196591.12	2348.83	0.0645993	0.0779109	0.0906082	0.849235	HDAC2
ENSG00000146834.15	906.678	-0.0536709	0.0833098	0.0906194	0.849235	MEPCE
ENSG00000131503.21	1482.12	-0.0639038	0.0827404	0.0906238	0.849235	ANKHD1
ENSG00000060339.14	2213.85	-0.0649971	0.0798977	0.0908808	0.849235	CCAR1
ENSG00000110442.12	461.457	-0.0437329	0.0786978	0.0909018	0.849235	COMMD9
ENSG00000136379.12	302.646	0.0341082	0.0733859	0.0911051	0.849235	ABHD17C
ENSG00000173757.11	829.289	-0.0544078	0.0836412	0.0911171	0.849235	STAT5B
ENSG00000133884.11	572.033	-0.0441719	0.0788449	0.0911221	0.849235	DPF2
ENSG00000116667.15	555.519	-0.0448901	0.0788681	0.0911821	0.849235	C1orf21
ENSG00000151748.15	588.371	0.0457505	0.0795892	0.0911935	0.849235	SAV1
ENSG00000140450.9	223.847	0.0307044	0.0717528	0.0912057	0.849235	ARRDC4
ENSG00000178409.14	515.807	0.0464323	0.0804796	0.0914579	0.85085	BEND3
ENSG00000143546.10	176.825	0.0270392	0.0699733	0.0918205	0.853488	S100A8
ENSG00000175931.13	978.142	-0.0534415	0.0832208	0.0919008	0.8535	UBE2O
ENSG00000164543.7	1904.44	0.0602979	0.0821628	0.092071	0.853655	STK17A
ENSG00000090989.18	626.933	-0.0472442	0.0802064	0.09214	0.853655	EXOC1
ENSG00000175215.11	1253.45	0.055038	0.081836	0.0921747	0.853655	CTDSP2
ENSG00000136156.15	1594.89	0.0614782	0.0821125	0.0922918	0.853655	ITM2B
ENSG00000122068.13	1651.8	0.0621537	0.0816975	0.0923774	0.853655	FYTTD1
ENSG00000185215.11	576.476	-0.041885	0.0775741	0.0924907	0.853655	TNFAIP2
ENSG00000079432.9	474.284	0.0393983	0.0761582	0.0925873	0.853655	CIC
ENSG00000162542.14	194.897	0.0282969	0.0705654	0.0927853	0.853655	TMCO4
ENSG00000008294.22	1995.16	-0.0617125	0.080863	0.0928821	0.853655	SPAG9
ENSG00000164142.16	668.818	0.0471436	0.0802906	0.0930223	0.853655	FHIP1A
ENSG00000124279.12	279.146	0.0343298	0.0735463	0.0930489	0.853655	FASTKD3
ENSG00000117411.18	1008.19	0.0580721	0.0832633	0.0931589	0.853655	B4GALT2
ENSG00000101347.11	481.078	0.0419293	0.0776688	0.093247	0.853655	SAMHD1
ENSG00000145779.8	550.129	0.0446416	0.0789853	0.0933041	0.853655	TNFAIP8
ENSG00000103266.11	839.896	0.0532738	0.0818383	0.0933083	0.853655	STUB1
ENSG00000158402.21	364.841	-0.0388373	0.0758677	0.0933754	0.853655	CDC25C
ENSG00000169895.6	1887.79	0.0637163	0.0782399	0.0934631	0.853655	SYAP1
ENSG00000108799.13	408.313	-0.0408877	0.076981	0.0934807	0.853655	EZH1
ENSG00000080189.15	509.071	-0.045338	0.0794234	0.0934981	0.853655	SLC35C2
ENSG00000108064.11	2158.57	0.0639817	0.0790835	0.0936476	0.854297	TFAM
ENSG00000197102.14	6034.07	-0.0674535	0.0768738	0.0938532	0.85545	DYNC1H1
ENSG00000066248.15	120.174	0.0221241	0.0679043	0.094057	0.856585	NGEF
ENSG00000112200.17	1789.64	0.0636508	0.0787231	0.0942321	0.857056	ZNF451
ENSG00000115137.12	70.5582	0.017435	0.0663241	0.0942675	0.857056	DNAJC27
ENSG00000250644.3	121.1	0.0225563	0.0680703	0.0944567	0.857809
ENSG00000259330.3	310.111	0.0319869	0.0722515	0.0945125	0.857809	INAFM2
ENSG00000139083.11	314.984	0.0353511	0.0740523	0.0946289	0.857809	ETV6
ENSG00000164209.17	1290.09	-0.0588913	0.0807881	0.0946679	0.857809	SLC25A46
ENSG00000204351.13	122.787	-0.0221921	0.0679552	0.0949804	0.859329	SKIC2
ENSG00000205268.11	442.666	0.0408501	0.0769002	0.0949948	0.859329	PDE7A
ENSG00000177663.15	782.321	-0.0475312	0.0799616	0.095157	0.859914	IL17RA
ENSG00000117751.18	1123.84	0.0573537	0.082961	0.0952919	0.859914	PPP1R8
ENSG00000005889.16	1468.91	-0.0597929	0.0814675	0.095309	0.859914	ZFX
ENSG00000099246.18	1665.13	0.0658876	0.0840939	0.0954004	0.859914	RAB18
ENSG00000270149.5	236.309	-0.0264035	0.069542	0.0955419	0.859914
ENSG00000146263.12	962.794	-0.052763	0.0817895	0.0955853	0.859914	MMS22L
ENSG00000171105.14	407.376	-0.0395616	0.0761735	0.0956167	0.859914	INSR
ENSG00000120137.7	7442.07	-0.0627933	0.0755133	0.0958102	0.860937	PANK3
ENSG00000113580.15	2523.25	-0.0651726	0.0747619	0.0959401	0.861387	NR3C1
ENSG00000150457.9	496.127	0.0419672	0.0773804	0.0962157	0.862697	LATS2
ENSG00000105221.18	1872.29	-0.0626585	0.0812013	0.0962975	0.862697	AKT2
ENSG00000179242.16	138.806	-0.022912	0.0681838	0.0963466	0.862697	CDH4
ENSG00000112294.14	124.676	0.0230021	0.0682305	0.0964447	0.862697	ALDH5A1
ENSG00000135127.12	155.896	0.0244889	0.0688212	0.0964914	0.862697	BICDL1
ENSG00000176087.16	913.5	-0.0527906	0.0812278	0.0965691	0.862697	SLC35A4
ENSG00000140848.17	538.46	0.0458598	0.0793225	0.0966963	0.862697	CPNE2
ENSG00000198774.5	125.931	0.023279	0.0683455	0.0967249	0.862697	RASSF9
ENSG00000173611.18	268.296	0.0320442	0.072212	0.0968977	0.863525	SCAI
ENSG00000204406.14	250.186	-0.0319029	0.0722323	0.0970324	0.864012	MBD5
ENSG00000134744.14	937.932	-0.0583968	0.0846324	0.0973855	0.866198	TUT4
ENSG00000196787.4	2106.95	0.0632552	0.0797157	0.0975839	0.866198	H2AC11
ENSG00000151458.12	816.245	0.0518312	0.081321	0.0975846	0.866198	ANKRD50
ENSG00000068366.21	3957.04	0.0629942	0.0775853	0.0975986	0.866198	ACSL4
ENSG00000170100.14	326.008	-0.0334109	0.0729812	0.0977934	0.867214	ZNF778
ENSG00000161996.19	565.393	0.0360868	0.0741805	0.0980428	0.868184	WDR90
ENSG00000118922.19	450.803	-0.0392445	0.0755571	0.0980635	0.868184	KLF12
ENSG00000126461.15	533.27	0.0383146	0.0752878	0.0983485	0.869994	SCAF1
ENSG00000130255.13	6404.24	0.0651939	0.0676461	0.0985548	0.870032	RPL36
ENSG00000168887.11	344.196	-0.0437678	0.0816584	0.0986171	0.870032	C2orf68
ENSG00000181467.5	943.441	0.0595494	0.0875796	0.0986279	0.870032	RAP2B
ENSG00000134539.17	79.0583	-0.0149237	0.0655541	0.0986751	0.870032	KLRD1
ENSG00000182551.14	1761.55	-0.0628076	0.0806535	0.0987714	0.870171	ADI1
ENSG00000164904.18	1411.28	0.0531808	0.0814266	0.0990769	0.871765	ALDH7A1
ENSG00000100802.15	118.179	-0.022161	0.067886	0.0991987	0.871765	C14orf93
ENSG00000171346.16	1004.28	-0.0523424	0.0800884	0.0992974	0.871765	KRT15
ENSG00000211460.12	1418.63	-0.0607531	0.0806384	0.0993655	0.871765	TSN
ENSG00000162852.14	849.272	0.0516151	0.0816148	0.0994083	0.871765	CNST
ENSG00000103550.14	937.166	-0.0558441	0.082201	0.0994365	0.871765	KNOP1
ENSG00000185088.14	1297.55	-0.0538944	0.0784704	0.099574	0.872098	RPS27L
ENSG00000023839.12	400.807	-0.0355962	0.0738938	0.0996361	0.872098	ABCC2
ENSG00000134294.14	8253.5	0.0651776	0.0684868	0.0999772	0.874376	SLC38A2
ENSG00000129317.15	1571.74	0.0598318	0.0797903	0.100355	0.876735	PUS7L
ENSG00000197747.9	3305.56	-0.061412	0.0711182	0.100409	0.876735	S100A10
ENSG00000133315.12	55.9882	0.014747	0.0655233	0.100575	0.877169	MACROD1
ENSG00000136051.15	2161.46	-0.0634096	0.0786184	0.100648	0.877169	WASHC4
ENSG00000116133.13	7824.36	-0.0632915	0.0661267	0.100703	0.877169	DHCR24
ENSG00000174705.13	636.812	0.0477268	0.0798607	0.100811	0.877402	SH3PXD2B
ENSG00000149716.13	311.012	-0.0344476	0.0733007	0.101027	0.878576	LTO1
ENSG00000176697.20	50.6414	0.0143152	0.0654197	0.101544	0.880463	BDNF
ENSG00000109332.20	5067.11	-0.0622358	0.065096	0.101547	0.880463	UBE2D3
ENSG00000186470.14	366.947	0.0379428	0.0750223	0.10157	0.880463	BTN3A2
ENSG00000198382.9	253.857	-0.0301209	0.0710343	0.101793	0.880903	UVRAG
ENSG00000172296.13	489.6	-0.0360565	0.0739794	0.101901	0.880903	SPTLC3
ENSG00000111678.11	499.821	0.0388652	0.0753405	0.10204	0.880903	C12orf57
ENSG00000233426.3	97.0136	-0.0174084	0.0662307	0.102175	0.880903	EIF3FP3
ENSG00000175216.15	4976.37	-0.0646026	0.0705082	0.10218	0.880903	CKAP5
ENSG00000022840.17	1830.62	-0.0600876	0.0782525	0.102192	0.880903	RNF10
ENSG00000102854.16	271.646	-0.0320611	0.0721128	0.102479	0.882349	MSLN
ENSG00000126261.13	2908.22	0.0616141	0.0730348	0.102523	0.882349	UBA2
ENSG00000143322.22	1584.45	-0.0522386	0.0805818	0.102734	0.883465	ABL2
ENSG00000072849.11	514.828	0.0438912	0.0779571	0.102956	0.883813	DERL2
ENSG00000117280.13	853.316	0.0527157	0.081157	0.102964	0.883813	RAB29
ENSG00000175305.18	536.785	0.0435196	0.0775014	0.10318	0.883813	CCNE2
ENSG00000168306.13	176.041	0.0236037	0.068355	0.103185	0.883813	ACOX2
ENSG00000173530.6	928.705	-0.0534085	0.080451	0.103265	0.883813	TNFRSF10D
ENSG00000153786.13	1340.39	-0.058333	0.0799851	0.10327	0.883813	ZDHHC7
ENSG00000205542.11	3169.01	0.0613308	0.0777754	0.103407	0.883813	TMSB4X
ENSG00000188153.14	2605.01	0.058093	0.0782598	0.103478	0.883813	COL4A5
ENSG00000129219.14	553.781	-0.0403377	0.0758733	0.103629	0.883813	PLD2
ENSG00000164099.3	261.875	0.0303128	0.0712565	0.103662	0.883813	PRSS12
ENSG00000142751.15	520.022	-0.0430699	0.0771523	0.103729	0.883813	GPN2
ENSG00000103150.7	127.019	0.0191638	0.0668126	0.103757	0.883813	MLYCD
ENSG00000164576.12	468.363	0.037672	0.0747166	0.10409	0.885472	SAP30L
ENSG00000070269.14	172.29	-0.024381	0.0686426	0.104115	0.885472	TMEM260
ENSG00000107819.15	831.649	-0.0497784	0.0800103	0.104337	0.886437	SFXN3
ENSG00000181274.7	237.873	0.0311219	0.0716427	0.104472	0.886437	FRAT2
ENSG00000114127.11	871.872	-0.04062	0.0759548	0.104577	0.886437	XRN1
ENSG00000206527.10	2049.29	-0.0610255	0.0760274	0.104631	0.886437	HACD2
ENSG00000196208.14	138.805	-0.0192209	0.0668038	0.104639	0.886437	GREB1
ENSG00000172819.17	931.053	-0.0512515	0.0801003	0.105027	0.889025	RARG
ENSG00000131023.13	958.451	0.0539848	0.0807243	0.105268	0.89005	LATS1
ENSG00000121274.14	443.706	0.0398355	0.0757953	0.105449	0.89005	TENT4B
ENSG00000123064.13	1257.47	-0.0464247	0.0782065	0.105677	0.89005	DDX54
ENSG00000150403.18	953.75	-0.0506056	0.0795714	0.105737	0.89005	TMCO3
ENSG00000184731.6	199.29	0.0276574	0.07005	0.105773	0.89005	FAM110C
ENSG00000090020.11	310.955	0.0327536	0.0722631	0.10593	0.89005	SLC9A1
ENSG00000111667.14	2096.41	-0.059428	0.0772892	0.106045	0.89005	USP5
ENSG00000174080.12	242.466	0.030994	0.0715011	0.10607	0.89005	CTSF
ENSG00000172869.15	1036.66	-0.0517329	0.0803818	0.106073	0.89005	DMXL1
ENSG00000087152.16	1050.15	0.0548906	0.0819665	0.106101	0.89005	ATXN7L3
ENSG00000122641.11	64.1489	0.0160997	0.0658661	0.106147	0.89005	INHBA
ENSG00000164430.17	510.36	0.0428702	0.077244	0.106185	0.89005	CGAS
ENSG00000106003.14	176.332	0.0260183	0.0693081	0.106275	0.89005	LFNG
ENSG00000067225.21	33348.2	-0.061434	0.0565047	0.106302	0.89005	PKM
ENSG00000134871.19	2824.16	0.0572826	0.0789297	0.106389	0.890089	COL4A2
ENSG00000164300.17	719.347	0.0448342	0.0777882	0.1066	0.891165	SERINC5
ENSG00000147536.12	506.319	0.0407226	0.0760615	0.107227	0.894115	GINS4
ENSG00000007923.17	1731.21	-0.0524022	0.0781231	0.107233	0.894115	DNAJC11
ENSG00000117640.18	395.336	-0.0377753	0.0744195	0.107295	0.894115	MTFR1L
ENSG00000125457.15	78.0989	0.0175635	0.0662842	0.107367	0.894115	MIF4GD
ENSG00000115514.12	898.201	-0.0527175	0.0800463	0.107594	0.894506	TXNDC9
ENSG00000162390.18	379.191	-0.0380392	0.0749008	0.107694	0.894506	ACOT11
ENSG00000213983.12	1142.06	-0.0539872	0.0788116	0.107832	0.894506	AP1G2
ENSG00000258947.8	756.325	0.0486233	0.0789493	0.107916	0.894506	TUBB3
ENSG00000176407.18	960.438	-0.0506339	0.0795838	0.108021	0.894506	KCMF1
ENSG00000166598.16	13302	-0.0609628	0.0600986	0.108114	0.894506	HSP90B1
ENSG00000111669.15	13340.1	-0.0567533	0.0613243	0.108128	0.894506	TPI1
ENSG00000184992.13	2041.85	0.0597053	0.0745043	0.108159	0.894506	BRI3BP
ENSG00000115884.11	4007.71	0.0607317	0.073851	0.108292	0.894923	SDC1
ENSG00000185130.6	1168.53	0.0521546	0.0791711	0.10862	0.895457	H2BC13
ENSG00000074800.16	50605.2	-0.0602786	0.0565116	0.108801	0.895457	ENO1
ENSG00000241322.11	84.7031	-0.0178386	0.0663352	0.108828	0.895457	FBXW10B
ENSG00000038002.9	161.643	0.0245564	0.0687927	0.108846	0.895457	AGA
ENSG00000102572.15	2219.85	0.060627	0.0737167	0.108947	0.895457	STK24
ENSG00000108854.16	1522.67	0.0584965	0.0778086	0.108979	0.895457	SMURF2
ENSG00000167193.8	2106.65	-0.0595809	0.0757427	0.109021	0.895457	CRK
ENSG00000154310.17	190.89	-0.0246559	0.0686668	0.10917	0.895457	TNIK
ENSG00000167695.15	972.342	0.0525411	0.0792645	0.109303	0.895457	TLCD3A
ENSG00000127920.6	238.664	0.0294284	0.0706824	0.10931	0.895457	GNG11
ENSG00000108786.11	165.207	0.0249958	0.0688188	0.109341	0.895457	HSD17B1
ENSG00000114841.18	54.9053	0.0144954	0.0654298	0.109352	0.895457	DNAH1
ENSG00000122484.9	993.399	0.045555	0.0776695	0.109555	0.895954	RPAP2
ENSG00000134215.16	181.732	0.026674	0.0695549	0.109656	0.895954	VAV3
ENSG00000158006.14	333.189	-0.0340286	0.0726614	0.109714	0.895954	PAFAH2
ENSG00000064687.13	92.8362	-0.0164985	0.0659256	0.109942	0.896022	ABCA7
ENSG00000168872.17	1185.25	0.0515317	0.0787146	0.110001	0.896022	DDX19A
ENSG00000152990.14	1897.31	0.057407	0.0750224	0.110186	0.896567	ADGRA3
ENSG00000117713.21	1144.94	0.0524887	0.0788975	0.110433	0.896567	ARID1A
ENSG00000254996.5	464.052	0.0333048	0.072378	0.110554	0.896567	ANKHD1-EIF4EBP3
ENSG00000101152.12	1847.37	0.0582807	0.0749588	0.110624	0.896567	DNAJC5
ENSG00000065615.14	516.111	-0.0425552	0.0766954	0.110706	0.896567	CYB5R4
ENSG00000009844.16	1102.99	-0.0509328	0.077502	0.11071	0.896567	VTA1
ENSG00000179431.7	438.866	0.0387225	0.0746772	0.110815	0.896567	FJX1
ENSG00000116729.14	715.4	0.0420514	0.0765001	0.110926	0.896567	WLS
ENSG00000188352.13	599.87	-0.0506274	0.0828468	0.110943	0.896567	FOCAD
ENSG00000121964.15	161.36	0.0239392	0.0684146	0.11104	0.896567	GTDC1
ENSG00000158773.14	834.005	-0.0471859	0.0761198	0.111064	0.896567	USF1
ENSG00000106351.13	305.567	-0.0323058	0.0719877	0.11125	0.897391	AGFG2
ENSG00000155876.6	762.754	-0.0468682	0.0780492	0.111515	0.898503	RRAGA
ENSG00000243989.9	793.324	0.0483579	0.0784113	0.111571	0.898503	ACY1
ENSG00000047932.14	1567.23	-0.0581704	0.077582	0.111637	0.898503	GOPC
ENSG00000100575.14	449.753	-0.0367637	0.073839	0.112069	0.90065	TIMM9
ENSG00000168268.11	832.529	0.0412975	0.0757627	0.112071	0.90065	NT5DC2
ENSG00000114861.24	649.306	0.0455973	0.0776411	0.112217	0.901105	FOXP1
ENSG00000149289.11	991.145	-0.0528364	0.0787272	0.112361	0.901105	ZC3H12C
ENSG00000113441.16	1982.6	-0.0583429	0.0756624	0.112377	0.901105	LNPEP
ENSG00000254681.7	185.847	0.0246933	0.0686626	0.112497	0.901316	PKD1P5
ENSG00000140406.4	271.663	0.0311858	0.0713224	0.112571	0.901316	TLNRD1
ENSG00000089280.19	886.046	0.0487983	0.0782188	0.112668	0.901427	FUS
ENSG00000152127.9	1294.88	0.0443156	0.0768532	0.112772	0.901444	MGAT5
ENSG00000139132.16	993.986	-0.0520128	0.0782395	0.1134	0.905273	FGD4
ENSG00000196504.21	3876.3	-0.0611129	0.0675933	0.113557	0.90586	PRPF40A
ENSG00000100225.18	1638.82	-0.0472861	0.0692418	0.113828	0.907348	FBXO7
ENSG00000164941.14	991.438	-0.0472167	0.077309	0.114262	0.910135	INTS8
ENSG00000186812.13	348.69	-0.032859	0.0720886	0.114671	0.91217	ZNF397
ENSG00000186834.4	340.297	0.0351135	0.0730992	0.114686	0.91217	HEXIM1
ENSG00000171208.10	2654.99	0.0581062	0.0735456	0.114798	0.912384	NETO2
ENSG00000198561.16	3476.03	-0.0604712	0.071954	0.115184	0.914778	CTNND1
ENSG00000153292.16	64.366	0.0112593	0.0646534	0.115284	0.914902	ADGRF1
ENSG00000112984.12	3414.14	-0.059336	0.0686838	0.115369	0.914906	KIF20A
ENSG00000184979.11	127.544	0.0215704	0.0675039	0.115642	0.916398	USP18
ENSG00000188130.14	402.519	0.0330683	0.0720836	0.115882	0.9174	MAPK12
ENSG00000146833.16	504.968	0.037659	0.0742193	0.115938	0.9174	TRIM4
ENSG00000099250.18	1180.86	0.0530198	0.0777098	0.116281	0.919438	NRP1
ENSG00000169220.18	104.833	0.0196424	0.0668209	0.116719	0.922223	RGS14
ENSG00000105677.12	1049.99	-0.0474916	0.074226	0.117095	0.923959	TMEM147
ENSG00000203667.10	641.576	-0.0434614	0.0761073	0.11711	0.923959	COX20
ENSG00000083544.16	279.374	0.0304723	0.0709724	0.117549	0.926687	TDRD3
ENSG00000047188.16	805.835	-0.0416118	0.0735245	0.117627	0.926687	YTHDC2
ENSG00000180357.10	1569.6	0.0447074	0.0760717	0.117958	0.92862	ZNF609
ENSG00000168826.16	70.636	0.0148724	0.065473	0.118122	0.92923	ZBTB49
ENSG00000172057.10	282.334	0.0294885	0.0704827	0.118272	0.929331	ORMDL3
ENSG00000143127.13	301.122	-0.031159	0.0711755	0.118336	0.929331	ITGA10
ENSG00000114062.22	2350.55	0.0578376	0.0725736	0.118497	0.929331	UBE3A
ENSG00000145675.16	1978.1	0.0491498	0.0773973	0.118679	0.929331	PIK3R1
ENSG00000157796.18	353.894	0.0336283	0.0722351	0.118815	0.929331	WDR19
ENSG00000124613.9	93.9161	-0.0172087	0.0661121	0.118896	0.929331	ZNF391
ENSG00000011426.11	6197.48	-0.0590454	0.0654088	0.118911	0.929331	ANLN
ENSG00000133103.17	321.043	-0.0333194	0.0721721	0.119018	0.929331	COG6
ENSG00000196890.5	809.581	0.0458589	0.0767695	0.119117	0.929331	H2BC26
ENSG00000275700.6	1604.72	0.0558998	0.0748263	0.119144	0.929331	AATF
ENSG00000180287.17	93.3918	-0.0159646	0.0657623	0.119167	0.929331	PLD5
ENSG00000128604.21	152.261	0.022826	0.0678921	0.119255	0.929342	IRF5
ENSG00000138028.17	379.729	0.0360384	0.0732389	0.119465	0.929472	CGREF1
ENSG00000186654.21	144.142	0.0197143	0.0668134	0.119529	0.929472	PRR5
ENSG00000065882.18	1073.38	-0.0505359	0.0773081	0.119735	0.930402	TBC1D1
ENSG00000266338.7	1523.35	-0.0537808	0.0758305	0.119963	0.931507	NBPF15
ENSG00000100580.8	927.524	-0.0474419	0.0762085	0.12024	0.932983	TMED8
ENSG00000114450.11	2404.05	-0.0586337	0.0712443	0.120386	0.933443	GNB4
ENSG00000154889.17	212.751	-0.0236142	0.0681063	0.120646	0.933834	MPPE1
ENSG00000197140.15	75.7689	0.0169026	0.0660243	0.120663	0.933834	ADAM32
ENSG00000025800.14	3728.06	-0.0588685	0.0728895	0.120695	0.933834	KPNA6
ENSG00000035862.13	1018.52	-0.0508559	0.0769936	0.120871	0.934519	TIMP2
ENSG00000170525.21	889.577	0.0447228	0.0763219	0.121282	0.937031	PFKFB3
ENSG00000038219.13	1631.75	-0.0488062	0.0764806	0.121646	0.939167	BOD1L1
ENSG00000176171.12	1122.09	-0.0432749	0.0716965	0.121879	0.940133	BNIP3
ENSG00000136930.13	1593.06	-0.0545743	0.0750926	0.12201	0.940133	PSMB7
ENSG00000049656.14	1616.64	-0.0513707	0.0754305	0.122158	0.940133	CLPTM1L
ENSG00000157216.17	152.64	0.0228777	0.0678621	0.122194	0.940133	SSBP3
ENSG00000081760.17	750.696	-0.0434926	0.0756128	0.122206	0.940133	AACS
ENSG00000116478.12	1450.4	-0.0530208	0.074228	0.122296	0.940152	HDAC1
ENSG00000147231.14	133.279	-0.0220682	0.0675813	0.122529	0.941278	RADX
ENSG00000111877.18	514.165	0.0391642	0.0743534	0.12273	0.942149	MCM9
ENSG00000166130.15	766.879	0.0464346	0.0765518	0.122844	0.942357	IKBIP
ENSG00000105402.8	675.487	-0.0434537	0.0754419	0.123064	0.942638	NAPA
ENSG00000141179.14	308.713	-0.0317159	0.0712998	0.123091	0.942638	PCTP
ENSG00000003249.15	120.328	0.0210446	0.0672532	0.123142	0.942638	DBNDD1
ENSG00000140548.10	322.695	-0.0315546	0.0712211	0.123302	0.943188	ZNF710
ENSG00000130150.12	198.358	-0.0218621	0.0674452	0.123552	0.94415	MOSPD2
ENSG00000132002.9	2089.75	-0.0558096	0.0742642	0.123868	0.945513	DNAJB1
ENSG00000198700.10	4579.07	-0.0581114	0.071113	0.124023	0.946024	IPO9
ENSG00000137770.14	848.506	0.0459365	0.0764124	0.124278	0.946767	CTDSPL2
ENSG00000158089.15	203.942	0.0267739	0.069305	0.124334	0.946767	GALNT14
ENSG00000140497.16	695.033	-0.0436816	0.0753964	0.124489	0.946767	SCAMP2
ENSG00000001036.14	1037.81	-0.0508475	0.0765013	0.124579	0.946767	FUCA2
ENSG00000166619.15	1414.17	0.0536886	0.0753382	0.124663	0.946767	BLCAP
ENSG00000143153.14	747.515	-0.0461736	0.0762991	0.124701	0.946767	ATP1B1
ENSG00000140691.18	100.211	0.0164356	0.065805	0.124734	0.946767	ARMC5
ENSG00000165916.9	2650.98	-0.0550054	0.0736009	0.125259	0.950087	PSMC3
ENSG00000104341.17	3368.21	0.0561439	0.0722219	0.125438	0.950779	LAPTM4B
ENSG00000133943.21	180.909	0.0254089	0.0687494	0.125763	0.952177	DGLUCY
ENSG00000269378.1	213.2	-0.0221995	0.0675283	0.125799	0.952177	ITGB1P1
ENSG00000127481.15	2848.76	-0.0551652	0.0722757	0.125952	0.952309	UBR4
ENSG00000278637.2	298.152	0.032516	0.0717856	0.126256	0.952309	H4C1
ENSG00000035928.17	1796.63	-0.0555058	0.0734099	0.126407	0.952309	RFC1
ENSG00000164086.10	1211.99	0.0506538	0.0769218	0.126458	0.952309	DUSP7
ENSG00000158106.14	81.5133	0.0146752	0.065376	0.126521	0.952309	RHPN1
ENSG00000221926.13	1992.76	-0.0541199	0.0741252	0.126561	0.952309	TRIM16
ENSG00000102054.18	2828.35	0.0566259	0.0705048	0.126643	0.952309	RBBP7
ENSG00000151491.14	927.728	-0.0408751	0.0727743	0.126676	0.952309	EPS8
ENSG00000176393.11	2972.27	-0.057877	0.0710155	0.126677	0.952309	RNPEP
ENSG00000130764.10	800.236	-0.0430175	0.0752835	0.126698	0.952309	LRRC47
ENSG00000107263.19	657.074	-0.0404629	0.0744828	0.126887	0.952765	RAPGEF1
ENSG00000157510.14	282.623	-0.0297015	0.0704008	0.127001	0.952765	AFAP1L1
ENSG00000286070.2	420.868	-0.0329099	0.0715913	0.127024	0.952765
ENSG00000013306.16	2511.21	0.0531322	0.074988	0.127344	0.954508	SLC25A39
ENSG00000186847.6	2136.47	-0.0531176	0.0740745	0.12788	0.957474	KRT14
ENSG00000111726.13	479.073	-0.0362972	0.0727498	0.127917	0.957474	CMAS
ENSG00000111716.14	14568.4	-0.0585788	0.0659683	0.128129	0.958268	LDHB
ENSG00000135002.12	644.633	0.0408328	0.0746499	0.128252	0.958268	RFK
ENSG00000125871.14	542.981	0.0397526	0.0742123	0.128291	0.958268	MGME1
ENSG00000154188.10	89.8898	-0.0173535	0.0660752	0.128378	0.958268	ANGPT1
ENSG00000101255.12	647.228	0.0406504	0.0744936	0.128558	0.958766	TRIB3
ENSG00000160445.11	214.194	-0.0271428	0.0693448	0.128623	0.958766	ZER1
ENSG00000142634.13	1254.35	0.0451403	0.0754357	0.129048	0.959949	EFHD2
ENSG00000163138.19	473.889	0.0377236	0.0734092	0.129164	0.959949	PACRGL
ENSG00000119632.4	183.041	0.0249942	0.0685734	0.12919	0.959949	IFI27L2
ENSG00000044090.13	385.699	-0.0353235	0.0726164	0.129254	0.959949	CUL7
ENSG00000156261.13	6156.23	-0.0566407	0.0637942	0.129257	0.959949	CCT8
ENSG00000008083.14	597.714	0.0425656	0.0755407	0.129315	0.959949	JARID2
ENSG00000160285.15	1005.78	-0.040449	0.0742862	0.129473	0.960462	LSS
ENSG00000149948.14	879.135	0.0448725	0.0751496	0.129725	0.961677	HMGA2
ENSG00000147251.16	333.68	0.0316531	0.0711085	0.129865	0.962053	DOCK11
ENSG00000107281.10	451.304	0.0300215	0.0704257	0.130111	0.962608	NPDC1
ENSG00000164062.13	2416.59	-0.0559647	0.069793	0.130133	0.962608	APEH
ENSG00000128185.10	206.327	0.0257915	0.068832	0.130207	0.962608	DGCR6L
ENSG00000214706.12	1620.08	-0.0488779	0.069928	0.130599	0.964581	IFRD2
ENSG00000131149.19	447.055	-0.0368842	0.0730931	0.130693	0.964581	GSE1
ENSG00000153029.16	365.565	-0.0321464	0.0711963	0.130742	0.964581	MR1
ENSG00000167702.13	352.966	0.0305223	0.0705506	0.13086	0.964791	KIFC2
ENSG00000198369.10	379.225	0.0318772	0.0711893	0.130982	0.96503	SPRED2
ENSG00000168000.16	258.007	0.0298752	0.0704656	0.131143	0.965556	BSCL2
ENSG00000106546.14	1335.19	0.0501508	0.0745189	0.131413	0.96689	AHR
ENSG00000136044.12	385.482	-0.0349373	0.0723262	0.13159	0.967534	APPL2
ENSG00000102226.10	267.478	0.0282446	0.0696595	0.131824	0.967673	USP11
ENSG00000236287.8	590.539	0.0383992	0.0735412	0.131946	0.967673	ZBED5
ENSG00000100612.14	481.273	-0.037266	0.0731089	0.131958	0.967673	DHRS7
ENSG00000148925.11	619.533	-0.0448887	0.07748	0.131968	0.967673	BTBD10
ENSG00000125703.15	178.026	-0.0240347	0.0682085	0.132108	0.968046	ATG4C
ENSG00000198399.16	632.785	-0.0409004	0.0739737	0.132205	0.968098	ITSN2
ENSG00000164877.19	153.641	0.0181668	0.06622	0.13253	0.968561	MICALL2
ENSG00000171310.11	317.364	0.0318621	0.0710521	0.132667	0.968561	CHST11
ENSG00000148814.18	71.5894	0.0152841	0.0655152	0.132688	0.968561	LRRC27
ENSG00000185164.15	1699	-0.0529154	0.0735831	0.132827	0.968561	NOMO2
ENSG00000146463.12	1439.2	0.0509622	0.0736992	0.132841	0.968561	ZMYM4
ENSG00000136867.11	189.099	-0.0252976	0.0685755	0.13289	0.968561	SLC31A2
ENSG00000124120.11	831.242	-0.0404553	0.0738951	0.132982	0.968561	TTPAL
ENSG00000076984.18	260.768	-0.0286056	0.0697552	0.133062	0.968561	MAP2K7
ENSG00000188559.16	545.855	-0.0423433	0.075875	0.133271	0.968561	RALGAPA2
ENSG00000287080.2	1724.51	0.0509139	0.0749047	0.133306	0.968561	H3C3
ENSG00000198888.2	4793.02	-0.054997	0.0698269	0.133331	0.968561	MT-ND1
ENSG00000091986.16	307.741	-0.0298276	0.0700865	0.133622	0.968561	CCDC80
ENSG00000198938.2	44350.7	-0.056348	0.0567337	0.133662	0.968561	MT-CO3
ENSG00000129625.13	1163.28	-0.0482722	0.0735954	0.133664	0.968561	REEP5
ENSG00000082482.14	58.924	0.0117706	0.0647265	0.133765	0.968561	KCNK2
ENSG00000135083.17	103.544	0.018971	0.0664993	0.133838	0.968561	CCNJL
ENSG00000099821.14	587.721	-0.0382523	0.0720227	0.133931	0.968561	POLRMT
ENSG00000137409.21	2097.23	-0.0545227	0.0712552	0.133968	0.968561	MTCH1
ENSG00000196150.14	220.633	-0.0262858	0.068898	0.133972	0.968561	ZNF250
ENSG00000184939.16	345.106	0.0313284	0.0706253	0.134432	0.968944	ZFP90
ENSG00000116127.20	808.399	0.045315	0.0750748	0.134592	0.968944	ALMS1
ENSG00000104267.10	521.126	0.0382568	0.0733614	0.134608	0.968944	CA2
ENSG00000115365.13	1397.56	-0.0479977	0.0752916	0.134674	0.968944	LANCL1
ENSG00000160584.17	511.095	-0.0356085	0.0722803	0.134716	0.968944	SIK3
ENSG00000103353.16	898.935	-0.040914	0.0738078	0.134874	0.968944	UBFD1
ENSG00000169908.12	682.861	-0.0407545	0.0738744	0.134894	0.968944	TM4SF1
ENSG00000256591.5	98.2929	0.0182719	0.0662958	0.134982	0.968944
ENSG00000135631.17	664.096	-0.0417935	0.0738826	0.134982	0.968944	RAB11FIP5
ENSG00000174564.13	2074.98	-0.0519921	0.0732622	0.135068	0.968944	IL20RB
ENSG00000135476.12	955.288	-0.0468336	0.074712	0.135154	0.968944	ESPL1
ENSG00000071564.19	1254.75	0.050098	0.0740734	0.135177	0.968944	TCF3
ENSG00000106609.16	1784.18	-0.0533115	0.0728364	0.135294	0.968944	TMEM248
ENSG00000006062.18	209.751	0.026006	0.0688379	0.135346	0.968944	MAP3K14
ENSG00000123600.21	1204.61	0.0487021	0.0742445	0.1354	0.968944	METTL8
ENSG00000125846.17	327.23	-0.0311615	0.0706464	0.135536	0.968944	ZNF133
ENSG00000107651.15	1191.16	-0.0428738	0.0738901	0.135655	0.968944	SEC23IP
ENSG00000116679.16	2169.65	0.0536237	0.0697269	0.135732	0.968944	IVNS1ABP
ENSG00000151413.17	324.724	-0.031372	0.0708388	0.135782	0.968944	NUBPL
ENSG00000160201.12	729.298	0.0397959	0.0736413	0.135819	0.968944	U2AF1
ENSG00000163032.12	85.5099	0.0169231	0.0659157	0.136092	0.969963	VSNL1
ENSG00000124006.15	417.624	0.0321322	0.0711227	0.136141	0.969963	OBSL1
ENSG00000034693.15	403.397	-0.0331205	0.071312	0.136875	0.973791	PEX3
ENSG00000168393.13	878.416	0.04536	0.0747672	0.136943	0.973791	DTYMK
ENSG00000159140.23	2838.01	-0.0508284	0.0736291	0.136956	0.973791	SON
ENSG00000174775.18	571.68	0.0397313	0.073554	0.137088	0.973791	HRAS
ENSG00000175550.8	838.054	0.0455968	0.0750013	0.13713	0.973791	DRAP1
ENSG00000108604.18	1806.45	-0.0531059	0.0723132	0.13722	0.973791	SMARCD2
ENSG00000112033.14	213.192	0.0263723	0.0689307	0.137363	0.97417	PPARD
ENSG00000251322.11	61.3093	0.0134746	0.0650738	0.137525	0.974674	SHANK3
ENSG00000155090.15	1592.83	0.0507437	0.0726383	0.137712	0.97515	KLF10
ENSG00000136802.12	1215.4	0.0458345	0.0740757	0.137876	0.97515	LRRC8A
ENSG00000102738.8	377.923	0.032211	0.0710118	0.137907	0.97515	MRPS31
ENSG00000170242.19	1361.89	0.0496101	0.0735813	0.137953	0.97515	USP47
ENSG00000166260.13	584.951	0.0399952	0.0738417	0.138319	0.975478	COX11
ENSG00000163814.8	3050.58	-0.056273	0.0673112	0.138332	0.975478	CDCP1
ENSG00000127334.11	579.882	0.0396456	0.0733019	0.13849	0.975478	DYRK2
ENSG00000197457.10	78.0336	0.0162328	0.0657359	0.138508	0.975478	STMN3
ENSG00000169255.15	199.872	0.0238066	0.0679471	0.138618	0.975478	B3GALNT1
ENSG00000067182.9	1401.35	-0.0511782	0.0733594	0.13862	0.975478	TNFRSF1A
ENSG00000137814.12	767.81	-0.0431009	0.074323	0.138631	0.975478	HAUS2
ENSG00000121743.4	237.167	0.0271791	0.0691493	0.138762	0.975759	GJA3
ENSG00000143379.13	1134.23	0.0481138	0.0740584	0.138859	0.97581	SETDB1
ENSG00000196428.13	540.123	-0.0350506	0.0719292	0.138966	0.975923	TSC22D2
ENSG00000153113.24	4470.12	-0.0551781	0.063501	0.139183	0.976267	CAST
ENSG00000103591.13	1012.06	-0.0439507	0.0742486	0.139196	0.976267	AAGAB
ENSG00000149596.7	356.858	-0.0323368	0.0710567	0.139446	0.977344	JPH2
ENSG00000115183.15	1225.14	0.0493868	0.0735271	0.139559	0.977344	TANC1
ENSG00000183475.13	304.736	0.0281459	0.0693701	0.139621	0.977344	ASB7
ENSG00000136052.10	337.597	-0.0285066	0.0695063	0.139883	0.978204	SLC41A2
ENSG00000197448.14	969.558	-0.0452958	0.0743053	0.139925	0.978204	GSTK1
ENSG00000073614.13	1729.57	-0.0524611	0.0720791	0.140241	0.979785	KDM5A
ENSG00000160408.16	469.31	0.0244602	0.0648859	0.140426	0.980442	ST6GALNAC6
ENSG00000156239.12	261.106	0.0282044	0.0694829	0.140774	0.980979	N6AMT1
ENSG00000174579.5	459.475	0.0351047	0.0719369	0.140846	0.980979	MSL2
ENSG00000169738.8	361.175	-0.031943	0.0706404	0.140967	0.980979	DCXR
ENSG00000135926.15	1997.16	-0.052698	0.0706746	0.141168	0.980979	TMBIM1
ENSG00000168283.14	1275.7	0.0442469	0.0741466	0.141251	0.980979	BMI1
ENSG00000155097.12	1903.75	0.0522837	0.0712952	0.141287	0.980979	ATP6V1C1
ENSG00000188486.4	523.087	0.0364093	0.0723586	0.141305	0.980979	H2AX
ENSG00000085117.12	837.883	0.0448092	0.0741364	0.141526	0.980979	CD82
ENSG00000163468.15	16247.3	-0.0548762	0.0609856	0.141595	0.980979	CCT3
ENSG00000147509.14	215.487	0.0254654	0.0684968	0.141783	0.980979	RGS20
ENSG00000020577.14	796.855	-0.0376151	0.0724147	0.141813	0.980979	SAMD4A
ENSG00000113070.8	132.95	0.0206597	0.0669264	0.141817	0.980979	HBEGF
ENSG00000157020.18	1429.33	-0.0497021	0.0731711	0.141853	0.980979	SEC13
ENSG00000057149.16	51.3186	0.0130776	0.0649979	0.141929	0.980979	SERPINB3
ENSG00000148842.18	63.7762	-0.0139117	0.0651542	0.14199	0.980979	CNNM2
ENSG00000170776.22	1598.41	-0.0505466	0.0720334	0.142031	0.980979	AKAP13
ENSG00000172845.18	2286.6	0.0518032	0.0700896	0.142078	0.980979	SP3
ENSG00000185236.12	156.845	0.0219332	0.06733	0.142138	0.980979	RAB11B
ENSG00000029993.15	1319.15	0.0471491	0.0735266	0.142531	0.981525	HMGB3
ENSG00000170296.10	794.201	-0.0416149	0.0733999	0.142581	0.981525	GABARAP
ENSG00000181666.19	267.169	-0.0273657	0.0691101	0.142629	0.981525	ZNF875
ENSG00000011198.10	647.532	-0.040665	0.0733518	0.142669	0.981525	ABHD5
ENSG00000165480.16	660.744	0.0399564	0.0733156	0.142671	0.981525	SKA3
ENSG00000137962.13	911.103	0.0439153	0.0737908	0.142788	0.9817	ARHGAP29
ENSG00000108557.20	497.129	0.0366229	0.0722163	0.143131	0.983368	RAI1
ENSG00000136155.17	121.695	-0.0181084	0.0661782	0.143213	0.983368	SCEL
ENSG00000131475.7	757.879	-0.0412547	0.0727587	0.143459	0.984433	VPS25
ENSG00000121350.16	302.242	-0.0303392	0.070197	0.143603	0.984747	PYROXD1
ENSG00000136010.14	819.549	0.0416133	0.0731165	0.143687	0.984747	ALDH1L2
ENSG00000173852.16	1195.79	-0.0373307	0.0722292	0.143851	0.985247	DPY19L1
ENSG00000178607.17	263.282	0.0233158	0.0675744	0.144185	0.986484	ERN1
ENSG00000138092.11	651.744	0.0405488	0.0733272	0.144214	0.986484	CENPO
ENSG00000169057.25	844.844	-0.0411234	0.0733212	0.144392	0.987077	MECP2
ENSG00000131263.13	2586.59	-0.0530455	0.0678632	0.14484	0.988507	RLIM
ENSG00000258839.4	56.1597	0.0131994	0.0649991	0.145008	0.988507	MC1R
ENSG00000162104.10	607.733	0.0381278	0.0726612	0.145044	0.988507	ADCY9
ENSG00000204959.4	219.042	-0.018436	0.0661773	0.145059	0.988507	ARHGEF34P
ENSG00000168763.16	269.647	-0.0275964	0.0691555	0.145302	0.989536	CNNM3
ENSG00000185513.18	94.9995	-0.0161325	0.0656418	0.14543	0.989782	L3MBTL1
ENSG00000042286.15	283.312	0.0289217	0.0696047	0.145722	0.990957	AIFM2
ENSG00000101901.13	348.496	0.0285082	0.0694201	0.145786	0.990957	ALG13
ENSG00000151470.13	110.336	0.0188273	0.0663748	0.146002	0.991805	C4orf33
ENSG00000059573.9	2369.11	0.0528883	0.0688913	0.146386	0.993789	ALDH18A1
ENSG00000157570.12	121.012	0.0196913	0.0666317	0.146544	0.993924	TSPAN18
ENSG00000125775.15	105.092	0.0183827	0.0662453	0.146819	0.993924	SDCBP2
ENSG00000205133.12	170.519	-0.0219371	0.0672269	0.146977	0.993924	TRIQK
ENSG00000106080.11	710.277	-0.0387028	0.0726126	0.147007	0.993924	FKBP14
ENSG00000184922.15	113.683	0.018629	0.0662889	0.14711	0.993924	FMNL1
ENSG00000162378.13	1192.62	-0.0465535	0.072734	0.147167	0.993924	ZYG11B
ENSG00000004478.8	5220.92	-0.0545483	0.0626536	0.147177	0.993924	FKBP4
ENSG00000123892.12	351.603	0.0315631	0.0705386	0.147325	0.993924	RAB38
ENSG00000167491.18	1397.45	0.0445684	0.0731778	0.147373	0.993924	GATAD2A
ENSG00000053254.16	450.211	-0.0361652	0.0724288	0.14746	0.993924	FOXN3
ENSG00000117410.14	1176.89	0.0473375	0.0726671	0.147658	0.993924	ATP6V0B
ENSG00000166224.18	1299.26	0.0469566	0.0725395	0.147822	0.993924	SGPL1
ENSG00000085999.13	273.558	0.0275607	0.0690978	0.147839	0.993924	RAD54L
ENSG00000158805.12	434.583	0.0284531	0.0693329	0.147944	0.993924	ZNF276
ENSG00000101474.12	1410.1	-0.0488795	0.0714677	0.148018	0.993924	APMAP
ENSG00000124762.14	1726.95	-0.0498758	0.070418	0.148041	0.993924	CDKN1A
ENSG00000110435.13	949.166	-0.0428728	0.0731838	0.148119	0.993924	PDHX
ENSG00000118193.12	2595.49	-0.0522435	0.0670934	0.148172	0.993924	KIF14
ENSG00000263956.8	205.746	0.0252924	0.068352	0.148191	0.993924	NBPF11
ENSG00000111077.18	386.636	-0.0305143	0.070047	0.148247	0.993924	TNS2
ENSG00000168502.18	220.476	0.0231709	0.0676136	0.148751	0.996364	MTCL1
ENSG00000147650.12	503.987	0.0363023	0.0718977	0.148854	0.996364	LRP12
ENSG00000118965.16	838.029	-0.0425462	0.0727994	0.149026	0.996364	WDR35
ENSG00000161618.10	433.777	0.030825	0.0701655	0.149085	0.996364	ALDH16A1
ENSG00000164168.8	1189.8	-0.0469728	0.0723843	0.149283	0.996364	TMEM184C
ENSG00000136271.11	1443.38	-0.0484967	0.07155	0.149321	0.996364	DDX56
ENSG00000171603.18	2711.83	-0.0557172	0.0682071	0.149367	0.996364	CLSTN1
ENSG00000158470.5	1865.72	-0.0488085	0.0711697	0.149416	0.996364	B4GALT5
ENSG00000111962.8	276.648	0.0267321	0.0687683	0.149678	0.996364	UST
ENSG00000183647.11	96.9574	0.0156238	0.065508	0.149717	0.996364	ZNF530
ENSG00000170581.15	666.691	-0.0406723	0.0729247	0.149788	0.996364	STAT2
ENSG00000269897.5	99.9005	0.015614	0.0654848	0.149814	0.996364	COMMD3-BMI1
ENSG00000160447.7	58.525	0.0101323	0.0643911	0.149845	0.996364	PKN3
ENSG00000139044.12	62.4334	0.0105913	0.064467	0.150039	0.996364	B4GALNT3
ENSG00000116044.17	1626.1	0.046294	0.0726954	0.150048	0.996364	NFE2L2
ENSG00000239382.11	100.795	-0.0178624	0.0660647	0.150096	0.996364	ALKBH6
ENSG00000164342.14	227.301	-0.0259522	0.0684917	0.150235	0.996364	TLR3
ENSG00000172301.11	967.13	0.0428544	0.0728747	0.150271	0.996364	COPRS
ENSG00000155660.11	3397.93	-0.053998	0.0668978	0.150478	0.997127	PDIA4
ENSG00000164347.18	758.743	-0.0419775	0.0727744	0.150847	0.998957	GFM2
ENSG00000145016.17	478.763	-0.0354217	0.0715034	0.151023	0.999003	RUBCN
ENSG00000108342.13	311.143	-0.0252795	0.0682076	0.151039	0.999003	CSF3
ENSG00000112242.16	698.713	0.0386233	0.0730671	0.151206	0.999496	E2F3
ENSG00000130021.15	337.278	0.0303479	0.0700342	0.151405	0.999998	PUDP
ENSG00000198146.4	1579.37	-0.0467948	0.0714642	0.151497	0.999998	ZNF770
ENSG00000024422.12	895.566	-0.0355443	0.0716442	0.151682	0.999998	EHD2
ENSG00000078699.22	331.573	-0.0271047	0.0687372	0.151824	0.999998	CBFA2T2
ENSG00000116205.14	355.932	-0.0306205	0.0697033	0.152077	0.999998	TCEANC2
ENSG00000196418.13	624.262	0.0376698	0.0719938	0.15217	0.999998	ZNF124
ENSG00000118680.14	5462.01	-0.0531004	0.063449	0.152191	0.999998	MYL12B
ENSG00000013561.18	1280.84	-0.0463227	0.0711906	0.152339	0.999998	RNF14
ENSG00000120662.16	151.782	-0.0206686	0.0667751	0.152579	0.999998	MTRF1
ENSG00000111331.14	764.035	0.0400526	0.0726534	0.152673	0.999998	OAS3
ENSG00000136943.12	172.005	0.0223226	0.0672539	0.152895	0.999998	CTSV
ENSG00000101974.15	1396.29	0.0474676	0.0726425	0.15293	0.999998	ATP11C
ENSG00000127054.22	1004.46	-0.0431275	0.0725402	0.153021	0.999998	INTS11
ENSG00000170348.9	5469.09	0.0534063	0.0649833	0.153071	0.999998	TMED10
ENSG00000134717.18	861.914	0.0379248	0.0717568	0.153295	0.999998	BTF3L4
ENSG00000100578.18	738.991	-0.0409689	0.0726191	0.153308	0.999998	KIAA0586
ENSG00000156869.14	450.958	-0.0320395	0.0703668	0.153392	0.999998	FRRS1
ENSG00000112414.15	1595.35	-0.0485459	0.0701383	0.153795	0.999998	ADGRG6
ENSG00000154114.13	221.568	-0.0240274	0.0678153	0.153869	0.999998	TBCEL
ENSG00000145247.12	529.642	0.0338037	0.0709708	0.153918	0.999998	OCIAD2
ENSG00000014919.13	761.377	-0.0415075	0.0724631	0.154003	0.999998	COX15
ENSG00000179918.19	319.546	0.0279278	0.0690467	0.154011	0.999998	SEPHS2
ENSG00000099849.15	283.392	0.0256474	0.0683087	0.154041	0.999998	RASSF7
ENSG00000203814.7	3236.53	0.0519218	0.0677681	0.154071	0.999998	H2BC18
ENSG00000109685.19	2957.37	0.0511727	0.0660722	0.154184	0.999998	NSD2
ENSG00000173517.11	588.847	0.0381136	0.072037	0.154373	0.999998	PEAK1
ENSG00000168970.22	121.813	0.0185105	0.0662095	0.154586	0.999998	JMJD7-PLA2G4B
ENSG00000187790.12	524.076	0.0370309	0.0719811	0.154646	0.999998	FANCM
ENSG00000196367.15	703.385	0.0391774	0.0721832	0.154755	0.999998	TRRAP
ENSG00000141002.20	1181.4	-0.0407519	0.0718893	0.154773	0.999998	TCF25
ENSG00000103351.13	294.467	0.0275079	0.068929	0.154783	0.999998	CLUAP1
ENSG00000070159.14	688.551	-0.0369722	0.0716409	0.154981	0.999998	PTPN3
ENSG00000171793.17	2081.06	0.0483087	0.0701742	0.155245	0.999998	CTPS1
ENSG00000130589.16	246.666	0.0229039	0.0673241	0.155453	0.999998	HELZ2
ENSG00000184428.13	613.244	0.036939	0.0716519	0.155519	0.999998	TOP1MT
ENSG00000145632.15	1152.38	0.0453046	0.0718299	0.156012	0.999998	PLK2
ENSG00000060749.17	1224.82	0.0464089	0.0715425	0.156241	0.999998	QSER1
ENSG00000119900.9	1624.76	0.0484725	0.0701337	0.15646	0.999998	OGFRL1
ENSG00000140543.15	83.6319	0.0131279	0.0649226	0.156653	0.999998	DET1
ENSG00000111907.21	502.183	0.0330913	0.0705883	0.156709	0.999998	TPD52L1
ENSG00000066654.14	1232.02	0.0463597	0.071235	0.156909	0.999998	THUMPD1
ENSG00000139624.14	294.173	0.027901	0.068964	0.157342	0.999998	CERS5
ENSG00000153936.18	664.359	0.0368614	0.0714111	0.157491	0.999998	HS2ST1
ENSG00000120594.17	595.361	0.0342225	0.070875	0.157677	0.999998	PLXDC2
ENSG00000198799.12	468.399	-0.03295	0.0704846	0.157754	0.999998	LRIG2
ENSG00000198721.13	956.398	0.0421196	0.0720371	0.157822	0.999998	ECI2
ENSG00000011304.22	5136.84	0.0518036	0.0634115	0.15795	0.999998	PTBP1
ENSG00000143376.14	1422.22	-0.0449812	0.0706373	0.157989	0.999998	SNX27
ENSG00000144320.14	969.159	-0.043827	0.0721486	0.158164	0.999998	LNPK
ENSG00000151929.10	918.615	-0.0412506	0.0719349	0.158237	0.999998	BAG3
ENSG00000100441.10	1265.96	0.0469304	0.0720152	0.158263	0.999998	KHNYN
ENSG00000134107.5	1045.59	-0.0427782	0.0718007	0.158627	0.999998	BHLHE40
ENSG00000064999.16	596.49	0.0376978	0.0717485	0.158661	0.999998	ANKS1A
ENSG00000175322.12	215.038	-0.0248163	0.0679781	0.158766	0.999998	ZNF519
ENSG00000213024.13	1228.59	0.0431415	0.071456	0.158967	0.999998	NUP62
ENSG00000108179.14	2966.5	0.050933	0.0654162	0.159379	0.999998	PPIF
ENSG00000166446.15	141.335	0.018018	0.0660112	0.159502	0.999998	CDYL2
ENSG00000128059.8	1589.92	0.0468653	0.0688816	0.15952	0.999998	PPAT
ENSG00000165630.15	521.472	-0.0343705	0.0705607	0.159558	0.999998	PRPF18
ENSG00000119725.21	989.831	-0.0439223	0.072218	0.159559	0.999998	ZNF410
ENSG00000213412.3	336.586	0.0287725	0.0690944	0.159667	0.999998	HNRNPA1P33
ENSG00000138030.14	126.879	0.0182155	0.0660707	0.1598	0.999998	KHK
ENSG00000100504.17	1630.01	-0.0475411	0.069079	0.159957	0.999998	PYGL
ENSG00000132570.15	307.654	-0.028176	0.0689463	0.159989	0.999998	PCBD2
ENSG00000125454.12	376.865	0.0315747	0.0701049	0.159999	0.999998	SLC25A19
ENSG00000085832.18	1153.17	-0.0456823	0.071718	0.160032	0.999998	EPS15
ENSG00000084234.18	7480.68	0.0528859	0.0611236	0.160076	0.999998	APLP2
ENSG00000133639.6	454.936	-0.0300927	0.0694872	0.160331	0.999998	BTG1
ENSG00000144655.15	166.525	0.0219275	0.0671009	0.160661	0.999998	CSRNP1
ENSG00000203880.13	341.358	-0.0301541	0.0695751	0.160673	0.999998	PCMTD2
ENSG00000169193.12	77.4743	-0.0140398	0.0650952	0.16073	0.999998	CCDC126
ENSG00000141449.16	208.398	-0.0241423	0.0677325	0.160852	0.999998	GREB1L
ENSG00000139278.10	1176.03	-0.0455733	0.0711258	0.161077	0.999998	GLIPR1
ENSG00000117399.14	2912.65	-0.051498	0.0661955	0.161118	0.999998	CDC20
ENSG00000137267.7	271.441	0.0267601	0.0684811	0.161488	0.999998	TUBB2A
ENSG00000115020.17	1127.76	-0.0436342	0.0716064	0.161649	0.999998	PIKFYVE
ENSG00000126214.22	1419.65	-0.0472489	0.0703187	0.16178	0.999998	KLC1
ENSG00000138641.18	303.116	-0.0232034	0.0673904	0.161931	0.999998	HERC3
ENSG00000135905.21	114.454	0.0178196	0.0659756	0.162183	0.999998	DOCK10
ENSG00000178694.10	287.494	0.027277	0.0686857	0.162267	0.999998	NSUN3
ENSG00000115866.11	1882.51	-0.0480746	0.0686961	0.16234	0.999998	DARS1
ENSG00000087008.16	282.94	0.0273302	0.0687002	0.162509	0.999998	ACOX3
ENSG00000178038.17	1668.1	-0.0465158	0.0701714	0.162697	0.999998	ALS2CL
ENSG00000176903.5	528.178	-0.0347221	0.0707851	0.162772	0.999998	PNMA1
ENSG00000183762.13	299.258	0.0286134	0.069071	0.163054	0.999998	KREMEN1
ENSG00000149182.15	1147.53	-0.0438989	0.0709632	0.163082	0.999998	ARFGAP2
ENSG00000099817.12	1297.46	-0.0444556	0.0699777	0.163454	0.999998	POLR2E
ENSG00000188428.20	156.536	0.0210937	0.066895	0.163497	0.999998	BLOC1S5
ENSG00000213020.10	281.186	-0.0278511	0.0688452	0.163523	0.999998	ZNF611
ENSG00000176046.9	211.364	0.0241513	0.0676847	0.163597	0.999998	NUPR1
ENSG00000165898.14	222.044	-0.0244641	0.0677818	0.163726	0.999998	ISCA2
ENSG00000101160.15	2029.25	-0.0479486	0.0684065	0.163732	0.999998	CTSZ
ENSG00000183520.12	1031.28	0.0435867	0.0711217	0.164107	0.999998	UTP11
ENSG00000129534.14	1380.13	-0.0417631	0.0720655	0.164187	0.999998	MIS18BP1
ENSG00000120437.9	1392.33	-0.0478584	0.071386	0.164205	0.999998	ACAT2
ENSG00000183814.16	536.438	0.0330739	0.0703094	0.164345	0.999998	LIN9
ENSG00000006534.17	459.783	-0.0323193	0.0700205	0.164384	0.999998	ALDH3B1
ENSG00000162511.8	66.9444	-0.0132792	0.0649306	0.164549	0.999998	LAPTM5
ENSG00000101695.9	216.49	0.0222474	0.067078	0.164663	0.999998	RNF125
ENSG00000030419.17	360.991	-0.0260091	0.0680543	0.164694	0.999998	IKZF2
ENSG00000138663.9	669.186	-0.0379432	0.0711305	0.164696	0.999998	COPS4
ENSG00000136682.16	516.871	-0.0340674	0.070503	0.164926	0.999998	ZNG1B
ENSG00000105197.11	1181.36	-0.0434327	0.0700515	0.165059	0.999998	TIMM50
ENSG00000156313.15	209.192	-0.0240875	0.0676258	0.165134	0.999998	RPGR
ENSG00000083312.19	6585.71	-0.0502048	0.0607045	0.165313	0.999998	TNPO1
ENSG00000105855.10	2932.1	0.0483078	0.0674947	0.16533	0.999998	ITGB8
ENSG00000109066.14	224.404	-0.0231704	0.0672665	0.165395	0.999998	TMEM104
ENSG00000108848.16	1530.73	-0.0464329	0.0696052	0.165484	0.999998	LUC7L3
ENSG00000139637.14	290.443	-0.0275541	0.0686765	0.165612	0.999998	MYG1
ENSG00000165699.15	773.844	-0.0388389	0.0712864	0.165621	0.999998	TSC1
ENSG00000039123.16	2347.93	-0.0455074	0.0659608	0.165646	0.999998	MTREX
ENSG00000136536.15	1637.91	0.0454653	0.0701328	0.16568	0.999998	MARCHF7
ENSG00000006634.8	909.871	0.041534	0.0714738	0.165976	0.999998	DBF4
ENSG00000094804.12	1421.53	0.0468456	0.07091	0.16603	0.999998	CDC6
ENSG00000003402.21	1043.64	-0.0431456	0.0711123	0.166043	0.999998	CFLAR
ENSG00000118855.21	773.728	-0.036501	0.0708557	0.166055	0.999998	MFSD1
ENSG00000086300.17	202.161	0.0232476	0.0674164	0.166066	0.999998	SNX10
ENSG00000178149.17	250.405	-0.0253142	0.0679785	0.166127	0.999998	DALRD3
ENSG00000183889.12	446.487	0.0307264	0.069664	0.166196	0.999998
ENSG00000003756.17	1625.56	-0.0455995	0.0698272	0.166221	0.999998	RBM5
ENSG00000088888.18	2240.59	0.048221	0.0664218	0.166232	0.999998	MAVS
ENSG00000138182.15	2490.2	-0.0505525	0.0663823	0.166306	0.999998	KIF20B
ENSG00000121552.4	1141.6	0.0402202	0.0714249	0.166638	0.999998	CSTA
ENSG00000136940.14	424.877	0.0287458	0.0690176	0.166704	0.999998	PDCL
ENSG00000104774.13	603.939	-0.0279014	0.0686489	0.166812	0.999998	MAN2B1
ENSG00000114999.8	2190.13	0.0475476	0.0665716	0.166881	0.999998	TTL
ENSG00000197841.15	102.099	0.0170526	0.0657576	0.166915	0.999998	ZNF181
ENSG00000108352.13	277.062	-0.0269812	0.0685179	0.167082	0.999998	RAPGEFL1
ENSG00000187837.4	5124.76	-0.0491753	0.0617857	0.167226	0.999998	H1-2
ENSG00000087269.16	2011.25	-0.0483075	0.0673668	0.167321	0.999998	NOP14
ENSG00000114315.4	448.269	0.0332521	0.0702218	0.16773	0.999998	HES1
ENSG00000159445.13	798.609	0.0390912	0.0713623	0.167738	0.999998	THEM4
ENSG00000213853.10	1509.75	0.0430663	0.0704646	0.167882	0.999998	EMP2
ENSG00000119487.17	1497.58	0.045765	0.0699138	0.168135	0.999998	MAPKAP1
ENSG00000073060.17	1885.09	-0.0479046	0.0679554	0.168168	0.999998	SCARB1
ENSG00000134759.14	1277.56	-0.0387439	0.0708216	0.168486	0.999998	ELP2
ENSG00000080845.19	210.798	-0.0194733	0.0662268	0.168498	0.999998	DLGAP4
ENSG00000123485.12	941.597	0.0413476	0.071252	0.168597	0.999998	HJURP
ENSG00000138399.18	987.998	-0.0380513	0.0708137	0.168856	0.999998	FASTKD1
ENSG00000015171.21	1532.99	-0.0454343	0.0688014	0.168908	0.999998	ZMYND11
ENSG00000153147.6	3792.32	-0.0516871	0.0633565	0.169013	0.999998	SMARCA5
ENSG00000143653.10	689.714	0.0379296	0.0709861	0.169352	0.999998	SCCPDH
ENSG00000143314.12	1683.98	-0.047463	0.0695614	0.169507	0.999998	MRPL24
ENSG00000151151.6	253.206	-0.0253086	0.0678757	0.169524	0.999998	IPMK
ENSG00000075223.14	2281.38	0.0471551	0.0665993	0.169553	0.999998	SEMA3C
ENSG00000071575.12	68.6149	0.0140522	0.0650914	0.169888	0.999998	TRIB2
ENSG00000083535.16	356.907	0.0296858	0.0691852	0.17006	0.999998	PIBF1
ENSG00000164961.16	1103.31	-0.0285271	0.0644114	0.170227	0.999998	WASHC5
ENSG00000126464.15	190.628	0.0180449	0.0659233	0.170233	0.999998	PRR12
ENSG00000015475.19	521.714	0.0331532	0.0701615	0.170449	0.999998	BID
ENSG00000176155.21	421.958	-0.0263718	0.0681433	0.170745	0.999998	CCDC57
ENSG00000078061.14	572.75	-0.0332458	0.0700838	0.170814	0.999998	ARAF
ENSG00000123179.14	1014.01	-0.0422135	0.0705863	0.170867	0.999998	EBPL
ENSG00000150867.14	539.684	0.0334322	0.0700599	0.170881	0.999998	PIP4K2A
ENSG00000185721.13	1025.67	-0.0419874	0.0705131	0.170994	0.999998	DRG1
ENSG00000132846.6	74.3039	0.0137551	0.0650025	0.171097	0.999998	ZBED3
ENSG00000138279.16	1521.25	-0.0439495	0.0696516	0.17117	0.999998	ANXA7
ENSG00000182552.15	797.665	-0.0392204	0.0714011	0.171311	0.999998	RWDD4
ENSG00000163545.11	108.035	0.0171666	0.0658094	0.171316	0.999998	NUAK2
ENSG00000112658.8	888.246	-0.0394752	0.0706848	0.171457	0.999998	SRF
ENSG00000117906.14	1492.48	-0.0438198	0.0690542	0.171476	0.999998	RCN2
ENSG00000197818.12	269.214	-0.0243471	0.0675697	0.171586	0.999998	SLC9A8
ENSG00000114166.8	118.743	-0.0175635	0.065814	0.17176	0.999998	KAT2B
ENSG00000126705.15	188.121	0.0182551	0.0659366	0.171881	0.999998	AHDC1
ENSG00000025156.13	212.127	-0.0235902	0.0673844	0.171924	0.999998	HSF2
ENSG00000136114.17	269.441	0.0262055	0.0680891	0.172119	0.999998	THSD1
ENSG00000136636.13	3680.83	-0.0511995	0.0640593	0.172214	0.999998	KCTD3
ENSG00000104412.8	851.342	-0.0386752	0.0706623	0.172501	0.999998	EMC2
ENSG00000149212.12	162.62	0.0202666	0.0664892	0.172617	0.999998	SESN3
ENSG00000162735.19	1156.69	-0.0423799	0.0705271	0.17262	0.999998	PEX19
ENSG00000165410.15	483.206	-0.0327989	0.0697861	0.172726	0.999998	CFL2
ENSG00000181722.18	197.95	-0.00690354	0.0639362	0.172735	0.999998	ZBTB20
ENSG00000021776.11	1562.72	-0.042494	0.0704381	0.17285	0.999998	AQR
ENSG00000157502.13	67.5619	-0.0130531	0.0648377	0.172955	0.999998	PWWP3B
ENSG00000118217.7	1857.03	-0.0390686	0.0644324	0.172998	0.999998	ATF6
ENSG00000179862.7	90.1001	0.015566	0.0653636	0.173145	0.999998	CITED4
ENSG00000167977.9	537.405	0.0340626	0.0701048	0.173193	0.999998	KCTD5
ENSG00000123143.13	663.737	-0.0337928	0.070049	0.173278	0.999998	PKN1
ENSG00000132854.19	73.6225	-0.0143242	0.0651118	0.173486	0.999998	KANK4
ENSG00000075790.12	548.278	-0.0311441	0.0693727	0.173521	0.999998	BCAP29
ENSG00000084207.18	10233.1	0.0501016	0.0566867	0.173648	0.999998	GSTP1
ENSG00000197153.5	887.344	0.0401986	0.0706612	0.173731	0.999998	H3C12
ENSG00000163683.12	174.97	-0.0189355	0.0661076	0.17398	0.999998	SMIM14
ENSG00000166908.18	581.427	-0.0348041	0.0698155	0.173982	0.999998	PIP4K2C
ENSG00000111554.15	176.77	0.0205498	0.0665134	0.174025	0.999998	MDM1
ENSG00000163812.16	1106.04	-0.0420955	0.07033	0.174378	0.999998	ZDHHC3
ENSG00000115738.10	362.193	-0.0276633	0.0684432	0.174379	0.999998	ID2
ENSG00000180917.18	809.107	0.0346426	0.0699063	0.174502	0.999998	CMTR2
ENSG00000196517.13	62.9199	0.0133031	0.0649074	0.174628	0.999998	SLC6A9
ENSG00000116514.17	315.99	0.0284794	0.068765	0.174732	0.999998	RNF19B
ENSG00000072954.7	62.8801	0.0133827	0.0649277	0.174952	0.999998	TMEM38A
ENSG00000136068.16	21220.1	-0.0502243	0.0589177	0.175011	0.999998	FLNB
ENSG00000169221.14	693.032	-0.0372345	0.0714771	0.175156	0.999998	TBC1D10B
ENSG00000139174.12	206.919	0.0236329	0.0674161	0.175493	0.999998	PRICKLE1
ENSG00000143847.16	115.292	-0.0177124	0.0658476	0.175697	0.999998	PPFIA4
ENSG00000146963.18	1267.73	0.043233	0.069612	0.1758	0.999998	LUC7L2
ENSG00000177469.13	6049.08	-0.0486096	0.0595162	0.175872	0.999998	CAVIN1
ENSG00000153774.9	564.881	0.034841	0.0700967	0.175911	0.999998	CFDP1
ENSG00000163964.18	487.989	0.0311502	0.0693432	0.175953	0.999998	PIGX
ENSG00000142864.15	9237.31	0.049898	0.0570578	0.176321	0.999998	SERBP1
ENSG00000137312.15	136.643	0.0191574	0.0661817	0.176765	0.999998	FLOT1
ENSG00000242372.9	2351.27	-0.0386047	0.0609767	0.176872	0.999998	EIF6
ENSG00000033800.14	829.801	-0.0371421	0.0702986	0.176991	0.999998	PIAS1
ENSG00000054690.14	136.019	-0.0189772	0.0661427	0.177147	0.999998	PLEKHH1
ENSG00000121774.18	1933.56	0.0440593	0.0685773	0.17742	0.999998	KHDRBS1
ENSG00000132676.16	2009.63	-0.0467431	0.0664326	0.177429	0.999998	DAP3
ENSG00000163257.11	700.818	-0.0370591	0.0702277	0.177675	0.999998	DCAF16
ENSG00000104884.17	725.142	-0.0365295	0.0701774	0.177677	0.999998	ERCC2
ENSG00000165887.12	158.981	-0.0206742	0.0665946	0.177706	0.999998	ANKRD2
ENSG00000145331.14	354.465	-0.0282888	0.0685127	0.177965	0.999998	TRMT10A
ENSG00000144043.13	1520.28	-0.0418516	0.0700942	0.178022	0.999998	TEX261
ENSG00000141424.13	2103.7	-0.048752	0.0680152	0.178267	0.999998	SLC39A6
ENSG00000109790.18	1162.95	0.0422136	0.0696808	0.178714	0.999998	KLHL5
ENSG00000197077.14	2715.27	0.0473982	0.0641876	0.178733	0.999998	KIAA1671
ENSG00000145555.15	1212.47	0.0422886	0.0693062	0.178848	0.999998	MYO10
ENSG00000017797.13	1705.56	0.0433361	0.0677745	0.178862	0.999998	RALBP1
ENSG00000187193.9	667.875	-0.0354027	0.069868	0.178939	0.999998	MT1X
ENSG00000136518.17	1505.78	0.0442125	0.0683786	0.179037	0.999998	ACTL6A
ENSG00000167815.12	2744.42	0.0458651	0.0640736	0.179248	0.999998	PRDX2
ENSG00000114738.11	1470.91	-0.0441144	0.0681002	0.179346	0.999998	MAPKAPK3
ENSG00000142731.11	637.496	-0.0308413	0.0690466	0.179529	0.999998	PLK4
ENSG00000157184.7	641.128	0.0362791	0.0700359	0.179684	0.999998	CPT2
ENSG00000143333.7	105.328	0.016881	0.0656246	0.179792	0.999998	RGS16
ENSG00000142002.19	1087.78	-0.0354568	0.0699858	0.179868	0.999998	DPP9
ENSG00000111684.11	431.74	-0.0303718	0.0689682	0.179869	0.999998	LPCAT3
ENSG00000112640.16	997.418	-0.0405551	0.069705	0.18011	0.999998	PPP2R5D
ENSG00000140006.12	547.308	0.0344259	0.0698225	0.180135	0.999998	WDR89
ENSG00000175787.17	92.508	-0.0157425	0.0653714	0.180479	0.999998	ZNF169
ENSG00000137413.17	664.249	-0.0360928	0.0696859	0.180539	0.999998	TAF8
ENSG00000175582.20	1586.94	-0.0438272	0.0684148	0.180629	0.999998	RAB6A
ENSG00000167693.17	702.907	0.0365665	0.0700268	0.180891	0.999998	NXN
ENSG00000152253.9	100.283	0.0139872	0.0650387	0.180937	0.999998	SPC25
ENSG00000095303.17	127.306	0.0177115	0.0657942	0.181034	0.999998	PTGS1
ENSG00000099991.18	956.396	0.0405309	0.0697106	0.181538	0.999998	CABIN1
ENSG00000138594.14	3927.71	-0.0435976	0.0596697	0.181703	0.999998	TMOD3
ENSG00000178467.18	228.956	0.0242483	0.0674507	0.181779	0.999998	P4HTM
ENSG00000116871.16	1515.86	-0.0375335	0.0697551	0.182169	0.999998	MAP7D1
ENSG00000177943.14	88.3825	0.0125882	0.0646589	0.182176	0.999998	MAMDC4
ENSG00000129911.9	389.185	0.0296765	0.068808	0.182218	0.999998	KLF16
ENSG00000108582.12	2224.08	-0.0433593	0.0684788	0.182298	0.999998	CPD
ENSG00000004534.15	1162.71	0.0402553	0.0696443	0.182369	0.999998	RBM6
ENSG00000100207.21	323.904	-0.0214013	0.0665896	0.182387	0.999998	TCF20
ENSG00000155229.21	1427.28	-0.0425247	0.0690983	0.182648	0.999998	MMS19
ENSG00000188419.14	764.811	-0.0365138	0.0701814	0.182703	0.999998	CHM
ENSG00000075945.13	716.253	-0.0365306	0.0696235	0.182738	0.999998	KIFAP3
ENSG00000068885.15	400.111	-0.0265693	0.0679622	0.18274	0.999998	IFT80
ENSG00000136848.19	1182.68	-0.0425108	0.0694581	0.182771	0.999998	DAB2IP
ENSG00000157349.17	290.516	-0.024841	0.0676133	0.182865	0.999998	DDX19B
ENSG00000114268.12	222.869	-0.0236432	0.0672002	0.18296	0.999998	PFKFB4
ENSG00000197903.8	3161.9	0.0453994	0.0655754	0.18303	0.999998	H2BC12
ENSG00000103091.15	411.543	0.026682	0.0678785	0.183483	0.999998	WDR59
ENSG00000076826.10	117.358	0.017581	0.0657604	0.183494	0.999998	CAMSAP3
ENSG00000184983.11	599.455	0.00905115	0.0641182	0.183531	0.999998	NDUFA6
ENSG00000108344.15	2401.31	-0.0460068	0.0652767	0.183545	0.999998	PSMD3
ENSG00000119686.10	58.5409	-0.012338	0.0646813	0.18364	0.999998	FLVCR2
ENSG00000183054.13	331.569	-0.0187873	0.0658254	0.183643	0.999998	RGPD6
ENSG00000073536.18	696.877	0.0345978	0.0696213	0.183705	0.999998	NLE1
ENSG00000167775.11	678.205	0.0345313	0.0695899	0.183923	0.999998	CD320
ENSG00000197299.13	606.713	0.0337382	0.0695791	0.184025	0.999998	BLM
ENSG00000120802.14	4639.7	0.0478469	0.0610919	0.184314	0.999998	TMPO
ENSG00000126088.14	953.919	-0.0396992	0.0697557	0.184504	0.999998	UROD
ENSG00000147677.12	3696.96	0.0460953	0.0661825	0.18464	0.999998	EIF3H
ENSG00000183527.12	1021.28	0.0401856	0.0695789	0.18471	0.999998	PSMG1
ENSG00000135541.22	490.738	-0.03156	0.0690946	0.184758	0.999998	AHI1
ENSG00000184675.11	421.647	0.0305487	0.0688196	0.184818	0.999998	AMER1
ENSG00000158864.13	2439.29	-0.0541396	0.0710755	0.184876	0.999998	NDUFS2
ENSG00000163602.12	537.281	0.032187	0.0691951	0.184906	0.999998	RYBP
ENSG00000138442.11	1426.58	-0.0427534	0.067746	0.185005	0.999998	WDR12
ENSG00000126822.18	1267.31	0.0404428	0.0683016	0.185055	0.999998	PLEKHG3
ENSG00000156795.8	294.086	0.0248158	0.0675083	0.185102	0.999998	NTAQ1
ENSG00000145050.19	818.771	-0.0372387	0.0698174	0.185683	0.999998	MANF
ENSG00000073910.23	51.5633	-0.0113422	0.0645182	0.185712	0.999998	FRY
ENSG00000076944.18	290.595	-0.0255042	0.0676361	0.186356	0.999998	STXBP2
ENSG00000134815.19	657.737	0.0318946	0.0687555	0.186366	0.999998	DHX34
ENSG00000095261.14	832.303	-0.0374144	0.0692088	0.186427	0.999998	PSMD5
ENSG00000115286.21	321.309	0.0213486	0.0665608	0.186427	0.999998	NDUFS7
ENSG00000126804.14	794.053	0.0363363	0.0697474	0.186487	0.999998	ZBTB1
ENSG00000163541.12	1431.66	-0.0431338	0.0679904	0.186541	0.999998	SUCLG1
ENSG00000164402.14	1482.8	0.0420888	0.0668192	0.18668	0.999998	SEPTIN8
ENSG00000171150.9	327.374	0.0270152	0.0680282	0.186719	0.999998	SOCS5
ENSG00000155158.20	311.824	0.0240968	0.0672218	0.186753	0.999998	TTC39B
ENSG00000027869.12	97.797	0.0144812	0.0649813	0.186829	0.999998	SH2D2A
ENSG00000137076.22	6925.87	-0.0450881	0.0661368	0.187196	0.999998	TLN1
ENSG00000164951.16	584.68	0.032852	0.0692453	0.18731	0.999998	PDP1
ENSG00000182185.19	91.4915	-0.0151373	0.0651989	0.187363	0.999998	RAD51B
ENSG00000170145.5	595.688	-0.0302884	0.068661	0.187396	0.999998	SIK2
ENSG00000214717.12	672.47	0.0363721	0.0696857	0.187439	0.999998	ZBED1
ENSG00000119917.15	124.769	0.0167082	0.0654538	0.187669	0.999998	IFIT3
ENSG00000203326.12	436.604	0.0304097	0.0687449	0.187702	0.999998	ZNF525
ENSG00000118596.12	1429.43	-0.0410146	0.0691659	0.187758	0.999998	SLC16A7
ENSG00000162063.13	1566.63	0.044126	0.0682911	0.187843	0.999998	CCNF
ENSG00000065911.13	3571.39	0.0470143	0.0636627	0.187865	0.999998	MTHFD2
ENSG00000104497.15	87.8464	0.0143059	0.0650508	0.187996	0.999998	SNX16
ENSG00000109917.11	1537.37	-0.0429519	0.0673217	0.188332	0.999998	ZPR1
ENSG00000071051.14	291.003	0.0245771	0.0671972	0.188356	0.999998	NCK2
ENSG00000255302.5	2279.73	0.0430834	0.0662712	0.188553	0.999998	EID1
ENSG00000115053.17	13090.8	-0.0486019	0.0558859	0.18862	0.999998	NCL
ENSG00000111615.14	1506.02	0.041965	0.0683527	0.188767	0.999998	KRR1
ENSG00000128274.17	284.172	-0.024869	0.0674106	0.188771	0.999998	A4GALT
ENSG00000204525.18	1347.3	0.0427504	0.0682045	0.18895	0.999998	HLA-C
ENSG00000119899.13	226.422	0.0220966	0.0668918	0.189062	0.999998	SLC17A5
ENSG00000173726.11	7505.5	0.0479107	0.0573717	0.189075	0.999998	TOMM20
ENSG00000169203.18	64.9936	-0.0126779	0.0647903	0.189084	0.999998	NPIPB12
ENSG00000153291.16	76.8813	-0.0135733	0.0648883	0.18938	0.999998	SLC25A27
ENSG00000118418.16	661.294	0.0339873	0.0692714	0.189497	0.999998	HMGN3
ENSG00000100836.11	1750.86	-0.0440549	0.0664881	0.189618	0.999998	PABPN1
ENSG00000007392.17	595.983	0.0339621	0.0693907	0.189638	0.999998	LUC7L
ENSG00000165804.16	166.337	0.0193103	0.0660839	0.189938	0.999998	ZNF219
ENSG00000175352.12	75.0611	-0.0139632	0.0649656	0.18999	0.999998	NRIP3
ENSG00000114120.14	1123.5	0.0403126	0.068479	0.190101	0.999998	SLC25A36
ENSG00000162704.16	5061.76	-0.046097	0.0602939	0.190187	0.999998	ARPC5
ENSG00000112773.16	305.091	0.0265353	0.067941	0.190204	0.999998	TENT5A
ENSG00000182809.11	211.719	0.0209365	0.0664747	0.190414	0.999998	CRIP2
ENSG00000087111.22	843.654	-0.0382033	0.0698846	0.190633	0.999998	PIGS
ENSG00000151414.15	1910.64	0.0419281	0.0680315	0.190785	0.999998	NEK7
ENSG00000197858.12	1175.23	0.0337016	0.0690572	0.190925	0.999998	GPAA1
ENSG00000092621.13	720.629	0.0315722	0.0687504	0.191057	0.999998	PHGDH
ENSG00000135775.14	1133.93	-0.0401682	0.0687594	0.191085	0.999998	COG2
ENSG00000166140.17	276.628	-0.025243	0.0674576	0.191144	0.999998	ZFYVE19
ENSG00000173221.14	142.867	-0.0164553	0.0654047	0.191172	0.999998	GLRX
ENSG00000128581.17	258.009	0.0245306	0.0672695	0.191218	0.999998	IFT22
ENSG00000170832.13	800.159	-0.0318724	0.0683072	0.191677	0.999998	USP32
ENSG00000110851.12	854.954	-0.0377727	0.0693546	0.191753	0.999998	PRDM4
ENSG00000105699.17	597.127	0.0290526	0.0683121	0.191782	0.999998	LSR
ENSG00000134758.14	855.849	0.0349748	0.0692506	0.191793	0.999998	RNF138
ENSG00000115464.15	2445.44	0.0441336	0.065164	0.191908	0.999998	USP34
ENSG00000124406.17	113.41	0.0152756	0.0651961	0.191979	0.999998	ATP8A1
ENSG00000112062.12	1347.18	-0.0409712	0.0679981	0.191998	0.999998	MAPK14
ENSG00000066279.19	5381.37	-0.0475899	0.0610599	0.192061	0.999998	ASPM
ENSG00000143751.10	1286.25	0.0416927	0.069227	0.192191	0.999998	SDE2
ENSG00000054654.20	1830.18	-0.0430157	0.0669245	0.192459	0.999998	SYNE2
ENSG00000196747.5	2555.68	0.0402585	0.0685733	0.19251	0.999998	H2AC13
ENSG00000144401.14	224.496	-0.0225022	0.0666778	0.192609	0.999998	METTL21A
ENSG00000169629.12	428.334	0.0282432	0.0680118	0.192718	0.999998	RGPD8
ENSG00000144567.11	920.053	-0.0394123	0.0692752	0.192769	0.999998	RETREG2
ENSG00000111196.10	452.45	0.0288232	0.0682202	0.192792	0.999998	MAGOHB
ENSG00000186665.10	141.574	0.0187942	0.0659543	0.192984	0.999998	C17orf58
ENSG00000123933.17	643.03	-0.0289495	0.0681939	0.19354	0.999998	MXD4
ENSG00000011376.12	1042.97	0.0378138	0.0692609	0.194095	0.999998	LARS2
ENSG00000105429.13	513.553	0.0259235	0.0674784	0.194173	0.999998	MEGF8
ENSG00000111412.6	992.924	-0.0380533	0.0686831	0.194219	0.999998	SPRING1
ENSG00000181029.9	180.784	0.0192433	0.0660221	0.194477	0.999998	TRAPPC5
ENSG00000138668.20	900.555	0.0381359	0.0689337	0.194579	0.999998	HNRNPD
ENSG00000198763.3	2981.32	-0.0526749	0.068818	0.194742	0.999998	MT-ND2
ENSG00000153551.14	93.684	0.0149967	0.0651337	0.194793	0.999998	CMTM7
ENSG00000163702.21	115.154	-0.0156082	0.0652404	0.194814	0.999998	IL17RC
ENSG00000136891.14	1133.88	0.0395591	0.0684073	0.194861	0.999998	TEX10
ENSG00000138119.17	3446.79	-0.045662	0.0621729	0.194881	0.999998	MYOF
ENSG00000148835.12	327.36	0.0272494	0.067903	0.195284	0.999998	TAF5
ENSG00000150527.18	687.045	-0.0352358	0.0689701	0.195354	0.999998	MIA2
ENSG00000049192.15	84.4583	-0.0144054	0.0649901	0.196026	0.999998	ADAMTS6
ENSG00000129084.18	2726	-0.0460373	0.065455	0.196064	0.999998	PSMA1
ENSG00000160211.20	1383.77	0.0411361	0.067799	0.196235	0.999998	G6PD
ENSG00000092148.14	4470.89	-0.0428396	0.0588295	0.196335	0.999998	HECTD1
ENSG00000079215.15	660.862	0.0335461	0.0688543	0.196677	0.999998	SLC1A3
ENSG00000100764.14	2129.87	-0.0429226	0.0656712	0.196886	0.999998	PSMC1
ENSG00000163866.9	816.68	-0.0353366	0.0684942	0.196891	0.999998	SMIM12
ENSG00000152952.14	4930.37	-0.0456241	0.059291	0.196984	0.999998	PLOD2
ENSG00000141934.10	227.544	0.0231241	0.0669036	0.197098	0.999998	PLPP2
ENSG00000127804.13	819.56	0.0351762	0.0688995	0.197126	0.999998	METTL16
ENSG00000151247.13	2816.59	0.0421237	0.0650233	0.197172	0.999998	EIF4E
ENSG00000075407.19	1455.59	-0.0383515	0.0679399	0.197252	0.999998	ZNF37A
ENSG00000197372.10	183.898	0.0197117	0.0659744	0.197438	0.999998	ZNF675
ENSG00000140464.20	345.446	-0.0246162	0.0670603	0.197491	0.999998	PML
ENSG00000066926.13	657.108	-0.0339799	0.0688192	0.197606	0.999998	FECH
ENSG00000136770.11	503.128	-0.0309904	0.0685125	0.197653	0.999998	DNAJC1
ENSG00000111596.14	1244.26	0.0400446	0.0680303	0.19768	0.999998	CNOT2
ENSG00000069998.12	1191.32	0.0398751	0.0679417	0.197701	0.999998	HDHD5
ENSG00000129103.19	1249.89	-0.0408376	0.0674903	0.197766	0.999998	SUMF2
ENSG00000134954.14	1119.46	-0.040153	0.068026	0.197824	0.999998	ETS1
ENSG00000160606.11	90.0555	-0.0145603	0.0650334	0.197966	0.999998	TLCD1
ENSG00000152104.12	4024.06	0.0466373	0.0610133	0.198002	0.999998	PTPN14
ENSG00000082898.19	6450.09	-0.0460713	0.0574947	0.198038	0.999998	XPO1
ENSG00000167553.17	11957.8	-0.0503403	0.0577096	0.198046	0.999998	TUBA1C
ENSG00000198208.12	78.7784	0.014054	0.0649493	0.198316	0.999998	RPS6KL1
ENSG00000015133.20	410.561	0.0286574	0.0683627	0.198391	0.999998	CCDC88C
ENSG00000121310.17	527.507	-0.0316666	0.06852	0.198397	0.999998	ECHDC2
ENSG00000000419.14	936.047	0.0369239	0.068628	0.198418	0.999998	DPM1
ENSG00000156030.14	1434.79	-0.0389588	0.0683322	0.198477	0.999998	MIDEAS
ENSG00000140471.17	267.635	-0.0242981	0.0670953	0.198517	0.999998	LINS1
ENSG00000172830.13	398.622	-0.0282896	0.0679769	0.198665	0.999998	SSH3
ENSG00000167840.14	231.075	0.0221475	0.0666155	0.199296	0.999998	ZNF232
ENSG00000160298.18	189.929	0.0198009	0.0660153	0.199297	0.999998	C21orf58
ENSG00000123836.15	652.469	0.0331605	0.0686487	0.199469	0.999998	PFKFB2
ENSG00000103326.12	575.139	0.0263687	0.0676336	0.199567	0.999998	CAPN15
ENSG00000141564.16	682.7	-0.0338978	0.0686589	0.199616	0.999998	RPTOR
ENSG00000181827.16	608.68	0.0334173	0.0686951	0.199762	0.999998	RFX7
ENSG00000166913.13	3253.73	0.0452936	0.0630206	0.199848	0.999998	YWHAB
ENSG00000168591.16	271.198	-0.023096	0.0668034	0.199882	0.999998	TMUB2
ENSG00000083454.23	197.384	0.0214957	0.0665525	0.199905	0.999998	P2RX5
ENSG00000112029.10	631.759	0.0342367	0.0687613	0.200068	0.999998	FBXO5
ENSG00000170955.10	202.815	-0.0220935	0.0666907	0.200191	0.999998	CAVIN3
ENSG00000162783.11	1021.84	0.0400334	0.0688401	0.200285	0.999998	IER5
ENSG00000182902.14	74.2062	0.0135666	0.0648598	0.200405	0.999998	SLC25A18
ENSG00000205084.12	233.558	0.0222351	0.0665985	0.201115	0.999998	TMEM231
ENSG00000198730.9	721.049	-0.0341721	0.0684098	0.201129	0.999998	CTR9
ENSG00000103126.15	694.427	0.03389	0.0687157	0.201329	0.999998	AXIN1
ENSG00000023516.9	1153.38	0.0398466	0.0677893	0.201459	0.999998	AKAP11
ENSG00000132341.12	11061.2	-0.0476668	0.0581506	0.201512	0.999998	RAN
ENSG00000035403.18	6196.11	0.0448194	0.0569878	0.201619	0.999998	VCL
ENSG00000160746.13	317.983	0.0239776	0.067005	0.201705	0.999998	ANO10
ENSG00000196369.12	1022.34	-0.037586	0.0677365	0.201979	0.999998	SRGAP2B
ENSG00000144867.13	1681.11	-0.0427851	0.066003	0.202753	0.999998	SRPRB
ENSG00000107816.17	255.644	0.0220725	0.0665328	0.202991	0.999998	LZTS2
ENSG00000120896.14	414.806	-0.028919	0.0679151	0.202993	0.999998	SORBS3
ENSG00000116984.15	2915.12	-0.0434034	0.0649333	0.203045	0.999998	MTR
ENSG00000174371.17	1555.13	0.040339	0.0659343	0.203055	0.999998	EXO1
ENSG00000005189.20	95.4596	0.0151669	0.0651276	0.203124	0.999998	REXO5
ENSG00000118515.12	291.227	-0.0204312	0.0661558	0.203175	0.999998	SGK1
ENSG00000108518.8	7714.66	-0.0441958	0.0557273	0.203188	0.999998	PFN1
ENSG00000115211.17	463.012	-0.0295533	0.06784	0.203229	0.999998	EIF2B4
ENSG00000130768.15	124.579	0.0168764	0.0654562	0.203352	0.999998	SMPDL3B
ENSG00000257365.8	311.424	-0.0245055	0.0670257	0.203453	0.999998	FNTB
ENSG00000157214.14	114.289	0.0161173	0.0653178	0.203459	0.999998	STEAP2
ENSG00000145725.21	981.661	-0.0377856	0.0677148	0.203673	0.999998	PPIP5K2
ENSG00000119280.17	459.879	0.0306159	0.0683253	0.203762	0.999998	C1orf198
[truncated: 8,473 more rows]

## Sheet: DTE
ensembl_id	baseMean	log2FoldChange	lfcSE	pvalue	padj	names
ENST00000535011.6	1420	-1.0764	0.0821812	1.72292222434439e-40	9.49278457947027e-36	CALU
ENST00000280154.12	423.472	-2.87588	0.24053	1.09965127044832e-34	3.02937430239455e-30	PDCD4
ENST00000300061.3	806.753	-1.1974	0.104554	1.25069180616793e-31	2.29697888148115e-27	SCNN1G
ENST00000518068.5	999.846	-1.09672	0.112712	1.06743843027495e-23	1.47031637982148e-19	ASPH
ENST00000442011.7	24043.5	-0.636718	0.0662787	3.62314142027276e-23	3.99248445665537e-19	TGFBI
ENST00000361264.9	925.461	-0.902603	0.0979065	1.54613613078952e-21	1.4197910399685e-17	DCAF12
ENST00000226444.4	546.239	-1.26327	0.137555	1.92980265626327e-21	1.51894767074482e-17	SULT1E1
ENST00000368508.7	982.363	-0.879554	0.0969	5.48191208087966e-21	3.77546137400283e-17	ROS1
ENST00000527043.6	398.085	1.59368	0.192626	5.07963805425942e-18	3.10969797639479e-14	SYT12
ENST00000368507.8	1662.18	-0.734128	0.0887976	6.57090565492855e-18	3.62037188869598e-14	ROS1
ENST00000239223.4	3185.64	-0.621238	0.0765428	2.76991308152785e-17	1.38739910048127e-13	DUSP1
ENST00000356404.8	138.655	11.6844	3.02738	3.86343757512847e-17	1.77386516730711e-13	PITPNM1
ENST00000513761.6	129.991	11.5044	3.01089	5.14159524843343e-17	2.17912671848413e-13	CLCN3
ENST00000260356.6	15948.5	-0.422655	0.0533315	1.21225215194627e-16	4.77081834398454e-13	THBS1
ENST00000341772.5	618.746	-0.940414	0.122884	9.63987379079609e-16	3.54085417500995e-12	DNER
ENST00000696618.1	108.558	-11.2674	3.10093	1.16159075952157e-15	4.00001037983501e-12	ZBTB18
ENST00000534749.5	105.863	-11.1988	3.09251	1.39771836725656e-15	4.5300052282785e-12	PITPNM1
ENST00000652660.1	492.696	-1.04	0.137072	1.51998601868757e-15	4.65259275953495e-12	RRM2
ENST00000421317.5	97.9351	10.9693	2.97179	6.96149845696994e-15	2.01872463412459e-11	CUL2
ENST00000602540.5	2752.65	0.65166	0.0896993	1.68460081140403e-14	4.6408225452964e-11	PHLDA1
ENST00000506154.1	105.746	-11.2465	3.13332	2.89021252785603e-14	7.32075544946132e-11	NEDD4
ENST00000651024.2	85.5237	10.8752	2.98745	2.92314681177104e-14	7.32075544946132e-11	CLUH
ENST00000263707.6	3644.73	-0.668096	0.0948291	9.62422361716693e-14	2.30550368971759e-10	TFCP2L1
ENST00000482108.1	1026.73	0.81656	0.116666	1.27336783735083e-13	2.92328115560494e-10	PEG10
ENST00000269217.11	6403.32	-0.371993	0.0541758	4.25733681423992e-13	9.38265945816708e-10	LAMA3
ENST00000649699.1	72.9378	-10.573	3.0658	6.28405765465772e-13	1.33166432537953e-09	KMT2A
ENST00000343070.7	239.016	-1.32756	0.197743	8.74676991701074e-13	1.78489178562052e-09	SCNN1B
ENST00000293379.9	4886.63	-0.425454	0.0634272	1.0830371237323e-12	2.13114630022423e-09	ITGA5
ENST00000264144.5	13151.6	-0.377228	0.0577147	3.81601620164823e-12	7.25003602283491e-09	LAMC2
ENST00000239938.5	611.468	0.86294	0.133022	4.14990858750813e-12	7.62158378153119e-09	EGR1
ENST00000279488.8	1087	0.754415	0.116579	4.45374024473344e-12	7.91573310529284e-09	DUSP6
ENST00000287196.13	60.6912	10.2495	2.96133	5.63655807246158e-12	9.70492000370049e-09	PARP6
ENST00000398944.7	59.9351	10.0742	2.93609	1.47291478327202e-11	2.38811693773777e-08	EIF3CL
ENST00000372948.7	57.1481	10.0892	2.94476	1.47369141483355e-11	2.38811693773777e-08	CIZ1
ENST00000344616.4	3275.54	-0.639928	0.101842	1.53376833996658e-11	2.41445812077539e-08	S100A14
ENST00000691504.1	56.1364	10.0234	2.94698	2.59117987902853e-11	3.9657288276343e-08	CDK5RAP2
ENST00000366542.6	479.239	0.997634	0.161651	2.97544593709589e-11	4.43076067016681e-08	CEP170
ENST00000538364.5	56.8698	-0.0269099	0.0766715	3.1892306818504e-11	4.62413270731345e-08	EMP1
ENST00000323116.10	1196.31	-0.551307	0.0905587	5.3933433099608e-11	7.61941118843359e-08	ATP11B
ENST00000590347.5	60.7255	10.2015	3.01249	6.89362819166212e-11	9.34811663259169e-08	CIRBP
ENST00000526991.3	694.257	-0.681456	0.112507	6.9563276028869e-11	9.34811663259169e-08	CHMP1B
ENST00000515171.5	941.849	-0.578753	0.0964426	9.88949570592905e-11	1.29733701168946e-07	ABLIM3
ENST00000580918.2	52.4684	-0.0236455	0.0747119	1.20044417290171e-10	1.53815982777594e-07	TMEM94
ENST00000672996.1	2080.72	-0.459108	0.0771656	1.42070957606945e-10	1.77901898892497e-07	LDHA
ENST00000420461.6	50.6301	-0.0227154	0.0742078	1.49582218805866e-10	1.83145144656595e-07	API5
ENST00000376745.9	1437.7	-0.615098	0.103988	1.61315566118862e-10	1.93217472748933e-07	PPP1CA
ENST00000454468.5	57.9574	10.2159	3.03254	1.72094724327167e-10	2.01742617579871e-07	SMPD4
ENST00000522904.6	47.7034	9.76008	2.9481	2.14698613885882e-10	2.46442698526468e-07	TACC1
ENST00000261183.8	503.279	0.798441	0.136814	2.46854801041748e-10	2.72019179459944e-07	OSBPL8
ENST00000391967.7	279.442	1.08571	0.186611	2.74078706879e-10	2.96096362998279e-07	LAD1
ENST00000244869.3	545.356	0.951611	0.164548	3.11115326583687e-10	3.29644637476565e-07	EREG
ENST00000373790.9	48.3918	-0.021294	0.0734784	4.81041207077994e-10	5.00074101629741e-07	TAF1
ENST00000564057.1	544.097	-0.866164	0.151695	4.99661806161702e-10	5.09812343223913e-07	COTL1
ENST00000376550.7	45.2552	-0.0201194	0.072921	5.85051567753118e-10	5.8608338597261e-07	XYLT2
ENST00000689445.1	45.4807	9.70885	2.97277	6.93562414616337e-10	6.82378720680648e-07	PPM1D
ENST00000698410.1	48.9747	-0.01993	0.0728266	9.34565164757252e-10	9.03363804958426e-07	TRNT1
ENST00000465297.5	363.67	-1.30752	0.236748	1.17304120262944e-09	1.114328467953e-06	AOX1
ENST00000677392.1	45.8218	9.64055	2.97723	1.22600667979383e-09	1.14490322095933e-06	PPIG
ENST00000503023.2	43.5863	9.54131	2.95022	1.26764042433374e-09	1.14655335570147e-06	OTULIN
ENST00000378643.8	44.2276	-0.0190552	0.0724405	1.26939315566709e-09	1.14655335570147e-06	FANCG
ENST00000371933.8	919.945	-0.85779	0.155452	1.45742494121018e-09	1.29515712880415e-06	EFCAB14
ENST00000615563.4	40.4816	9.48357	2.95837	2.09088154898382e-09	1.82859207467241e-06	MYO6
ENST00000676512.1	47.5917	9.60844	2.98473	2.25069401804362e-09	1.93760137987734e-06	ZFYVE26
ENST00000552962.5	313.135	-1.12034	0.206518	2.3483550574435e-09	1.99057413230715e-06	DCN
ENST00000301258.5	399.255	-0.845467	0.155386	2.42125190771811e-09	2.02126842969007e-06	PSCA
ENST00000392008.6	2809.99	-0.491041	0.0900158	2.49740852404702e-09	2.05372712611073e-06	COPS8
ENST00000443816.5	1602.11	-0.668648	0.123442	2.60856772295718e-09	2.11359199752606e-06	FN1
ENST00000677323.1	421.062	-0.857948	0.158487	2.74038482195273e-09	2.18821713819028e-06	G3BP1
ENST00000285605.8	1966.28	-0.453414	0.0834041	2.8867379249046e-09	2.27215142069241e-06	MARVELD1
ENST00000650843.1	43.895	9.69742	3.04035	3.87805264612065e-09	3.00942347384943e-06	MXI1
ENST00000378053.3	330.681	-1.04264	0.195389	3.93365770511031e-09	3.01017692470087e-06	FLRT3
ENST00000300060.7	9517.6	-0.420244	0.0781591	4.30437803660001e-09	3.24874406414453e-06	ANPEP
ENST00000395748.8	4948.26	0.39219	0.0735999	5.8401747325532e-09	4.34832577350653e-06	AREG
ENST00000542865.5	37.9782	-0.0160586	0.0712477	6.32384774662423e-09	4.64566719061007e-06	RASSF8
ENST00000468048.6	37.8869	9.24982	2.93958	6.55653521277365e-09	4.75322921866039e-06	AP2M1
ENST00000361577.7	36.7132	9.30144	2.96974	8.09131033834685e-09	5.78970033392074e-06	TOGARAM1
ENST00000340607.5	6415.87	-0.377469	0.0722671	1.012921709175e-08	7.15499325774554e-06	PTGES
ENST00000656666.1	38.9104	-0.015978	0.071215	1.16144979003125e-08	8.10030368118379e-06	NNT
ENST00000452699.5	234.894	1.6339	0.322975	1.2354165057121e-08	8.50846790190245e-06	ATP13A2
ENST00000691348.1	35.59	-0.0148037	0.0708118	1.55813374438941e-08	1.05985796190893e-05	GGCX
ENST00000578907.5	36.0153	-0.0148031	0.0708106	1.69247455016494e-08	1.13719841817607e-05	DUS1L
ENST00000261800.6	3187.04	0.567435	0.111686	1.72935193560967e-08	1.14797715176248e-05	FAT2
ENST00000648338.1	35.6235	-0.0145621	0.0707315	1.78261991941036e-08	1.16925011547325e-05	KDM5B
ENST00000264010.10	593.036	0.779169	0.154776	2.09129874771698e-08	1.35557984827014e-05	CTCF
ENST00000506699.5	909.098	-0.542896	0.107912	2.36081270617777e-08	1.51248485665438e-05	TGFBI
ENST00000429182.6	35.1393	-0.0144372	0.0706906	2.41302773550874e-08	1.52816769130259e-05	IMPDH2
ENST00000413605.6	35.6466	-0.0146086	0.0707457	2.5906857586423e-08	1.62203424140813e-05	CDK19
ENST00000692225.2	33.6146	9.1082	2.97635	2.63829720787146e-08	1.63328383440555e-05	CSGALNACT1
ENST00000337130.10	830.536	-0.514702	0.103042	2.90006055351424e-08	1.77538484796638e-05	UGP2
ENST00000523517.5	36.3053	-0.0143295	0.0706542	2.95328731508602e-08	1.78810188131093e-05	IKBKB
ENST00000594720.6	34.2316	9.10023	2.99174	3.35932496114709e-08	2.01183399330784e-05	COQ8B
ENST00000688289.1	32.6503	9.05856	2.9794	3.707585712013e-08	2.19652526854602e-05	PLPPR2
ENST00000649445.1	32.8557	-0.0134911	0.0703962	4.13775707686964e-08	2.4252978900456e-05	KLHL42
ENST00000367202.9	234.048	-1.04831	0.214638	4.3603607007971e-08	2.52887151086124e-05	ETNK2
ENST00000321276.8	478.993	-0.718145	0.147298	4.67000905455661e-08	2.68024467582193e-05	SGPP2
ENST00000493452.5	1146.99	-1.04245	0.216568	4.80436316661079e-08	2.72892780815211e-05	FLNB
ENST00000493278.1	280.098	-0.938148	0.193082	5.03964779081817e-08	2.83336198296641e-05	CALU
ENST00000690554.1	1671.44	-0.427494	0.087793	6.02894295022212e-08	3.35531989624634e-05	FAM83A
ENST00000329841.10	4325.23	0.680683	0.141378	6.27616416046302e-08	3.45797816749031e-05	ALDH1A3
ENST00000379757.9	3944.11	-0.325009	0.0667506	6.78727134471017e-08	3.70255731959897e-05	TXNDC5
ENST00000478392.5	32.6344	-0.0130307	0.0702577	8.18442997162231e-08	4.42095625633799e-05	VPS52
ENST00000380358.9	1153.48	-0.67942	0.143599	8.98107856901496e-08	4.8041794749225e-05	CHD3
ENST00000683058.1	33.2085	-0.0128705	0.0702098	1.02631147153636e-07	5.43718107184988e-05	AKT1
ENST00000452939.7	30.0587	8.78723	2.96201	1.19351315307227e-07	6.26276135188791e-05	ZNF566
ENST00000614012.5	37.4356	9.26796	3.2001	1.20647830095166e-07	6.27106933467296e-05	MR1
ENST00000432797.6	30.8943	-0.0125529	0.0701231	1.22469496275084e-07	6.28164845080394e-05	MAP7
ENST00000374700.7	241.204	-1.0635	0.227892	1.2320710383851e-07	6.28164845080394e-05	AOX1
ENST00000689504.1	31.2962	-0.0124715	0.0700993	1.24271681060245e-07	6.28164845080394e-05	RAD21
ENST00000350459.8	29.552	8.79593	2.96956	1.2845937502008e-07	6.43429653225576e-05	ANO10
ENST00000681547.2	1920.38	-0.417917	0.0887998	1.30646147069928e-07	6.48487456316379e-05	JADE2
ENST00000347613.9	405.415	-0.751512	0.161762	1.38698637744369e-07	6.82310611053707e-05	CLCN3
ENST00000418337.6	1741.31	-0.4676	0.100053	1.4515915320321e-07	7.07772908321884e-05	PRKAG2
ENST00000394610.7	29.2121	8.76831	2.97468	1.51658812900335e-07	7.32977685471033e-05	SEPTIN6
ENST00000416658.5	28.0062	-0.0111949	0.0697653	3.07569945876518e-07	0.000146384	SLMAP
ENST00000557258.6	128.737	1.49379	0.334318	3.08414784644867e-07	0.000146384	FOXN3
ENST00000537413.5	30.496	-0.011731	0.069898	3.1085003798159e-07	0.000146384	SIPA1L1
ENST00000706753.1	181.959	1.5511	0.354345	3.63072057878462e-07	0.000169527	NUCB1
ENST00000265678.9	409.786	-0.65218	0.147043	4.10750019056336e-07	0.000190177	RPS6KA2
ENST00000335727.13	861.339	-0.651407	0.148886	5.08932414440967e-07	0.000233672	TNRC6B
ENST00000295006.6	13882.6	-0.23534	0.0514186	5.28482006265796e-07	0.000240643	CAPN2
ENST00000465659.5	26.594	-0.010619	0.069626	5.52355895359285e-07	0.000249452	ARHGEF3
ENST00000304567.10	2303.17	0.477998	0.108662	5.65797079384848e-07	0.000253445	RRM2
ENST00000455359.5	26.1391	-0.0104726	0.0695922	6.03373876951934e-07	0.000268098	HMGXB4
ENST00000281455.7	1899.82	-0.642998	0.150103	7.36162354799776e-07	0.000324483	ACSL1
ENST00000621279.2	61.7809	3.1591	0.74366	7.66277863930359e-07	0.000333544	GON7
ENST00000651004.1	25.9477	-0.0103241	0.0695577	7.6882825189601e-07	0.000333544	MXI1
ENST00000303115.8	282.368	0.912626	0.214676	8.48890809759923e-07	0.000365401	IL7R
ENST00000689662.1	24.9088	-0.00995489	0.0694751	1.0644019463809e-06	0.000454615	EXOSC2
ENST00000259199.9	26.6199	-0.0100404	0.0694915	1.35459257682008e-06	0.000569725	ZNG1B
ENST00000301904.4	293.286	0.74997	0.18106	1.46130407485039e-06	0.000609951	SCARA3
ENST00000374253.9	63.8522	-2.13182	0.520338	1.47303877540241e-06	0.000610226	CNKSR1
ENST00000369561.8	24.898	-0.00978945	0.0694382	1.53930010461268e-06	0.000632917	HIPK1
ENST00000470268.2	84.6899	1.82371	0.445015	1.57690445614117e-06	0.000643576	SF3B1
ENST00000680969.1	27.007	-0.0101593	0.0695164	1.67591241747999e-06	0.000678954	KMT2C
ENST00000370214.9	1458.53	-0.350022	0.0842426	1.71243506118876e-06	0.000688686	ABCD3
ENST00000298048.7	275.112	-1.08592	0.268575	1.83679377550719e-06	0.000728078	MELK
ENST00000370803.8	322.967	0.728815	0.178305	1.84993886993443e-06	0.000728078	PHF6
ENST00000679313.1	239.832	1.29421	0.322208	1.85002568050655e-06	0.000728078	DNMT1
ENST00000630181.2	23.4355	-0.0094339	0.0693638	1.97023683510422e-06	0.000768502	SMYD3
ENST00000589225.5	23.5559	-0.00945857	0.0693687	1.98063907697623e-06	0.000768502	USP36
ENST00000687509.1	24.5339	-0.00938264	0.0693515	2.09876179468135e-06	0.00080864	MOV10
ENST00000449187.7	493.823	-0.83457	0.2087	2.32211658311529e-06	0.000888484	CALU
ENST00000418664.2	2325.08	0.301216	0.0729152	2.34228420785347e-06	0.000888858	DSP
ENST00000696648.1	24.8062	-0.00944687	0.0693637	2.35535962826828e-06	0.000888858	FANCM
ENST00000368498.7	26.4274	8.29621	3.06737	2.47529479300343e-06	0.000927764	GOPC
ENST00000467574.5	65.4589	-0.00678769	0.0688816	2.65553813952858e-06	0.000983353	PDCD4
ENST00000404525.5	1003.17	-0.519204	0.129274	2.65930144518951e-06	0.000983353	LTBP1
ENST00000648805.1	308.379	0.97143	0.246928	3.05019482521062e-06	0.0011164	COPA
ENST00000272849.7	453.584	-0.6019	0.151607	3.05963112851705e-06	0.0011164	NRP2
ENST00000442597.6	21.9451	8.19989	3.05151	3.12771807975053e-06	0.00113374	NME6
ENST00000335934.8	555.125	-0.515064	0.13043	3.4138953307425e-06	0.00122492	TP53I3
ENST00000534147.5	22.083	-0.009068	0.0692893	3.42372962659213e-06	0.00122492	AKIP1
ENST00000339276.6	4334.97	0.246643	0.0605177	3.67257966681378e-06	0.0012971	SFN
ENST00000570539.1	309.014	-0.684195	0.174708	3.76188702402996e-06	0.00132018	SRRM2
ENST00000680635.1	216.051	-0.937668	0.243016	4.37507612680982e-06	0.00152472	ARFGEF2
ENST00000393104.6	28.8607	-0.00947837	0.0693641	4.40007349047646e-06	0.00152472	PDCD4
ENST00000377861.4	202.002	-0.91644	0.23774	4.44909082668321e-06	0.00153207	PCDH9
ENST00000296370.4	319.444	-0.795708	0.208089	5.05207356612443e-06	0.00171886	S100P
ENST00000302278.8	16370	-0.361305	0.0925315	5.05391505609565e-06	0.00171886	ITGB1
ENST00000273814.8	133.624	1.71851	0.464825	5.17423533497216e-06	0.00174871	DGKQ
ENST00000588927.5	21.3779	-0.00855492	0.0691891	5.20514144484315e-06	0.00174871	IMPA2
ENST00000259241.7	956.371	0.385112	0.0993355	5.49328843113053e-06	0.00183433	HS6ST1
ENST00000569188.6	117.058	1.341	0.354637	5.63081439943844e-06	0.00186892	HAS3
ENST00000361789.2	5492.01	-0.299871	0.0767284	5.91549276315891e-06	0.00195165	MT-CYB
ENST00000449416.6	20.4163	8.00038	3.0483	6.07706855285433e-06	0.00199303	ZNF331
ENST00000527884.5	20.9666	-0.00841871	0.0691638	6.24416550969243e-06	0.00203571	E2F8
ENST00000615667.4	20.438	-0.00799709	0.0690877	7.13674875439365e-06	0.00230778	YAP1
ENST00000263097.9	3511.51	0.246573	0.0635038	7.16246944674021e-06	0.00230778	CNN2
ENST00000674717.1	22.8452	-0.00855746	0.0691863	7.48875807588586e-06	0.00238726	PAFAH1B1
ENST00000677591.1	24.616	7.94356	3.07039	7.49579571385074e-06	0.00238726	GIGYF2
ENST00000434735.6	70.7685	1.9745	0.542248	8.38753156890672e-06	0.00265591	UBE3B
ENST00000463056.5	20.3834	-0.00813854	0.0691125	8.7717493019043e-06	0.00275151	ZMIZ2
ENST00000262177.9	413.83	-0.585987	0.156939	8.81987483673521e-06	0.00275151	DNAJB6
ENST00000397443.7	708.954	-0.432486	0.115828	8.83925987254748e-06	0.00275151	CPNE1
ENST00000368706.9	7911.93	-0.218832	0.0565102	9.08772279188384e-06	0.00281296	S100A16
ENST00000221249.10	59.015	-0.00779197	0.0690376	9.28995393980054e-06	0.00285949	PNPLA6
ENST00000312010.10	19.5857	7.82809	3.04317	9.79040329901147e-06	0.00299338	USP36
ENST00000337959.8	19.8149	-0.00802699	0.0690931	9.83359746398968e-06	0.00299338	PACSIN2
ENST00000263341.7	210.855	0.824637	0.225298	9.94329784542485e-06	0.00301014	IL1B
ENST00000275053.8	21.3441	8.00288	3.14094	1.00575142098329e-05	0.00302808	MMS22L
ENST00000462577.5	36.7691	-0.00981631	0.0694347	1.05634065608017e-05	0.00316097	PDCD4
ENST00000424236.5	107.799	-1.55873	0.436731	1.06136271810052e-05	0.00316097	DCTN4
ENST00000503822.2	19.2609	7.89871	3.09769	1.07480225794627e-05	0.00317917	HNRNPD
ENST00000476725.6	19.3486	7.90663	3.09841	1.07901481125078e-05	0.00317917	VPS52
ENST00000550413.2	699.849	0.602386	0.165824	1.12803886254906e-05	0.00330593	AMIGO2
ENST00000687382.1	19.1688	-0.00760364	0.0690205	1.21424226209787e-05	0.00353974	MED12
ENST00000394690.5	19.7628	7.89649	3.12021	1.22652582047073e-05	0.00355673	STX5
ENST00000355007.7	19.966	-0.00791717	0.069073	1.24796886661729e-05	0.00359997	PTPA
ENST00000678610.1	282.066	0.964421	0.267952	1.27325014748156e-05	0.00365376	MCL1
ENST00000261037.7	396.952	-0.573454	0.158611	1.31521619209102e-05	0.00375464	COL8A1
ENST00000478122.6	19.0286	-0.00772042	0.0690401	1.35010661141783e-05	0.00383437	TCTN1
ENST00000286298.5	4743.79	-0.396001	0.109532	1.37470406176282e-05	0.00388421	SLC26A2
ENST00000509849.5	18.557	7.78961	3.11008	1.52461167917931e-05	0.00428579	CPLANE1
ENST00000370894.9	18.6306	7.67334	3.06224	1.67091098832363e-05	0.00467321	FPGT
ENST00000263339.4	1044.96	0.378132	0.105877	1.75646426651677e-05	0.00488767	IL1A
ENST00000706282.1	35.2331	5.18921	2.0334	1.79190817385939e-05	0.00496124	STX2
ENST00000222482.10	308.566	0.698802	0.200337	1.86229703360864e-05	0.00513035	CPA4
ENST00000368026.11	2424.43	-0.346414	0.0969813	1.88094845161949e-05	0.00515595	F11R
ENST00000424654.5	17.9046	7.71078	3.10584	1.89977433432587e-05	0.00518178	PPP1R9A
ENST00000392830.6	33.0935	2.77912	0.81627	1.98851535783031e-05	0.0053971	MTERF2
ENST00000377893.3	287.325	0.636619	0.183135	2.06872629954929e-05	0.00557586	GPR153
ENST00000629317.2	18.5549	-0.00765795	0.0690291	2.09320036671258e-05	0.00557586	PTPRK
ENST00000441123.1	18.6102	-0.0074885	0.0690008	2.09444794971751e-05	0.00557586	BRPF3
ENST00000271064.12	1108.44	0.396718	0.112702	2.09485566890236e-05	0.00557586	TINAGL1
ENST00000682451.1	22.1274	7.75637	3.14195	2.23976312507679e-05	0.00590451	FBXO11
ENST00000652689.1	773.888	0.520026	0.151028	2.38497198807761e-05	0.00625737	DEK
ENST00000381151.5	1324.19	0.360258	0.102931	2.47584116027766e-05	0.006465	SLC5A3
ENST00000366662.8	63.6262	-0.00697974	0.0689017	2.51237341866969e-05	0.00652945	TTC13
ENST00000444061.8	307.85	0.987583	0.288381	2.53498188186208e-05	0.00655727	SMARCA4
ENST00000373709.8	2117.65	0.373723	0.107915	2.62970548417525e-05	0.00677051	SERINC2
ENST00000463836.1	1421.84	-0.329438	0.094256	2.67059279801187e-05	0.0068438	RPL22L1
ENST00000303562.9	247.394	0.675543	0.199034	2.73283921604065e-05	0.00697089	FOS
ENST00000439958.8	566.482	-0.441748	0.129442	2.90201074453985e-05	0.0073683	CPSF7
ENST00000372073.5	146.3	2.5463	0.884441	2.94241774349409e-05	0.00743662	TMEM164
ENST00000367137.4	917.995	0.359657	0.104733	3.02930118343737e-05	0.00762125	SLC41A1
ENST00000398425.7	17.5813	7.54323	3.13743	3.23854762898858e-05	0.00811065	NAPB
ENST00000673083.1	649.953	-0.718509	0.21783	3.30911450157146e-05	0.00824988	LDHA
ENST00000576863.1	17.3313	7.50965	3.12652	3.35070978054526e-05	0.00831595	ZNF213
ENST00000559158.5	49.7889	0.00638165	0.0688183	3.38119879425861e-05	0.00835399	MORF4L1
ENST00000409400.1	59.5262	0.00568808	0.0687228	3.50836165585422e-05	0.00862484	BIN1
ENST00000629879.2	41.1042	-0.0064212	0.0688275	3.52213389941654e-05	0.00862484	KAT6B
ENST00000289166.6	572.153	-0.522665	0.157001	3.5690916673049e-05	0.00870116	TENT5B
ENST00000532437.1	114.985	-1.28508	0.395814	3.66391636349109e-05	0.00887718	TNKS1BP1
ENST00000318074.9	17.103	7.45811	3.12375	3.67351551526875e-05	0.00887718	SYTL1
ENST00000331817.6	29283.4	-0.214518	0.0600469	3.72663228929538e-05	0.00896621	KRT7
ENST00000447382.6	766.82	0.555119	0.16775	3.75422514603167e-05	0.00898873	IL1RAP
ENST00000266383.10	25.582	5.24158	1.89322	3.76862024702044e-05	0.00898873	B4GALNT3
ENST00000372068.7	761.253	-0.566489	0.172957	3.9428969644872e-05	0.00936387	TMEM164
ENST00000703136.1	20.5279	7.88293	3.31866	4.23213841022944e-05	0.0100076	ZC4H2
ENST00000684778.1	55.1676	0.00516852	0.0686619	4.40261060580536e-05	0.0103663	SNAPC4
ENST00000256720.6	1095.07	-0.498094	0.153097	4.50197922943542e-05	0.0105551	LPIN1
ENST00000692281.1	213.379	-0.7188	0.222497	4.64075544366923e-05	0.0108344
ENST00000225388.9	4618.33	-0.253943	0.075385	4.83534469305199e-05	0.0112411	NUFIP2
ENST00000520687.1	423.097	0.530856	0.164	4.96126369028653e-05	0.0114853	SPARC
ENST00000276431.9	1745.01	-0.278084	0.0830429	5.05807047176838e-05	0.0116523	TNFRSF10B
ENST00000692019.1	58.8747	-0.00430899	0.0685717	5.07570101069111e-05	0.0116523	AP2M1
ENST00000543751.5	423.633	0.592244	0.184849	5.15235692971802e-05	0.0117792	MELK
ENST00000536554.5	60.693	-0.00488179	0.068629	5.34759830111527e-05	0.0121751	TOM1L1
ENST00000678703.1	61.9993	0.00697923	0.0688994	5.37175570665736e-05	0.0121797	EEF1A1
ENST00000652232.1	16.9098	7.41199	3.20418	5.39781294319597e-05	0.0121887	GPRC5C
ENST00000680192.1	16.4909	-0.00672727	0.0688816	5.76387185028747e-05	0.0129621	AMPD2
ENST00000681758.1	15.8705	-0.00659353	0.0688629	6.20976490079053e-05	0.0139081	ALS2
ENST00000264431.8	51.8619	-0.00447794	0.0685899	6.2642072960599e-05	0.0139732	RAPGEF2
ENST00000231512.5	1134.47	-0.331212	0.102311	6.30935885921938e-05	0.0140172	C5orf15
ENST00000538026.5	15.6123	-0.00653486	0.0688548	6.45326443551605e-05	0.0142248	SPARC
ENST00000285238.13	827.527	0.415526	0.130459	6.45441515673535e-05	0.0142248	ABCC3
ENST00000369230.4	212.947	-0.713158	0.22831	6.58862302270945e-05	0.0144627	PNLIPRP3
ENST00000498367.1	38.5772	-0.00703584	0.0689206	6.64324308942055e-05	0.0145247	PDCD4
ENST00000706141.1	1135.74	-0.365716	0.114547	6.77223376088143e-05	0.0147482	CHD1
ENST00000394691.7	48.0894	0.00515648	0.0686619	6.8065987279959e-05	0.0147647	PLEKHG3
ENST00000564050.6	15.7769	-0.00651198	0.068851	7.03270336621578e-05	0.0151953	PRMT7
ENST00000371122.8	17.7163	0.00668119	0.0688729	7.17531830700053e-05	0.0154429	SMARCA1
ENST00000643579.2	2510.72	0.423714	0.135212	7.38926090796169e-05	0.0158415	TPM4
ENST00000549242.1	15.2398	-0.00640832	0.0688369	7.51574204991661e-05	0.0160502	RPLP0
ENST00000509549.5	17.0783	-0.00660426	0.0688618	7.62047728792993e-05	0.016211	C22orf39
ENST00000606017.2	3729.36	-0.344445	0.108185	7.67363132431152e-05	0.0162613	CD24
ENST00000383675.6	15.0994	7.17174	3.14159	7.81769159642568e-05	0.0164447	NEPRO
ENST00000356454.5	1267.42	0.409515	0.130976	7.81988409373705e-05	0.0164447	SOWAHC
ENST00000685507.1	16.0038	-0.00629919	0.0688203	7.86700487471149e-05	0.0164809	TRIM52
ENST00000319212.9	376.252	-0.711241	0.233729	7.94910108702998e-05	0.0165898	DIS3L
ENST00000575464.5	650.54	-0.384359	0.122854	7.99549346050792e-05	0.0166237	DENND11
ENST00000395146.9	1035.08	-0.313829	0.0981562	8.0331110606825e-05	0.0166391	AFF1
ENST00000342704.11	43.6716	0.00443205	0.0685872	8.19403998354703e-05	0.0169089	CBFA2T2
ENST00000404643.5	278.488	1.11216	0.378654	8.25021009543434e-05	0.0169253	YY1AP1
ENST00000310045.9	698.884	-0.384315	0.123095	8.26342155840069e-05	0.0169253	DSEL
ENST00000311275.11	28.4051	4.53836	1.80839	8.32299817731063e-05	0.0169842	ZMYND8
ENST00000554311.2	467.834	0.762684	0.253897	8.39407261408596e-05	0.017066	BDKRB2
ENST00000575774.5	54.885	-0.00396384	0.0685424	8.59680018418618e-05	0.0174139	INTS3
ENST00000308831.7	731.124	0.368817	0.118225	8.72268107075187e-05	0.0176042	RHOD
ENST00000304141.5	2163.81	-0.293858	0.0929814	8.84529348576388e-05	0.0177865	CAVIN2
ENST00000261978.9	683.131	0.38947	0.125772	8.96917873775415e-05	0.01797	LTBP2
ENST00000341420.5	139.129	-1.04435	0.351547	9.12337456365803e-05	0.0181807	FLRT3
ENST00000679204.2	3525.5	-0.240933	0.0754573	9.17087991616665e-05	0.0181807	VCP
ENST00000311966.9	138.778	0.946163	0.315532	9.17331780289214e-05	0.0181807	GLS2
ENST00000432549.5	51.9749	0.00332183	0.0684915	9.23695295756441e-05	0.0182412	DDX39B
ENST00000674435.1	408.148	-0.954853	0.328387	9.29734784571778e-05	0.0182949	EFCAB14
ENST00000375687.10	223.439	1.11218	0.382752	9.43471009530268e-05	0.0184501	ASXL1
ENST00000245105.8	50.9569	0.00592076	0.0687533	9.44320086508182e-05	0.0184501	SH3TC1
ENST00000566463.5	14.7317	-0.00623439	0.0688128	9.51198593012116e-05	0.0185188	WWP2
ENST00000358278.7	1190.37	-0.331278	0.10642	9.5500280487028e-05	0.0185274	TPM1
ENST00000592930.5	49.9164	0.00507867	0.0686519	9.644376896217e-05	0.0185998	FHOD3
ENST00000647390.1	63.7458	3.52234	2.5536	9.6720427961877e-05	0.0185998	CTNNB1
ENST00000370401.7	17.6052	-0.00650114	0.0688457	9.68861948114666e-05	0.0185998	MAMLD1
ENST00000317827.9	833.354	-0.366512	0.119072	9.76537064246552e-05	0.018682	TACC1
ENST00000328194.8	225.616	-0.795343	0.267424	9.85636916499047e-05	0.0187909	DENND5A
ENST00000393958.7	888.492	0.374652	0.121913	9.94339537700313e-05	0.0188914	PC
ENST00000403681.7	593.952	0.416162	0.136892	0.000103102	0.0194441	HMGA2
ENST00000520847.1	14.2987	7.10505	3.18159	0.000103306	0.0194441	TRIB1
ENST00000526272.5	14.6275	-0.00616054	0.0688027	0.000103402	0.0194441	ALG9
ENST00000251993.11	46.7133	0.00517667	0.0686627	0.000106705	0.0199971	KIAA0930
ENST00000374821.9	14.483	-0.00617661	0.0688049	0.000108796	0.0202839	NRP1
ENST00000336126.6	14.206	7.09451	3.19322	0.000108972	0.0202839	PCGF5
ENST00000698693.1	14.4175	0.00614291	0.0688001	0.000109675	0.0202865	DNASE2
ENST00000427500.7	44.124	0.00553204	0.0687054	0.000109925	0.0202865	GBA1
ENST00000372764.4	616.903	0.461046	0.153747	0.000110091	0.0202865	PLAU
ENST00000613798.4	15.8934	7.24332	3.35169	0.000111512	0.02048	PDXDC1
ENST00000375201.8	67.5821	1.67146	0.577656	0.000112653	0.0206061	ATF6B
ENST00000615220.4	16.1794	7.20173	3.28878	0.000112995	0.0206061	MILR1
ENST00000369038.6	55.7122	-0.00414514	0.0685563	0.000113321	0.0206061	ADAMTSL4
ENST00000688720.1	354.498	0.636946	0.216416	0.000114511	0.020754	SULF2
ENST00000681339.1	54.9847	0.00422259	0.0685633	0.000117025	0.02114	DLAT
ENST00000471186.5	14.3835	-0.00610661	0.0687955	0.000117886	0.021226	INSIG2
ENST00000651862.1	41.058	-0.00370154	0.0685229	0.000118428	0.0212541	MFSD1
ENST00000444997.1	46.0193	-2.25559	0.826697	0.000121743	0.0217781	PDCD4
ENST00000676604.1	59.2788	-0.00410922	0.0685525	0.000125903	0.0224494	DNMT1
ENST00000532601.1	278.797	-0.70044	0.241567	0.000126438	0.0224721	FTH1
ENST00000646366.1	50.8148	0.00524762	0.0686823	0.000127632	0.0226114	CHD4
ENST00000216962.9	8765.22	-0.188198	0.0589023	0.000128532	0.0226551	PYGB
ENST00000354785.11	772.288	-0.460331	0.155991	0.000128701	0.0226551	FN1
ENST00000642928.2	1684.46	-0.291092	0.0956141	0.00012931	0.0226898	CD59
ENST00000368870.6	45.7411	-0.00632693	0.0688072	0.000130278	0.0227871	RFX5
ENST00000535889.6	226.988	0.748446	0.259422	0.000132826	0.0231592	MTR
ENST00000704673.1	55.0217	-0.00537079	0.068682	0.000133836	0.0232618	WDR37
ENST00000642395.2	42.1618	0.00565721	0.0687215	0.00013496	0.0233833	RPGR
ENST00000368738.4	459.503	0.5004	0.171548	0.000136997	0.0236197	S100A9
ENST00000261486.6	236.478	-0.62346	0.215408	0.000137182	0.0236197	EPB41L4A
ENST00000539925.5	158.979	-1.22366	0.44399	0.00014128	0.0241755	LTBR
ENST00000439986.9	197.628	-0.676692	0.235166	0.000141287	0.0241755	CCBE1
ENST00000372397.6	256.828	-0.778334	0.274746	0.000144485	0.024646	TSC22D3
ENST00000512763.5	13.9788	0.00596886	0.0687768	0.000146815	0.0249662	RASA1
ENST00000421357.5	13.8843	-0.00593559	0.0687729	0.000148088	0.0251052	VPS52
ENST00000389701.9	13.4897	0.00585074	0.0687619	0.000152027	0.025694	HAGHL
ENST00000313005.11	70.9753	1.43347	0.514375	0.000152856	0.0257551	BACE1
ENST00000425676.5	15.2782	0.00600568	0.0687791	0.00015632	0.026193	FANCG
ENST00000612916.3	62.3019	-0.00428968	0.0685678	0.000156406	0.026193	ARHGAP27
ENST00000295566.8	156.363	-1.34199	0.479798	0.00015824	0.0264198	YY1AP1
ENST00000521569.1	92.3402	1.4027	0.511417	0.000158931	0.026455	SPARC
ENST00000474190.1	16.3016	7.25206	3.39815	0.000162878	0.0269993	CASC3
ENST00000361381.2	10744.4	-0.31011	0.105264	0.000163181	0.0269993	MT-ND4
ENST00000409544.5	15.0413	7.0327	3.38449	0.000163865	0.0270314	ZNF638
ENST00000415136.6	593.115	0.36549	0.125981	0.000171174	0.0281527	DDOST
ENST00000368332.7	15.5343	-0.00595622	0.0687726	0.000175441	0.0287687	TRMT11
ENST00000490843.6	58.7636	0.0036334	0.0685134	0.000176901	0.028866	DEDD
ENST00000547291.1	234.899	0.61474	0.218648	0.000177082	0.028866	DUSP6
ENST00000542783.5	915.818	0.488873	0.173302	0.000179323	0.029145	TIPARP
ENST00000642276.1	294.028	-0.858861	0.316373	0.00018431	0.0297708	GMPR2
ENST00000492221.5	44.6427	-0.00444078	0.0685851	0.000184326	0.0297708	VARS2
ENST00000557026.5	48.4383	-0.00348237	0.0685037	0.000184794	0.0297708	NEK9
ENST00000689134.1	16.6252	7.26614	3.44131	0.000187703	0.0301512	CNTRL
ENST00000681536.1	54.3651	-0.00354902	0.0685079	0.000190489	0.0304959	DYNC1H1
ENST00000368069.7	475.529	-1.01146	0.388789	0.000190956	0.0304959	COPA
ENST00000674111.1	59.8703	-0.00444272	0.0685818	0.000193239	0.0306841	MLH1
ENST00000378024.9	20873.8	-0.195183	0.0616157	0.000193756	0.0306841	AHNAK
ENST00000248070.10	47.7846	-0.00577714	0.0687343	0.000193805	0.0306841	EPS15L1
ENST00000527194.5	52.9889	-0.00343054	0.0684986	0.000196955	0.0310284	GRINA
ENST00000366930.9	312.447	0.560961	0.201768	0.000197106	0.0310284	TGFB2
ENST00000451997.6	63.6433	0.00492126	0.0686293	0.000201503	0.0315613
ENST00000435788.1	55.0869	-0.00367419	0.068517	0.000202028	0.0315613	GNL1
ENST00000504594.5	45.5563	-0.00311088	0.0684783	0.000202209	0.0315613	PRELID1
ENST00000361991.6	37.8015	0.00557623	0.0687114	0.000203975	0.0316787	CSNK1G3
ENST00000544162.5	42.1827	0.00402048	0.0685472	0.000204111	0.0316787	WWP2
ENST00000683419.1	15.413	6.97762	3.474	0.000205092	0.0317414	RAB18
ENST00000673636.2	14.098	0.00576368	0.0687494	0.000209184	0.0322841	CUL2
ENST00000674199.1	195.765	-1.05729	0.406331	0.000217526	0.0334777	LPIN1
ENST00000395218.3	236.488	0.837357	0.31335	0.000219438	0.0336104	PTK2
ENST00000301653.9	449.881	-0.407414	0.146014	0.000219639	0.0336104	KRT16
ENST00000461722.1	13.1305	-0.00567021	0.0687391	0.000220218	0.0336104	PRR14L
ENST00000646394.1	142.304	-0.808102	0.298765	0.00022508	0.0342576	PANK2
ENST00000620366.4	163.972	-1.2043	0.47056	0.000226463	0.034373	KIAA1191
ENST00000577615.5	12.7154	0.00558893	0.0687292	0.000229943	0.0347545	C17orf80
ENST00000532968.1	13.275	-0.00567823	0.0687397	0.000230238	0.0347545	RBM4
ENST00000429976.5	13.3123	-0.00570557	0.0687432	0.000231593	0.0348636	TRANK1
ENST00000681313.1	41.1705	-0.00440034	0.0685819	0.000234241	0.0351662	AMMECR1L
ENST00000671962.1	12.9474	-0.00562787	0.068734	0.000237572	0.0354196	STING1
ENST00000616021.2	50.5096	0.00407793	0.0685507	0.000238193	0.0354196	ARHGAP27
ENST00000319540.9	629.687	0.420919	0.152921	0.000238284	0.0354196	SCD5
ENST00000674757.1	28.2188	-0.00736746	0.0689673	0.000238501	0.0354196	INF2
ENST00000416961.6	12.8761	-0.00559298	0.0687297	0.00024039	0.0356042	TMEM70
ENST00000618918.4	319.861	0.758972	0.287452	0.000243247	0.0359308	BTBD3
ENST00000350878.9	1314.63	0.269544	0.0941827	0.000245177	0.036119	MAP4K4
ENST00000677079.1	56.1198	-0.00428822	0.0685675	0.000245934	0.0361339	IDE
ENST00000319481.8	311.688	-0.647641	0.243105	0.000247454	0.0362606	OSBPL1A
ENST00000323224.7	12.6792	0.00555685	0.068725	0.000248837	0.0363435	TYMS
ENST00000557575.5	40.9009	-0.00406974	0.0685514	0.000249339	0.0363435	KLC1
ENST00000649290.1	13.6729	0.00574738	0.0687472	0.000251355	0.0365407	TP73-AS1
ENST00000468623.6	47.4176	-0.00377431	0.068525	0.000252157	0.0365608	GNB4
ENST00000392446.10	310.58	-0.59282	0.221709	0.000254403	0.0367897	CANT1
ENST00000684407.1	13.2871	6.77863	3.37957	0.00025776	0.0371775	ERCC2
ENST00000673058.2	38.8262	-0.00524041	0.0686708	0.000259261	0.0372963	CEP290
ENST00000519510.5	42.4395	-0.00322281	0.0684849	0.000260659	0.0373027	PLAT
ENST00000503197.5	48.5166	-0.00441459	0.0685816	0.00026324	0.0375745	MBD4
ENST00000522699.2	59.6755	-0.0039859	0.0685391	0.000264892	0.0377126	RAD21
ENST00000678952.1	43.9967	-0.00493668	0.0686358	0.000270624	0.0384293	ITGB1
ENST00000545294.5	3860.79	-0.311051	0.112113	0.000272067	0.0385285	UHMK1
ENST00000510092.5	83.266	1.28226	0.495418	0.000272876	0.0385285	ANAPC4
ENST00000641023.2	596.425	0.352	0.128049	0.000273618	0.0385285	PHGDH
ENST00000690025.1	53.0234	0.00290107	0.0684652	0.00027412	0.0385285	CCDC18
ENST00000376454.8	47.7565	0.00455439	0.068595	0.000275267	0.0385913	KIAA1217
ENST00000634349.1	52.14	0.0034765	0.0685021	0.00027802	0.0388472	EXOC7
ENST00000506278.5	13.4303	-0.00566025	0.0687367	0.000278502	0.0388472	PRIMPOL
ENST00000308385.6	175.986	0.998662	0.390831	0.000280891	0.0390815	DUSP6
ENST00000264908.11	2015.32	-0.253723	0.0901601	0.000282633	0.0392248	ANXA3
ENST00000172229.8	37.1764	1.84163	0.713192	0.000283828	0.0392638	NGFR
ENST00000415568.2	12.8991	6.72821	3.38072	0.000284339	0.0392638	TCEAL4
ENST00000533093.5	49.1374	-0.0043583	0.0685762	0.000285085	0.0392683	NRBP2
ENST00000619613.4	203.269	-0.623564	0.236895	0.000287211	0.0394356	ARHGEF10
ENST00000474211.1	228.533	0.573033	0.216002	0.000287731	0.0394356	STK17A
ENST00000636712.1	389.386	0.437144	0.163613	0.000297561	0.0406817	SERPINA1
ENST00000358531.9	489.034	-0.463451	0.17502	0.000300242	0.0408455	ARHGAP19
ENST00000354416.7	34.8045	-0.00487375	0.0686318	0.000301283	0.0408862	SEPTIN6
ENST00000703397.1	181.47	-1.44071	0.636666	0.000308022	0.0415474	PPP2R1A
ENST00000575251.5	12.3531	-0.0054132	0.0687082	0.000308237	0.0415474	CYB5D2
ENST00000561896.1	31.4851	-0.00527065	0.0686767	0.000308579	0.0415474	MSLN
ENST00000612199.4	52.4568	-0.00377266	0.0685233	0.000309172	0.0415474	SRGAP2B
ENST00000613122.5	120.158	0.872015	0.338022	0.000310593	0.0416368	CTDP1
ENST00000292246.8	177.834	-0.0397504	0.0862888	0.000315755	0.0422261	ANO10
ENST00000394872.6	49.7461	-0.00282883	0.0684608	0.000318443	0.0424379	COL4A6
ENST00000513008.5	44.4453	-0.00447974	0.0685878	0.000318879	0.0424379	FIP1L1
ENST00000652259.1	50.7419	0.00271358	0.0684533	0.000323968	0.0430112	TAP2
ENST00000338144.8	48.6626	-0.00297901	0.0684695	0.00032476	0.0430128	ENOX2
ENST00000416247.4	460.664	0.510584	0.196919	0.000327081	0.0430691	SMIM13
ENST00000676098.1	53.2811	-0.00293646	0.0684668	0.00032747	0.0430691	PAFAH1B1
ENST00000409957.5	590.747	-0.361406	0.13524	0.000327531	0.0430691	PREPL
ENST00000375840.9	45.4844	-0.00397506	0.068542	0.000328482	0.0430913	STRADA
ENST00000370223.7	59.7055	0.0042756	0.0685655	0.000334518	0.04366	LZTS2
ENST00000396516.6	51.6269	-0.00494805	0.0686337	0.000334895	0.04366	ZC3H7A
ENST00000695960.1	43.5329	-0.00342441	0.0684987	0.000335194	0.04366	AFTPH
ENST00000361545.9	304.427	0.565556	0.219492	0.000337271	0.0438269	CLIP2
ENST00000541110.5	90	-0.035817	0.0827042	0.000339444	0.0438929	TRERF1
ENST00000360409.7	150.705	-0.0406901	0.0872113	0.000339669	0.0438929	NRP2
ENST00000295400.11	1037.91	0.329499	0.123103	0.000340807	0.0438929	TGFA
ENST00000368199.8	48.1704	0.00373968	0.068522	0.000341665	0.0438929	SH2D2A
ENST00000416600.6	114.431	1.74557	0.802117	0.000341762	0.0438929	MAVS
ENST00000520992.6	417.698	-0.454386	0.174224	0.000344569	0.0441505	RAD21
ENST00000382848.5	237.47	0.548944	0.212866	0.000348184	0.0444998	GJB2
ENST00000681226.1	12.5715	0.00545101	0.0687117	0.00034891	0.0444998	ALG11
ENST00000679405.1	43.0678	1.74874	0.70225	0.000350658	0.044614	CUL4B
ENST00000358771.5	13.3612	0.00546247	0.0687117	0.000351425	0.044614	SIRPA
ENST00000326685.11	1315.72	-0.380851	0.145549	0.000353091	0.0447224	ABLIM3
ENST00000440126.7	25.4379	-0.0111172	0.0697062	0.000354825	0.044839	APP
ENST00000484447.6	313.396	0.550157	0.214858	0.000356132	0.0449012	USP24
ENST00000319211.5	243.425	0.672295	0.266256	0.000358873	0.0451144	F2R
ENST00000374315.1	795.973	0.311402	0.116007	0.000359461	0.0451144	SELENON
ENST00000420578.7	90.0798	1.4036	0.5828	0.000361254	0.0452364	CYB561D1
ENST00000533706.5	44.639	-0.00382422	0.0685296	0.00036444	0.0455319	CEP164
ENST00000684525.1	154.134	-0.0274755	0.0765295	0.000365796	0.0455979	ZNF761
ENST00000679107.1	36.2394	-0.0166048	0.0713303	0.000368407	0.0457955	PPIG
ENST00000370626.4	1881.7	-0.227587	0.081498	0.000369043	0.0457955	AVPI1
ENST00000298569.9	739.766	-0.359029	0.137033	0.000371622	0.0460118	KIAA1191
ENST00000477334.1	48.5565	-0.00359385	0.0685095	0.000372542	0.0460223	RBM39
ENST00000358901.11	3488.87	-0.26713	0.0985974	0.000379244	0.0466161	VCP
ENST00000395587.5	379.584	-0.503272	0.198018	0.000379741	0.0466161	EIF3C
ENST00000361665.7	1162.85	-0.359707	0.137539	0.000379887	0.0466161	NFE2L1
ENST00000471660.5	22.4589	3.94809	2.05795	0.00038201	0.0466819	CHMP2B
ENST00000681102.1	31.8936	-0.00436528	0.0685809	0.000382118	0.0466819	MTR
ENST00000630249.1	12.2976	-0.00532947	0.0686975	0.000383006	0.046687	PRXL2B
ENST00000677439.1	40.8526	-0.00271921	0.0684557	0.000386771	0.0470418	GBF1
ENST00000416314.5	53.2817	-0.0037584	0.0685223	0.000396491	0.0481177	ELAPOR2
ENST00000253031.6	32.0044	0.00413146	0.0685588	0.000398404	0.0481916	YIPF2
ENST00000360772.7	11.9425	0.00528203	0.0686923	0.000398849	0.0481916	MYLK
ENST00000519234.5	606.582	-0.56308	0.226301	0.000402225	0.0484932	ASPH
ENST00000379957.9	12.9561	-0.00529199	0.0686921	0.000403948	0.0485061	LETM2
ENST00000498077.6	50.4224	-0.00395257	0.0685387	0.000405384	0.0485061	XRN1
ENST00000680395.1	12.9097	-0.00540078	0.0687049	0.00040566	0.0485061	ACSL3
ENST00000522684.5	29.7095	-0.0169028	0.0714465	0.000405854	0.0485061	PTK2
ENST00000326427.11	435.766	0.388627	0.150679	0.000408077	0.0486663	ITM2C
ENST00000322875.8	38.1106	0.00355073	0.0685092	0.00041248	0.0489339	CD46
ENST00000458062.3	872.547	-0.393761	0.154604	0.000413247	0.0489339	HSPA1B
ENST00000508065.7	55.2185	-0.00385132	0.0685285	0.000414198	0.0489339	GTF2H2B
ENST00000680710.1	688.823	-0.335305	0.128825	0.000414728	0.0489339	ASPM
ENST00000324219.9	37.3243	0.00268105	0.0684533	0.000414762	0.0489339	MAP4K4
ENST00000262304.9	388.183	0.865041	0.369012	0.000416095	0.0489863	PKD1
ENST00000650952.1	40.0722	0.00388018	0.0685344	0.0004176	0.0490491	MXI1
ENST00000695651.1	29.3375	-0.0196585	0.0725197	0.000418409	0.0490491	C3
ENST00000654013.1	11.8607	-0.00522059	0.0686855	0.000421661	0.04928	FAN1
ENST00000471278.5	48.7962	-0.00334619	0.068492	0.000422167	0.04928	ZNF322
ENST00000649644.1	51.7721	0.00257877	0.0684472	0.000424707	0.0494716	CNOT6L
ENST00000578698.1	11.7866	-0.00521856	0.0686854	0.000426186	0.0495034	PTPRM
ENST00000593945.6	48.2022	-0.00357037	0.0685081	0.000427958	0.0495034	TEAD2
ENST00000695571.2	11.5956	0.00518387	0.0686812	0.000428397	0.0495034	NUP58
ENST00000409304.6	617.618	0.612841	0.251482	0.000428972	0.0495034	SERPINE2
ENST00000491117.5	175.87	-0.0428084	0.0893705	0.000429472	0.0495034	GNA12
ENST00000472778.6	69.1559	-0.00954319	0.0693455	0.000435013	0.0500374	HNRNPK
ENST00000477812.2	50.318	-0.00294373	0.0684671	0.000438539	0.050258	ACTB
ENST00000613923.6	37.2727	0.00571532	0.0687258	0.000439588	0.050258	POLD1
ENST00000389658.4	27.9248	0.00443644	0.0685889	0.000439702	0.050258	LAMA1
ENST00000371744.5	42.2493	0.00290872	0.0684656	0.000442031	0.050258	ZNFX1
ENST00000503732.1	38.8818	-0.00380859	0.0685292	0.00044233	0.050258	SIL1
ENST00000372004.7	855.945	0.353159	0.137694	0.000442404	0.050258	NCOA3
ENST00000447866.5	1697.63	-0.278345	0.10544	0.000446955	0.0506268	FDPS
ENST00000382384.6	57.2723	-0.00268909	0.0684529	0.000447488	0.0506268	WIPI2
ENST00000680181.1	131.928	0.00184257	0.068423	0.000450116	0.0508197	AKAP9
ENST00000398868.8	4206.92	-0.261097	0.098555	0.000458745	0.0516881	ATL3
ENST00000529543.5	12.0966	-0.00526894	0.0686906	0.000463271	0.0520915	TBRG1
ENST00000674731.1	41.8418	-0.0034796	0.068503	0.000465449	0.0521664	GPSM2
ENST00000694951.1	11.5964	-0.00534477	0.0687002	0.000465831	0.0521664	IL17RA
ENST00000395860.7	34.248	-0.0048185	0.068631	0.000468804	0.0523408	VCPKMT
ENST00000424393.5	11.2557	0.00508275	0.0686702	0.000470409	0.0523408	TOP3B
ENST00000358171.8	2184.29	0.261102	0.0987328	0.000471594	0.0523408	SERPINH1
ENST00000648303.1	43.5855	-0.00381459	0.068528	0.000471637	0.0523408	LMBRD1
ENST00000474486.5	45.9836	0.00427471	0.0685676	0.000472137	0.0523408	TOMM40L
ENST00000317402.11	389.492	0.531577	0.217427	0.00047479	0.0525291	GEN1
ENST00000245479.3	136.118	0.769066	0.318504	0.000477737	0.0527492	SOX9
ENST00000596288.7	3143.12	-0.18545	0.0664451	0.000485071	0.0534519	MCM3
ENST00000340694.8	41.866	0.00259333	0.0684487	0.000487349	0.0535365	PPP1R9A
ENST00000524631.5	28.1814	-0.00500468	0.068647	0.000487782	0.0535365	RNPC3
ENST00000354600.10	852.167	0.318328	0.125283	0.000490453	0.0537227	TP63
ENST00000555049.5	11.4807	-0.00511505	0.0686737	0.000496869	0.0543175	CCNK
ENST00000645088.1	42.3133	0.0028733	0.0684635	0.000499107	0.054454
ENST00000373313.3	171.126	-0.640962	0.266082	0.000504364	0.0549189	MAFB
ENST00000565987.5	12.5316	0.00524166	0.068686	0.000507335	0.0551334	NUBP2
ENST00000382366.7	49.8711	-0.00314915	0.0684785	0.000511562	0.0554587	RALGAPA1
ENST00000395749.7	59.0025	1.3195	0.560586	0.000512341	0.0554587	CAMK2B
ENST00000407977.7	19.4045	0.00614448	0.0687894	0.00051782	0.0558342	RNF43
ENST00000473176.1	11.1428	0.00504291	0.0686658	0.000518617	0.0558342	TOX4
ENST00000378288.8	11.4727	4.89982	2.17614	0.000518851	0.0558342	TP73
ENST00000414700.7	129.835	1.22167	0.546139	0.00053146	0.0570796	SHMT2
ENST00000257189.5	2488.03	-0.281297	0.10994	0.000538648	0.0576044	DSG3
ENST00000464525.5	47.2602	-0.00350968	0.0685033	0.000539027	0.0576044	POLR2J3
ENST00000289495.7	11.4894	-0.00509966	0.0686718	0.000539483	0.0576044	PPP1R9A
ENST00000699275.1	41.1127	0.00440042	0.0685817	0.000546089	0.0581675	SEC61A1
ENST00000576544.6	1278.3	0.670038	0.293351	0.000546868	0.0581675	ACTG1
ENST00000402119.9	39.8335	0.00544908	0.0686913	0.000550651	0.0584571	CYP4F11
ENST00000526691.5	2265.79	0.330273	0.133586	0.000556796	0.0589398	TXNRD1
ENST00000472024.3	38.9767	-0.00304375	0.0684739	0.000559906	0.0589398	CHMP2B
ENST00000496559.6	30.8976	0.00560962	0.0687157	0.00056021	0.0589398	LRIG1
ENST00000545648.2	53.3532	0.00375892	0.0685215	0.000560882	0.0589398	SARAF
ENST00000379792.6	53.5222	0.00553328	0.0686976	0.000562262	0.0589398	HERPUD1
ENST00000394221.3	11.3078	0.00499372	0.0686595	0.0005636	0.0589398	DHFR2
ENST00000454773.5	35.0029	-0.00382981	0.0685317	0.000564748	0.0589398	FLOT1
ENST00000612948.4	58.7603	0.00334033	0.0684919	0.000564826	0.0589398	BROX
ENST00000366554.3	782.759	-0.33351	0.134446	0.000568071	0.0590914	OPN3
ENST00000680703.1	42.089	-0.00495439	0.0686359	0.000569432	0.0590914	AKAP8L
ENST00000695776.1	38.7692	-0.00289449	0.0684651	0.000569496	0.0590914	ZNF185
ENST00000645339.1	12.8107	0.00528971	0.0686908	0.000570716	0.0591066	MSH2
ENST00000541300.5	33.5182	0.00362631	0.0685148	0.000573388	0.059272	ARMC10
ENST00000503088.1	12.1962	0.00508609	0.0686687	0.000579172	0.0597407	LIFR
ENST00000520064.2	12.2054	-0.00520016	0.0686817	0.000580091	0.0597407	LARP4
ENST00000599227.5	11.8604	0.00507139	0.0686675	0.000582459	0.0598726	ZNF544
ENST00000396713.6	23.1217	0.00580054	0.0687427	0.000587178	0.0602454	ZDHHC4
ENST00000276500.4	20.8586	3.70472	2.41609	0.000591561	0.060482	RGS20
ENST00000424629.5	38.141	0.00312974	0.0684793	0.00059168	0.060482	ZNF561
ENST00000229251.7	24.4971	-0.00527134	0.0686781	0.000601853	0.0614079	COPS7A
ENST00000465902.2	47.1316	0.00251943	0.0684441	0.000603454	0.0614575	USP19
ENST00000331825.11	7732.2	0.347342	0.144036	0.000611824	0.0620094	FTL
ENST00000699766.1	11.4879	-0.00502985	0.0686637	0.000612054	0.0620094	PMS2
ENST00000291901.12	11.1116	-0.00497956	0.0686587	0.000613167	0.0620094	TNNT1
ENST00000353739.8	327.678	0.483948	0.204719	0.000613508	0.0620094	RNF38
ENST00000550445.5	11.209	0.00502516	0.0686633	0.000614501	0.0620094	TMBIM6
ENST00000643860.1	48.5048	-0.00192442	0.0684214	0.000616658	0.0621134	TWNK
ENST00000311852.11	1292.87	0.244804	0.0953846	0.000618073	0.0621423	MMP14
ENST00000326577.9	593.466	0.826515	0.381608	0.000621149	0.0623235	TNFRSF12A
ENST00000543470.5	47.1102	0.00369347	0.0685176	0.000622138	0.0623235	RPS6KC1
ENST00000373672.8	249.648	0.619544	0.267759	0.00062401	0.0623976	COL16A1
ENST00000504176.6	13.2423	0.00523839	0.0686839	0.000627518	0.0626347	ALPK1
ENST00000337910.10	41.0469	-0.00329166	0.0684896	0.000630736	0.0627493	RHOBTB1
ENST00000680432.1	43.581	-0.00225339	0.068433	0.000631672	0.0627493	SIRT5
ENST00000317221.11	43.8017	-0.00279752	0.068459	0.000634065	0.0627493	ZNF559
ENST00000678676.1	268.652	0.765389	0.34184	0.000635228	0.0627493	PLAT
ENST00000361739.1	10506.8	-0.164146	0.0592456	0.000635236	0.0627493	MT-CO2
ENST00000315422.9	34.6915	-0.00333536	0.0684931	0.000637043	0.0627493	MEN1
ENST00000368198.7	24.277	-0.00677538	0.0688738	0.00063869	0.0627493	SH2D2A
ENST00000498545.5	11.588	-0.00506775	0.0686676	0.000640136	0.0627493	TSN
ENST00000373192.4	363.554	-0.539397	0.233289	0.000640295	0.0627493	UNC5B
ENST00000637904.1	58.8951	0.00483588	0.068617	0.00064119	0.0627493	ARID1B
ENST00000589126.5	11.9105	0.00503195	0.0686628	0.000641194	0.0627493	PRKCSH
ENST00000692632.1	30.8509	0.00379672	0.0685296	0.000646744	0.0631802	PRMT7
ENST00000308108.9	471.562	0.40942	0.172457	0.00065243	0.0635884	CCNE2
ENST00000522948.5	887.132	0.282384	0.112865	0.00065323	0.0635884	RHOBTB2
ENST00000535459.5	47.1766	-0.0018944	0.0684204	0.0006597	0.0640435	SOD2
ENST00000361899.2	9435.3	-0.186232	0.0703017	0.00066023	0.0640435	MT-ATP6
ENST00000578674.5	10.9619	0.00495917	0.0686563	0.00066524	0.064416	LRRC37B
ENST00000675052.1	33.1346	0.00434591	0.0685789	0.000676913	0.0652116	ELP1
ENST00000624776.4	51.5197	-0.00280227	0.0684588	0.000677644	0.0652116	ZNF518A
ENST00000565716.1	10.8258	-0.00490205	0.0686506	0.00067819	0.0652116	TEDC2
ENST00000689097.1	10.946	-0.00490986	0.0686511	0.000680426	0.0652461	RAF1
ENST00000361530.11	106.674	0.916422	0.40964	0.00068184	0.0652461	CNKSR1
ENST00000512261.5	10.8797	0.00491546	0.0686514	0.000682101	0.0652461	CCDC112
ENST00000382745.9	211.979	0.796626	0.359939	0.00068467	0.0653783	CLCN7
ENST00000579645.5	59.8112	0.00526157	0.0686626	0.000696117	0.0663563	USP22
ENST00000677767.1	11.104	-0.00495303	0.0686554	0.000710984	0.0676564	EIF3I
ENST00000321556.5	728.769	-0.393345	0.168475	0.000714782	0.0679006	PINK1
ENST00000574954.5	10.5437	0.00483299	0.068643	0.000722133	0.0684808	ARRB2
ENST00000560721.6	37.6768	0.00364937	0.0685155	0.000730285	0.0691349	ZEB1
ENST00000648167.1	1178.88	0.290002	0.119474	0.000734185	0.069158	HTRA1
ENST00000341049.7	10108.1	-0.245394	0.097891	0.000734195	0.069158	CAV1
ENST00000261847.7	42.2461	-0.00362517	0.068513	0.000734295	0.069158	SECISBP2L
ENST00000436790.6	82.1875	1.01479	0.460318	0.000736584	0.0692552	SEC31A
ENST00000487070.5	25.9694	0.00438601	0.0685831	0.00074118	0.0695003	KANSL3
ENST00000409441.5	10.6808	-0.00481574	0.0686412	0.000741714	0.0695003	LIMS1
ENST00000268942.12	41.9282	-0.00328023	0.0684876	0.000743261	0.0695271	C17orf80
ENST00000436978.5	28.216	-0.00507184	0.0686527	0.000746755	0.0697355	PTPN13
ENST00000367470.8	10.6717	0.00483403	0.0686426	0.000756379	0.0705147	ODR4
ENST00000285279.10	392.116	0.399679	0.171895	0.000760532	0.0706651	VOPP1
ENST00000437932.5	51.3742	2.29672	1.82953	0.000760557	0.0706651	PDLIM5
ENST00000675202.1	10.9294	-0.00486607	0.068646	0.000762329	0.0707105	PAFAH1B1
ENST00000411411.1	10.6534	-0.00482993	0.0686427	0.000777295	0.0719768	SLC41A2
ENST00000524270.6	10.5884	-0.004922	0.0686527	0.000778593	0.0719768	SPSB2
ENST00000317216.3	55.8971	1.24127	0.57249	0.000783431	0.0722338	EGR3
ENST00000683459.1	40.6396	-0.00287618	0.0684632	0.000783996	0.0722338	LRPPRC
ENST00000673283.1	46.501	0.00417587	0.0685571	0.000785396	0.072242	ATXN2
ENST00000584307.5	29.9524	0.00590287	0.0687497	0.000790534	0.0725473	YES1
ENST00000680793.1	49.4809	0.00233345	0.0684383	0.000791349	0.0725473	ALG11
ENST00000367178.8	38.9829	0.00423889	0.0685672	0.000792853	0.0725645	SCAF8
ENST00000431736.6	24.4976	0.00479091	0.0686254	0.000796172	0.0727474	UBE4A
ENST00000204961.5	680.942	0.309331	0.1306	0.00080151	0.0729388	EFNB1
ENST00000597184.5	10.3521	0.00475877	0.0686351	0.00080168	0.0729388	KCNN4
ENST00000323798.8	1078.71	-0.275278	0.11395	0.000802238	0.0729388	GYS1
ENST00000676448.1	30.6488	-0.00516534	0.0686645	0.000806912	0.0732273	CEP290
ENST00000405785.5	724.014	-0.310013	0.131235	0.000808069	0.0732273	MIOS
ENST00000305997.8	1116.38	-0.258388	0.105172	0.000816305	0.0738521	MBOAT2
ENST00000680926.1	29.1224	0.00586967	0.0687459	0.000821791	0.0742266	SCARB1
ENST00000633436.1	40.206	-0.00330474	0.0684895	0.000823222	0.0742341	NOMO1
ENST00000617429.5	250.851	0.528315	0.238208	0.000826083	0.0743705	ZNHIT3
ENST00000458234.5	41.7449	0.00315669	0.0684799	0.000831135	0.0746818	NCOR2
ENST00000261416.12	1069.67	-0.28921	0.121575	0.000832253	0.0746818	HEXB
ENST00000485396.5	24.7161	-0.0046471	0.068609	0.000837503	0.0750308	ARMC8
ENST00000373670.5	173.457	-0.0426873	0.089039	0.000845243	0.0756012	RC3H2
ENST00000355946.7	31.1146	0.00254546	0.0684463	0.000852092	0.0760903	SH3PXD2A
ENST00000488683.1	48.0493	-0.00253269	0.0684446	0.00085514	0.0762389	CLIC4
ENST00000588183.5	44.488	-0.00320216	0.0684827	0.000857893	0.0763417	HDHD2
ENST00000643257.2	2241.15	0.263216	0.108617	0.000861332	0.0763417	TCOF1
ENST00000646122.1	45.4153	0.0026221	0.0684493	0.000861802	0.0763417	DDX3X
ENST00000392692.8	988.401	-0.310098	0.132581	0.000861836	0.0763417	ECT2
ENST00000395346.6	39.0745	-0.00327105	0.0684878	0.000867958	0.0767606	PIGS
ENST00000469139.2	125.156	-0.735836	0.345254	0.000872645	0.0769501	DAG1
ENST00000376834.8	949.934	0.408618	0.182103	0.000872894	0.0769501	CARNMT1
ENST00000354371.7	832.683	-0.318376	0.138004	0.000876676	0.0771586	COPS8
ENST00000452060.7	38.5338	0.00351985	0.0685066	0.00087832	0.0771586	DAG1
ENST00000474036.1	12.1107	-0.00489142	0.0686463	0.000880655	0.0771586	FN1
ENST00000389698.7	366.283	0.509183	0.232004	0.00088086	0.0771586	RALGAPA1
ENST00000679757.1	20.0468	3.45069	2.48827	0.000882266	0.077159	WDR62
ENST00000696641.1	28.9865	0.00331796	0.0684932	0.000891579	0.07785	FANCM
ENST00000584436.7	31.3819	-0.00370048	0.0685208	0.000894498	0.0779033	BAHCC1
ENST00000679210.1	18.7096	-0.0053498	0.0686892	0.000895017	0.0779033	PITRM1
ENST00000333151.5	1261.9	0.254155	0.104808	0.000899724	0.0781894	H2AC14
ENST00000571816.5	23.6919	0.00674924	0.0688678	0.000901197	0.0781941	RNF167
ENST00000372938.10	263.837	-0.504999	0.230829	0.000904071	0.0783201	CIZ1
ENST00000572085.5	34.5547	0.00358103	0.0685107	0.000913344	0.0789992	TP53BP1
ENST00000303088.9	31.7607	0.00336886	0.0684958	0.000915637	0.0790735	RFXANK
ENST00000405801.2	39.9868	-0.00241795	0.0684389	0.000918292	0.0791786	FSCN1
ENST00000454233.6	28.0837	-0.003425	0.068501	0.000921018	0.0792896	DDX39A
ENST00000589176.1	10.1204	0.00467476	0.0686264	0.000928843	0.0797141	PHF12
ENST00000585291.5	29.8429	-0.0045221	0.0685944	0.00093218	0.0798761	NFE2L1
ENST00000538886.5	29.4637	0.00320284	0.0684852	0.000939209	0.080101	GGA3
ENST00000393725.6	265.398	0.612345	0.289085	0.000939532	0.080101	KIAA1191
ENST00000569874.2	44.4279	-0.00399059	0.0685407	0.000939903	0.080101	TBC1D24
ENST00000320159.2	10.6771	0.00477237	0.0686359	0.00094062	0.080101	ZNF48
ENST00000249075.4	161.3	0.612674	0.286768	0.000943068	0.0801855	LIF
ENST00000392055.8	690.183	-0.30606	0.133323	0.000952143	0.0808324	PID1
ENST00000557159.5	10.3661	0.00465773	0.068624	0.000959769	0.0813545	APEX1
ENST00000582171.6	23.6367	-0.00517253	0.0686663	0.000963715	0.0815634	PNPO
ENST00000249005.3	32.8356	-0.00267987	0.0684698	0.000973093	0.0822308	A4GALT
ENST00000677048.1	11.3059	-0.00477496	0.0686349	0.00097978	0.0826691	RPL13A
ENST00000680475.1	35.3057	-0.00246045	0.0684418	0.00098831	0.0832613	ACSL3
ENST00000535642.5	38.611	-0.00382217	0.0685279	0.000995202	0.0836656	ZNF239
ENST00000374011.6	56.7992	-0.0042349	0.0685588	0.000996146	0.0836656	AHDC1
ENST00000429175.7	36.032	-0.002972	0.0684684	0.00100172	0.0840055	FLI1
ENST00000330722.7	20305.1	-0.223648	0.092149	0.00101154	0.0847007	KRT6A
ENST00000535557.5	10.3399	0.00467761	0.0686262	0.00101982	0.0852641	ERCC5
ENST00000688199.1	76.1732	-0.0255715	0.0753538	0.00102449	0.0853949	AFG3L2
ENST00000392550.8	84.3954	1.00289	0.496304	0.00102516	0.0853949	LLGL2
ENST00000546191.5	37.4361	0.00357569	0.0685107	0.00102676	0.0853949	NEK6
ENST00000466641.5	24.5503	0.00430506	0.0685753	0.00102758	0.0853949	TMEM237
ENST00000451964.5	43.6298	-0.00271595	0.0684533	0.00102931	0.0854093	CSNK1E
ENST00000357440.7	39.6291	-0.00353789	0.0685062	0.00103416	0.0856833	SLC29A2
ENST00000366668.7	24.795	-0.00394966	0.0685438	0.00104055	0.0860829	COG2
ENST00000690108.1	42.8185	-0.00244425	0.0684399	0.0010475	0.0865283	GGCX
ENST00000704746.1	26.5749	0.00332684	0.0684939	0.00105026	0.0866256	UBTF
ENST00000681629.1	20.6038	2.18417	1.1242	0.00105577	0.0869507	ATAD1
ENST00000419121.6	26.8711	-0.00323099	0.0684876	0.00106577	0.0876426	BSDC1
ENST00000579695.5	33.8192	-0.00235704	0.068437	0.00106739	0.0876452	ORMDL3
ENST00000683590.1	24.9067	0.00371385	0.0685237	0.00107529	0.0880081	LRPPRC
ENST00000650274.1	30.2791	-0.00328477	0.0684907	0.00107622	0.0880081	VPS36
ENST00000478293.1	10.2345	-0.00464162	0.0686228	0.0010766	0.0880081	MKI67
ENST00000393394.5	6321.24	0.205039	0.083591	0.0010833	0.0884243
ENST00000559386.2	10.2763	-0.00461677	0.0686202	0.00109179	0.0889856	ETFA
ENST00000456883.7	34.489	0.00379791	0.0685274	0.0010935	0.0889935	GOLGA3
ENST00000321256.10	1032.25	-0.287538	0.127299	0.00109689	0.0891376	NCBP2
ENST00000695526.1	33.6717	-0.00453984	0.0685944	0.0010998	0.0892424	PCNT
ENST00000640053.1	10.6228	0.00460751	0.0686179	0.00111001	0.0899388	PLSCR3
ENST00000545314.5	126.861	0.00142085	0.0684071	0.00111266	0.0900207	AK4
ENST00000593513.1	65.2255	0.00359965	0.0685066	0.0011185	0.0903608	AXL
ENST00000347230.9	262.961	-0.783773	0.408849	0.00112059	0.0903972	ZFYVE26
ENST00000266671.10	42.4523	0.00590664	0.0687458	0.00112315	0.0904248	PHLDA1
ENST00000581585.5	45.2462	-0.00418941	0.0685571	0.00112422	0.0904248	RIOK3
ENST00000511961.5	25.3746	0.00431201	0.0685749	0.00113258	0.0909481	RNF14
ENST00000509535.5	10.93	0.00469634	0.0686271	0.00113402	0.0909481	RACK1
ENST00000356971.3	32.7499	-0.00360164	0.068513	0.00114045	0.0913066	CILK1
ENST00000425608.5	20.6173	0.00368992	0.068524	0.00114181	0.0913066	RBM6
ENST00000622639.4	60.006	1.89553	0.89517	0.00115231	0.092013	MSANTD3
ENST00000535237.2	27.5316	-0.0040019	0.0685462	0.00115593	0.0920389	GOPC
ENST00000636024.1	32.8626	-0.00260229	0.068449	0.00115598	0.0920389
ENST00000574951.5	39.8164	-0.00220173	0.0684304	0.00115961	0.0921949	CAMTA2
ENST00000413432.2	1059.57	-0.277629	0.123304	0.00116853	0.0925358	FARP2
ENST00000684231.1	26.5943	0.00381786	0.068531	0.00117042	0.0925358	HEXA
ENST00000262375.11	443.728	0.334993	0.153909	0.00117136	0.0925358	DNAJA3
ENST00000437296.1	9.58685	0.00450707	0.0686097	0.00117513	0.0925358	ECT2
ENST00000620039.4	10.3634	-0.00458201	0.0686163	0.00117531	0.0925358	AP2B1
ENST00000435983.5	3126.82	-0.350033	0.162114	0.00117663	0.0925358	RPL32
ENST00000524647.5	42.7026	-0.00370496	0.0685179	0.00117687	0.0925358	MUS81
ENST00000357996.4	25.5265	-0.00390371	0.068539	0.00117792	0.0925358	FEZ2
ENST00000690129.1	10.6201	-0.00463801	0.0686215	0.00117904	0.0925358	HDAC4
ENST00000562230.5	9.82983	-0.00455601	0.0686148	0.00118069	0.0925358	RPGRIP1L
ENST00000677644.1	43.8328	-0.00343162	0.0684977	0.00118302	0.0925865	PABPC4
ENST00000393409.3	2186.18	0.289211	0.130207	0.00118821	0.0928604	PLXNA1
ENST00000706696.1	30.7187	0.00270157	0.0684707	0.00119386	0.0930993	GTF2F2
ENST00000521077.6	9.75636	-0.00452265	0.0686116	0.00119464	0.0930993	DGLUCY
ENST00000629725.2	23.3683	0.00533336	0.0686826	0.00120234	0.0935665	TARDBP
ENST00000697932.1	54.1173	-0.00371257	0.0685164	0.001206	0.0937191	SGPL1
ENST00000509514.6	38.3065	0.00239718	0.0684384	0.00120938	0.0937773	HSD17B4
ENST00000575423.5	37.4038	-0.00382728	0.0685291	0.00121015	0.0937773	SCPEP1
ENST00000367042.6	548.696	-0.324551	0.149769	0.00121419	0.093958	CD46
ENST00000425443.6	21.3234	-0.00531765	0.0686844	0.00121796	0.094118	COL12A1
ENST00000335979.6	9.46357	0.00448406	0.0686076	0.00123071	0.0949696	ARL6
ENST00000644239.2	35.2601	0.00266045	0.0684514	0.00123415	0.0951021	DYNC1H1
ENST00000376160.5	20.6993	-0.00462088	0.0686078	0.00123863	0.0953142	ABI1
ENST00000536150.5	30.7169	0.00299356	0.0684707	0.00124848	0.0959382	OGFOD2
ENST00000544017.5	39.8726	0.00339765	0.0684953	0.00125388	0.0961184	TIMM50
ENST00000399808.5	2129.67	0.260509	0.116161	0.00125432	0.0961184	IFITM3
ENST00000375901.5	32.8705	0.00240176	0.0684541	0.00125653	0.0961541	ACBD5
ENST00000706843.1	31.0718	-0.00257638	0.0684638	0.00125861	0.0961798	EVI5
ENST00000412247.2	151.659	-0.617761	0.311361	0.00126357	0.0963066	GLS
ENST00000360981.8	33.8338	0.00330867	0.0684908	0.00126377	0.0963066	DBNDD2
ENST00000643962.1	26.4486	-0.0026567	0.0684523	0.00126854	0.0965371	ZYX
ENST00000700309.1	10.2844	0.00456715	0.0686145	0.00127592	0.0968691	PSEN1
ENST00000475969.5	31.7695	0.00244954	0.0684567	0.00127642	0.0968691	DFFB
ENST00000688597.1	28.0811	0.00295403	0.068469	0.00128304	0.0972378	PTPN11
ENST00000549648.5	38.1468	-0.00245754	0.0684412	0.0012947	0.0979864	WDR90
ENST00000372211.7	23.4989	0.0035916	0.0685147	0.0012967	0.0980028	UCK1
ENST00000673715.1	128.847	0.75624	0.390267	0.00129873	0.0980065	MLH1
ENST00000394888.8	533.416	0.346591	0.164178	0.0013003	0.0980065	CPSF7
ENST00000677494.1	32.093	-0.0035861	0.0685111	0.00130752	0.0984059	BCL2L1
ENST00000268150.13	457.799	-0.344856	0.163232	0.00130917	0.0984059	MFGE8
ENST00000696994.1	9.73394	-0.0045049	0.0686096	0.00131602	0.0986795	FAS
ENST00000417224.5	30.5028	-0.00265486	0.0684683	0.00131789	0.0986795	SH3GLB2
ENST00000593863.5	1109.79	-0.236631	0.103473	0.00131819	0.0986795	RPS19
ENST00000264025.8	1528.52	0.208325	0.0885252	0.00132008	0.0986868	NECTIN1
ENST00000622512.1	151.433	0.597127	0.303201	0.00133277	0.0991617	ZBTB18
ENST00000679638.1	11.1397	0.00466729	0.0686229	0.00133286	0.0991617	AKAP8L
ENST00000441604.5	220.564	-0.0304695	0.0783116	0.00133297	0.0991617	GNL1
ENST00000471759.5	392.265	-0.354855	0.169444	0.00133363	0.0991617	RABGGTB
ENST00000698519.1	28.7272	-0.00343532	0.0685009	0.0013419	0.0996424	ZBTB24
ENST00000368131.8	265.989	1.0073	0.636887	0.00135017	0.10008	IFI16
ENST00000314754.12	261.161	-0.600005	0.31235	0.00135277	0.10008	CD55
ENST00000230882.9	11.025	-0.00465146	0.068622	0.00135395	0.10008	GHR
ENST00000615335.4	29.2323	-0.00407516	0.0685522	0.00135618	0.10008	FOXN3
ENST00000614878.4	33.2862	-0.00243843	0.0684554	0.00135714	0.10008	ANKRD13B
ENST00000428112.7	34.6357	-0.00298709	0.0684697	0.0013587	0.10008	MKNK1
ENST00000565683.5	42.7957	0.00326023	0.0684854	0.00136152	0.100154	MAN2C1
ENST00000647067.1	31.2011	0.00279533	0.0684591	0.00136394	0.100199	PTGS1
ENST00000318217.10	776.901	0.2582	0.116552	0.00137116	0.100363	MYO1D
ENST00000263441.11	33.2152	-0.00298892	0.0684694	0.00137133	0.100363	DNAJC6
ENST00000436178.1	31.0909	-0.00336512	0.068495	0.0013721	0.100363	IDE
ENST00000258341.5	6179.85	-0.147165	0.0570496	0.00137567	0.100363	LAMC1
ENST00000359707.9	315.262	0.000395082	0.0683933	0.00137718	0.100363	G3BP2
ENST00000470668.5	24.2059	0.00529797	0.0686791	0.0013782	0.100363	HDAC7
ENST00000398080.5	96.6104	0.846466	0.443726	0.00137893	0.100363	SCML1
ENST00000683401.1	642.825	-0.441732	0.223044	0.00138149	0.100417	SLC39A8
ENST00000324344.9	310.16	-0.402892	0.198422	0.00138488	0.100531	DCUN1D3
ENST00000685201.1	9.38069	0.00443604	0.0686029	0.00139081	0.100828	ERO1B
ENST00000681320.1	589.189	0.486379	0.249917	0.00140152	0.101283	COL7A1
ENST00000680729.1	586.886	0.479709	0.245288	0.00140218	0.101283	SLC3A2
ENST00000445009.6	30.4841	-0.00252026	0.0684607	0.0014026	0.101283	DAXX
ENST00000255108.8	743.263	0.260607	0.118635	0.0014192	0.102348	DPH2
ENST00000442966.7	37.7472	-0.00379453	0.0685258	0.00143037	0.103019	RPP21
ENST00000466239.5	12.5284	-0.00627818	0.0688075	0.00143616	0.1033	EGFL8
ENST00000476510.5	98.5054	-0.0015722	0.0684121	0.00144111	0.103433	GTPBP2
ENST00000301178.9	2169.42	0.231844	0.102918	0.00144176	0.103433	AXL
ENST00000538035.6	31.396	0.00212505	0.0684404	0.0014449	0.103523	RIPOR2
ENST00000454220.7	325.674	0.517923	0.268638	0.00144733	0.103552	PPP2R1A
ENST00000684871.1	9.38738	-0.00440588	0.0686002	0.00144906	0.103552	KLHL15
ENST00000551156.5	132.066	0.00132512	0.0684042	0.00145236	0.103654	DGKA
ENST00000590720.6	1903.87	-0.192368	0.0815237	0.00145428	0.103656	PSME3
ENST00000359285.10	40.7091	0.00367846	0.068516	0.00146084	0.103915	SH2B1
ENST00000628740.2	117.386	-0.00136532	0.0684053	0.00146273	0.103915	NDUFA6
ENST00000409013.8	36.6165	0.0020502	0.0684248	0.00146357	0.103915	ELMOD3
ENST00000377270.8	23.8295	0.0040246	0.0685498	0.00146908	0.104173	FXN
ENST00000450372.6	332.538	0.000888867	0.0683941	0.00147166	0.104202	LGALS8
ENST00000409164.1	9.43993	0.00442448	0.0686014	0.00147456	0.104202	DNAAF10
ENST00000471453.5	29.5049	-0.0042992	0.068572	0.00147518	0.104202	ARMC8
ENST00000684405.1	457.201	0.556353	0.296585	0.00147968	0.104387	FBXW2
ENST00000681488.1	22.7953	-0.00383786	0.0685341	0.00148167	0.104393	AHI1
ENST00000675146.1	42.0127	0.00407485	0.0685478	0.00149127	0.104905	TRIM2
ENST00000222572.8	2157.25	-0.246817	0.112405	0.00149274	0.104905	PON2
ENST00000675418.2	152.537	-0.780931	0.429709	0.00149615	0.104933	MME
ENST00000672584.1	20.2163	-0.00351734	0.0685098	0.00149694	0.104933	STRA6
ENST00000529044.5	24.811	-0.00473979	0.0686251	0.0014999	0.105006	TRIM29
ENST00000682499.1	9.21651	0.00439848	0.0685993	0.00150419	0.105173	MCCC2
ENST00000513539.1	10.1341	-0.00453975	0.0686119	0.00150795	0.105184	HEXB
ENST00000372715.7	786.478	0.283623	0.133332	0.00150827	0.105184	DYNC2I2
ENST00000416649.6	202.91	-0.806365	0.465944	0.00151085	0.105184	NCKIPSD
ENST00000552068.5	272.9	0.586315	0.314239	0.00151255	0.105184	DDR1
ENST00000585821.1	29.9287	-0.00303236	0.0684733	0.0015139	0.105184	PDCD2L
ENST00000694990.1	26.2272	0.00351544	0.0685067	0.0015211	0.105551	MRPS27
ENST00000631604.1	73.8164	-0.972172	0.53671	0.0015312	0.106037	CDKN1C
ENST00000378467.8	32.9613	0.00221212	0.0684305	0.00153208	0.106037	FAM107B
ENST00000688851.1	33.2003	-0.00274674	0.0684553	0.00153516	0.106037	PDIA3
ENST00000687700.1	3009.35	-0.195468	0.0837378	0.00153742	0.106037	LARP1
ENST00000402690.6	38.8417	0.00297504	0.0684678	0.00153771	0.106037	SMAD2
ENST00000449049.7	41.4533	0.00328346	0.0684874	0.00154021	0.106076	SHMT2
ENST00000465778.5	26.7679	0.00306819	0.0684761	0.0015467	0.106243	HLA-F
ENST00000705236.1	29.4454	-0.0025699	0.0684634	0.00154838	0.106243	CEP43
ENST00000248114.7	59.6563	1.18599	0.664919	0.00154842	0.106243	GFER
ENST00000295522.4	382.358	0.411546	0.21069	0.0015587	0.106816	CLDN1
ENST00000337738.6	29.9117	0.00247488	0.0684579	0.00156689	0.107109	PTPA
ENST00000457599.6	30.9465	-0.00331608	0.0684916	0.00156822	0.107109	ARID1A
ENST00000407431.5	90.1024	-0.0116689	0.0697932	0.00157053	0.107109	TFIP11
ENST00000512946.5	31.0565	0.00250212	0.0684593	0.00157076	0.107109	LIMCH1
ENST00000409334.5	420.213	-0.35021	0.175248	0.00158404	0.107881	COPS8
ENST00000155926.9	31.5075	1.51829	0.854809	0.00158917	0.108076	TRIB2
ENST00000540744.5	32.9937	0.00359204	0.0685107	0.00159388	0.108076	ZNF611
ENST00000553237.5	36.1189	0.00285169	0.0684615	0.00159405	0.108076	CDK4
ENST00000703172.1	18.4598	-0.00413259	0.0685611	0.00159475	0.108076	PPP1CB
ENST00000528301.1	29.6774	0.00355955	0.0685095	0.00160259	0.108474	NPIPA9
ENST00000642563.1	38.6608	-0.00383516	0.0685285	0.00160732	0.108661	CCDC88A
ENST00000353196.5	498.14	-0.643249	0.373119	0.00161987	0.109375	ACLY
ENST00000534230.5	36.5199	0.00375187	0.0685213	0.00162496	0.109584	SC5D
ENST00000691494.1	31.1981	0.00209306	0.0684262	0.00163044	0.109789	RAPGEF2
ENST00000409674.5	248.491	-0.442519	0.230672	0.00163199	0.109789	GPD2
ENST00000341846.10	1858.38	-0.234096	0.107809	0.00163699	0.109946	TRIM29
ENST00000311946.8	59.0849	1.15849	0.668925	0.00163996	0.109946	NIPAL4
ENST00000483659.5	29.6382	-0.00582438	0.0687376	0.0016403	0.109946	CAPG
ENST00000647374.2	94.6862	0.836548	0.467942	0.00164922	0.110215	SLITRK6
ENST00000378209.8	135.295	-0.0358291	0.082352	0.00164922	0.110215	DFFB
ENST00000595531.5	732.75	-0.264437	0.125041	0.00165032	0.110215	TGFBRAP1
ENST00000641427.1	50.9841	1.19944	0.685458	0.00165567	0.110439	PNPO
ENST00000504238.5	464.087	-0.43488	0.230918	0.00167707	0.111717	ABLIM3
ENST00000707072.1	800.514	0.321915	0.156933	0.00167889	0.111717	MICAL2
ENST00000403050.7	41.7123	-0.00387952	0.068531	0.00168489	0.111866	PHF14
ENST00000306851.10	133.48	-0.618041	0.337863	0.00168846	0.111866	B4GALT6
ENST00000326266.13	220.442	-0.455266	0.241856	0.00169037	0.111866	THOC6
ENST00000629216.2	39.5585	-0.00421661	0.0685595	0.00169053	0.111866	RABL6
ENST00000683159.1	9.55353	0.00439742	0.0685983	0.00169234	0.111866	KMT2C
ENST00000689035.1	784.543	-0.615915	0.359318	0.00169376	0.111866	SUN2
ENST00000679348.1	26.3539	0.00437119	0.0685799	0.00169703	0.111866	NCL
ENST00000507224.5	36.1887	1.40868	0.812102	0.00169737	0.111866	LRBA
ENST00000017003.7	235.824	0.524304	0.284259	0.00170233	0.111946	XYLT2
ENST00000348367.9	756.053	-0.322875	0.160649	0.00170265	0.111946	GPAM
ENST00000676647.1	267.846	-0.000333129	0.0683931	0.00172011	0.112959	KIF11
ENST00000284259.11	29.8661	-0.00324203	0.068486	0.00172432	0.113075	TBCEL
ENST00000393467.1	1831.73	-0.184967	0.0798695	0.00172598	0.113075	CAV1
ENST00000544803.5	22.6189	-0.00273543	0.068457	0.0017289	0.113132	LNPK
ENST00000357266.9	4339.82	-0.185432	0.0860069	0.00175106	0.114446	FKBP5
ENST00000620578.4	21.1107	-0.00477673	0.0686228	0.0017623	0.115044	COPS7B
ENST00000560525.6	27.4367	-0.0033438	0.0684942	0.00177225	0.115557	TLE3
ENST00000671707.1	30.1693	0.00334349	0.0684928	0.00178709	0.116387	ACAT1
ENST00000618052.2	1385.8	0.253327	0.118962	0.00179568	0.116808	H3C7
ENST00000696264.1	9.12734	0.00428889	0.0685881	0.00180027	0.116969	FANCE
ENST00000633335.1	46.4303	-0.0208393	0.0729389	0.00180243	0.116971	ADAM32
ENST00000580301.5	29.7211	0.00230096	0.0684482	0.00181188	0.117446	NAT9
ENST00000490622.5	8.9517	-0.00426441	0.0685868	0.00183131	0.118403	DMKN
ENST00000469964.5	117.274	-0.703593	0.405268	0.00183238	0.118403	IL20RB
ENST00000405938.5	31.1903	-0.00397093	0.0685412	0.00183309	0.118403	TFIP11
ENST00000538135.5	42.8696	-0.00363348	0.0685102	0.00184055	0.118746	RIMKLB
ENST00000497245.2	29.9402	-0.00287642	0.0684636	0.00184837	0.11911	LRCH4
ENST00000639891.1	25.6677	0.00228726	0.068434	0.00185954	0.11969	HLA-A
ENST00000510802.5	9.20186	-0.00430071	0.0685897	0.0018853	0.121136	FBXL5
ENST00000399231.8	293.689	0.00117261	0.0684006	0.0018864	0.121136	MYO5A
ENST00000672102.1	336.896	0.360726	0.189002	0.0018929	0.121271	STING1
ENST00000379902.7	29.0032	0.00231262	0.0684494	0.00189587	0.12132	TNS2
ENST00000253778.13	115.227	0.652521	0.374976	0.00190415	0.121709	GFPT2
ENST00000620646.4	147.706	0.69826	0.411425	0.00190835	0.121721	RAP2C
ENST00000639487.1	9.2811	-0.00426304	0.0685858	0.00190928	0.121721	RTTN
ENST00000562946.5	23.9788	-0.00327946	0.06849	0.00191096	0.121721	TMEM87A
ENST00000683884.1	8.72406	0.0042129	0.0685819	0.00191527	0.121746	HEXA
ENST00000613327.5	30.0418	-0.002477	0.0684582	0.00191578	0.121746	MYPN
ENST00000614211.2	3437.47	-0.184363	0.080976	0.00191895	0.121807	DLG5
ENST00000522111.3	437.716	-0.312882	0.159216	0.00192621	0.121995	TRNP1
ENST00000567254.5	26.3994	0.00289346	0.0684649	0.00192635	0.121995	INO80E
ENST00000294256.12	38.0673	0.00325031	0.0684849	0.00193071	0.122131	SYVN1
ENST00000525970.5	37.0782	0.00255393	0.0684451	0.00194031	0.122526	CSDE1
ENST00000691661.1	88.1644	1.09184	0.757972	0.00194139	0.122526	RAB3GAP2
ENST00000340309.7	9.66563	0.00433968	0.0685921	0.00194413	0.122558	UBE2V1
ENST00000673291.1	27.0565	-0.00321085	0.0684844	0.00195124	0.122819	AK2
ENST00000645697.1	77.7022	-0.0300988	0.0781013	0.00195273	0.122819	DYNC1H1
ENST00000455660.6	371.894	0.38345	0.20634	0.00196475	0.123434	PSMB8
ENST00000696617.1	47.6102	1.86761	1.26185	0.0019743	0.123809	ZBTB18
ENST00000665936.1	179.932	-0.00140377	0.0684073	0.0019752	0.123809	CUL1
ENST00000284273.6	426.528	0.347286	0.183812	0.00197749	0.123811	UBASH3B
ENST00000450403.3	29.0259	-0.00352723	0.0685059	0.00198391	0.124072	MINDY2
ENST00000376495.5	176.881	0.518575	0.296754	0.00200037	0.12496	OTUD1
ENST00000557538.5	254.753	-0.000938521	0.0683958	0.00202223	0.126098	HIF1A
ENST00000404560.7	19.3978	-0.00370405	0.0685239	0.00202317	0.126098	NADK2
ENST00000569057.5	32.1477	-0.00327587	0.068488	0.00202557	0.126105	ZFYVE19
ENST00000519256.5	52.6785	-0.0243366	0.0746116	0.00204488	0.127085	RANBP17
ENST00000517875.5	21.098	-0.00413392	0.0685589	0.00204593	0.127085	LRRCC1
ENST00000577940.6	15.86	0.00636264	0.0688137	0.00206151	0.127809	DDX42
ENST00000395246.5	21.3067	-0.00519476	0.068667	0.00206362	0.127809	CDC42SE2
ENST00000640252.2	24.3038	-0.00316819	0.0684828	0.00206455	0.127809	PIGN
ENST00000680772.1	40.8903	-0.00353393	0.068504	0.00207322	0.128202	BLM
ENST00000632421.1	32.5898	-0.0018936	0.0684193	0.00208931	0.129052	PHACTR4
ENST00000277865.5	1095.91	-0.348592	0.188112	0.00209217	0.129084	GLUD1
ENST00000453022.6	24.9244	-0.00361264	0.0685143	0.00209783	0.129289	DEPDC1B
ENST00000465590.2	38.5792	0.00368127	0.0685167	0.00210132	0.129359	SKIL
ENST00000322428.10	704.034	0.349309	0.188925	0.00210401	0.12938	MAF1
ENST00000551189.1	8.70126	0.00418702	0.0685793	0.00211623	0.129985	DDX23
ENST00000374651.8	38.2714	0.00195273	0.0684216	0.00211856	0.129985	ZBTB40
ENST00000469946.5	30.3195	0.00354725	0.0685078	0.00212824	0.130434	KLHL13
ENST00000452274.7	25.1706	-0.00443488	0.0685932	0.00215297	0.131758	CLASP1
ENST00000689952.1	20.3677	0.00301918	0.0684739	0.00215594	0.131758	RARS2
ENST00000546489.5	24.5296	-0.00239637	0.068439	0.00215702	0.131758	CDK4
ENST00000572940.5	50.6016	1.37049	1.18824	0.00215963	0.131771	PLD2
ENST00000476071.5	90.6479	-0.776931	0.478172	0.00217199	0.132378	NSFL1C
ENST00000471202.5	78.5936	1.21274	1.10254	0.00219009	0.133175	CHTF18
ENST00000374979.8	24.2325	0.00320177	0.0684845	0.00219127	0.133175	MSANTD2
ENST00000537695.5	22.2992	-0.00276713	0.068458	0.00219288	0.133175	GTF2H3
ENST00000684793.1	217.993	-0.000335107	0.0683931	0.00219512	0.133175	PDIA3
ENST00000546670.5	8.63494	-0.00417913	0.0685789	0.00219715	0.133175	DCTN2
ENST00000625757.3	25.7171	-0.00319326	0.0684833	0.00221031	0.133826	DYRK1B
ENST00000600697.1	8.5998	-0.00413618	0.0685751	0.00221314	0.13385	ZNF749
ENST00000398510.7	227.923	-0.000326143	0.0683931	0.00222003	0.13412	CHD9
ENST00000273258.4	1074.39	-0.211752	0.099907	0.00222637	0.134123	ARL6IP5
ENST00000371356.6	183.216	-0.62612	0.400483	0.00222719	0.134123	AURKA
ENST00000314728.10	9.10381	0.00421072	0.0685804	0.00223015	0.134123	EPN2
ENST00000281416.11	85.9059	-0.00202376	0.0684308	0.00223238	0.134123	MFSD6
ENST00000483888.6	138.549	-0.028469	0.0769293	0.0022342	0.134123	COL12A1
ENST00000265577.11	10.2405	-0.00428433	0.0685857	0.0022347	0.134123	ICA1
ENST00000225740.11	92.0097	0.00165615	0.0684143	0.00223791	0.13417	ALDH3A1
ENST00000621112.2	1033.9	0.219085	0.103986	0.00224071	0.134191	H2BC14
ENST00000371121.5	22.921	-0.004069	0.0685523	0.00224543	0.134329	SMARCA1
ENST00000449105.8	30.846	-0.00319219	0.0684815	0.00225454	0.134727	HNRNPLL
ENST00000336824.8	287.984	0.000908522	0.0683948	0.00226045	0.134934	FNDC3B
ENST00000526500.5	24.903	-0.00356782	0.0685107	0.00227523	0.135669	DIXDC1
ENST00000495024.5	27.956	0.00218515	0.0684433	0.00228496	0.135838	TAPBP
ENST00000353555.9	4720.16	0.216218	0.102884	0.0022853	0.135838	BSG
ENST00000428095.1	8.58156	-0.0041266	0.0685741	0.00228545	0.135838	UBXN7
ENST00000468747.5	105.961	-0.719488	0.456178	0.00229818	0.136447	FAM107B
ENST00000619929.5	612.535	0.275314	0.142802	0.00230279	0.136574	PLCD3
ENST00000651695.2	283.342	0.644182	0.42168	0.00233189	0.138151	LRBA
ENST00000679328.1	508.6	0.310526	0.167625	0.00234233	0.13862	HNRNPA3
ENST00000613168.1	27.7412	0.00236153	0.0684513	0.00234638	0.138702	ACOT2
ENST00000522855.5	230.837	0.499065	0.302211	0.00234938	0.138702	SKP1
ENST00000646085.1	20.5199	0.00302877	0.0684749	0.00235297	0.138702	OPA1
ENST00000561851.5	8.50037	0.00412315	0.0685735	0.00235651	0.138702	UBE2Q2
ENST00000639531.1	32.4587	-0.0098863	0.0694011	0.00235784	0.138702	KANSL1
ENST00000569482.5	27.8978	0.00244821	0.0684559	0.00236015	0.138702	MAN2C1
ENST00000432094.6	118.175	0.00174453	0.0684186	0.00236133	0.138702	ZNF761
ENST00000307138.10	23.6381	-0.00333864	0.0684943	0.00237617	0.139424	RALGAPA1
ENST00000310611.8	63.1746	-0.0140652	0.0704306	0.00238068	0.139541	CYB561D1
ENST00000369124.5	107.971	-0.678113	0.426904	0.00238949	0.139845	PLEKHO1
ENST00000431508.5	123.911	-0.00117113	0.0684003	0.0023953	0.139845	ANKHD1
ENST00000412135.7	22.0599	-0.0038559	0.0685348	0.00239549	0.139845	FGFR3
ENST00000642694.1	17.4922	0.0060417	0.0687713	0.00239816	0.139845	RNF31
ENST00000404220.7	27.5306	0.00404591	0.0685481	0.00239857	0.139845	IFNAR2
ENST00000650070.2	1252.19	0.210395	0.10134	0.00240762	0.140225	CTPS1
ENST00000496643.2	33.3885	-0.00271675	0.0684543	0.00241375	0.140433	GARS1
ENST00000394714.6	26.4636	0.00236453	0.0684521	0.00243646	0.141207	ELAPOR2
ENST00000522567.5	17.868	1.81559	1.24344	0.00243808	0.141207	LRRCC1
ENST00000569924.1	25.5311	0.00316476	0.0684817	0.00244181	0.141207	CNOT1
ENST00000618822.4	26.2764	0.00391199	0.0685376	0.0024423	0.141207	MAP7
ENST00000638626.1	291.063	-0.000900873	0.0683952	0.00244388	0.141207	SYNJ2
ENST00000465376.7	38.378	-0.0022064	0.0684303	0.0024507	0.141207	JAK1
ENST00000675365.1	9.29382	0.00416258	0.0685752	0.00245164	0.141207	PTBP2
ENST00000380149.6	8.80806	-0.00413864	0.0685746	0.00245292	0.141207	ALOXE3
ENST00000681926.1	20.5826	0.00323278	0.0684877	0.0024531	0.141207	SLC1A3
ENST00000445642.6	289.282	-0.431695	0.259766	0.00245731	0.141207	ASPH
ENST00000397621.6	85.1739	0.933284	0.661872	0.00245842	0.141207	FBXL16
ENST00000480046.5	9.45133	-0.00425875	0.0685845	0.00246039	0.141207	METTL2B
ENST00000413099.6	38.5017	-0.00220618	0.0684303	0.00246412	0.141207	WDR48
ENST00000546604.5	27.5674	-0.00235932	0.068452	0.00246458	0.141207	SARNP
ENST00000587581.1	8.47664	-0.00415185	0.0685763	0.00246549	0.141207	UBE2O
ENST00000582582.1	27.4216	-0.00368888	0.0685192	0.00247547	0.141286	GRB2
ENST00000619169.4	25.8703	-0.00406984	0.068551	0.00247619	0.141286	PGAP3
ENST00000540033.3	39.2201	0.00307026	0.0684797	0.00247907	0.141286	EVI5
ENST00000673810.1	8.3265	0.00407827	0.0685696	0.00247967	0.141286
ENST00000593731.1	8.26048	0.00405038	0.0685672	0.00247969	0.141286
ENST00000617070.5	146.436	0.846764	0.645896	0.00249729	0.142066	RAB7B
ENST00000628415.2	25.4676	0.00398271	0.0685523	0.00250093	0.142066	EPB41L1
ENST00000549638.1	900.157	-0.280175	0.150145	0.00250112	0.142066	KRT7
ENST00000436198.6	27.317	0.0023975	0.0684532	0.00250605	0.142199	FGF13
ENST00000479124.2	25.3123	0.00262199	0.0684502	0.0025088	0.142209	GORASP1
ENST00000651602.1	23.8597	0.00288535	0.0684646	0.00251185	0.142236	JDP2
ENST00000700486.1	32.7622	0.00304236	0.0684718	0.00251877	0.142438	CDK13
ENST00000170630.6	168.66	0.00133777	0.0684043	0.00252327	0.142438	IL4R
ENST00000514547.1	22.7432	-0.00280738	0.0684604	0.00252356	0.142438	TRMT10A
ENST00000265148.9	1022.75	-0.22397	0.111434	0.00252576	0.142438	CENPE
ENST00000373243.7	148.219	0.686045	0.456364	0.00252855	0.14245	NCDN
ENST00000639724.1	29.1604	-0.00156509	0.0684101	0.0025348	0.142655	MED17
ENST00000228820.9	26.1138	-0.00232215	0.0684346	0.00254613	0.143048	PARP11
ENST00000515209.5	34.4869	0.00778894	0.0690091	0.00254891	0.143048	LMAN2
ENST00000532127.6	27.6577	0.00144307	0.0684065	0.00254955	0.143048	PUF60
ENST00000429178.5	407.664	0.419254	0.25478	0.00255516	0.143216	SUN1
ENST00000698412.1	99.3819	0.00167431	0.0684154	0.00256041	0.143358	TRNT1
ENST00000629575.2	22.0549	-0.00372401	0.0685239	0.00256289	0.143358	UBAP2
ENST00000527544.5	9.4158	-0.00418972	0.0685782	0.00257028	0.143626	KAT5
ENST00000494157.6	386.451	0.551801	0.370121	0.00258177	0.143976	ALDH3A1
ENST00000683519.1	172.097	0.00114072	0.0683994	0.00258611	0.144038	PRRC2B
ENST00000408993.6	191.34	0.47543	0.294476	0.00259053	0.144038	RBM4
ENST00000517331.5	35.6028	-0.0024769	0.0684406	0.00259073	0.144038	NDRG1
ENST00000639857.2	23.2206	-0.00247311	0.0684425	0.00260338	0.144494	PTPN11
ENST00000545251.6	147.141	0.703656	0.489164	0.00260787	0.144494	KIAA0040
ENST00000684542.1	20.4635	-0.00299987	0.0684725	0.00261067	0.144494	IARS1
ENST00000700490.1	41.142	0.00326622	0.068485	0.00261132	0.144494	TIRAP
ENST00000495333.6	1171.4	-0.246357	0.128285	0.00261379	0.144494	EEF1A1
ENST00000617869.4	180.35	0.00140223	0.0684065	0.00261468	0.144494	OTUD6B
ENST00000401979.6	30.4309	0.00353493	0.0685081	0.00261775	0.144519	CYRIB
ENST00000583646.1	8.3261	-0.00403733	0.0685662	0.00262188	0.144602	ENGASE
ENST00000409465.5	37.7531	0.00857209	0.0691392	0.00262569	0.144668	STAT1
ENST00000394920.6	177.869	-0.779594	0.622582	0.00263222	0.144882	RPL8
ENST00000399402.7	194.891	-0.517835	0.335625	0.00263534	0.14491	GLB1
ENST00000369781.8	27.3552	-0.00299591	0.0684706	0.00264234	0.144946	SLC16A4
ENST00000547165.5	8.37424	-0.0040594	0.0685681	0.00264293	0.144946	DDX23
ENST00000643395.1	20.665	0.00515064	0.0686601	0.0026463	0.144946	DEPDC5
ENST00000382151.6	28.7915	-0.00308465	0.0684755	0.0026488	0.144946	PISD
ENST00000492843.6	47.798	-0.0116656	0.069775	0.00264944	0.144946	PRKAG2
ENST00000422911.6	24.5688	-0.00321774	0.0684849	0.00265179	0.144946	PRDM15
ENST00000371917.5	220.531	0.000282385	0.0683925	0.00267086	0.145776	ARFGEF2
ENST00000447299.3	26.4014	0.00257949	0.0684474	0.00267227	0.145776	MRPS25
ENST00000493694.1	8.19662	0.00401461	0.0685639	0.00268231	0.14618	TIMMDC1
ENST00000610402.5	267.971	-0.00103811	0.0683965	0.0026888	0.146347	AP2B1
ENST00000640218.2	96.723	-0.00139645	0.0684054	0.00269315	0.146347	HNRNPU
ENST00000620170.4	216.877	-0.000322071	0.0683931	0.00269336	0.146347	ABR
ENST00000681055.1	30.9652	-0.00241158	0.0684539	0.00270659	0.146921	AKT3
ENST00000639670.2	31.2471	0.00245553	0.068456	0.00271551	0.14726	ZBTB4
ENST00000565323.6	28.6868	0.00247096	0.068457	0.00272438	0.147559	BLOC1S6
ENST00000511067.3	251.264	-0.675225	0.520385	0.00272638	0.147559	CHD1
ENST00000704014.1	176.104	-0.468026	0.29548	0.00274154	0.148234	HNRNPK
ENST00000368002.8	34.2471	-0.00314639	0.0684782	0.00275181	0.148644	USP21
ENST00000676884.1	29.6443	0.00209898	0.0684257	0.00276504	0.149167
ENST00000409315.5	525.905	0.306111	0.174852	0.00276946	0.149167	AGFG1
ENST00000228741.8	856.727	-0.222029	0.115203	0.00276962	0.149167	ELK3
ENST00000541463.6	26.0487	0.00308926	0.0684771	0.00277352	0.149231	KIF21A
ENST00000598312.6	23.5838	0.00432584	0.0685747	0.00279001	0.149972	ZNF329
ENST00000573584.6	29.2546	-0.00244515	0.0684406	0.00279639	0.150134	NUP88
ENST00000621062.4	25.9665	-0.00232201	0.0684502	0.00279848	0.150134	GAS2L1
ENST00000271357.9	249.545	0.000949536	0.0683954	0.00281119	0.150586	GPR161
ENST00000704959.1	33.9473	0.00199079	0.0684126	0.00281237	0.150586	CEP43
ENST00000650673.1	496.216	-0.271763	0.149301	0.00281826	0.150682	ITGA1
ENST00000618411.4	494.252	-0.335525	0.200307	0.00281962	0.150682	SRRT
ENST00000613981.3	234.154	0.000402972	0.0683934	0.0028335	0.151276	ABR
ENST00000535333.5	53.7821	-0.0245506	0.0746948	0.0028416	0.151562	NUP107
ENST00000589640.5	26.3928	0.00209846	0.0684392	0.00284517	0.151606	GPI
ENST00000585887.3	20.4792	0.00328319	0.068491	0.00285884	0.15211	LSM14A
ENST00000429697.2	25.2713	0.00253499	0.0684448	0.00286015	0.15211	KHK
ENST00000546148.6	27.5626	-0.00254162	0.0684453	0.00287492	0.152748	ZSCAN2
ENST00000676478.1	27.6598	-0.0115982	0.0697808	0.0028798	0.15286	HGS
ENST00000699132.1	25.6339	-0.00271027	0.0684543	0.00289422	0.153449	HPS1
ENST00000401701.1	38.6014	-0.00277211	0.0684558	0.00289648	0.153449	MYH9
ENST00000680994.1	36.9027	0.00290691	0.0684633	0.00290409	0.153641	ARL13B
ENST00000342922.8	21.9634	-0.00404118	0.0685503	0.00290568	0.153641	MADD
ENST00000389506.10	275.168	0.595621	0.445169	0.00291118	0.153643	KMT2A
ENST00000640955.1	7.93666	0.00393656	0.0685572	0.0029113	0.153643	ZNF577
ENST00000511473.5	27.0195	0.00327038	0.0684879	0.00291602	0.153745	RACK1
ENST00000419215.2	144.223	-0.00132635	0.0684044	0.00292221	0.153925	ZNF655
ENST00000681888.1	51.5548	0.00176706	0.0684168	0.00293968	0.154697	MAPK6
ENST00000698014.1	17.6222	-0.00788816	0.0690348	0.00294795	0.154984	SMARCD2
ENST00000434484.5	21.928	0.00346535	0.0685033	0.00295461	0.155186	SUCLA2
ENST00000288943.5	109.905	0.641093	0.451245	0.00297046	0.15587	DUSP2
ENST00000617382.2	30.068	0.00240963	0.0684536	0.00297549	0.155985	TAF15
ENST00000495776.5	476.95	0.426631	0.289557	0.00297927	0.156035	OSBPL9
ENST00000409668.1	17.3582	1.76914	1.57121	0.00299063	0.156357	TMEM150A
ENST00000676302.1	49.3098	0.00545855	0.0686787	0.00299191	0.156357	NHS
ENST00000646710.1	76.0355	0.0019903	0.0684296	0.00299393	0.156357	DSE
ENST00000703998.1	257.625	-0.000709069	0.0683932	0.00299811	0.156427	RAB14
ENST00000356384.4	135.854	-0.0255769	0.0751961	0.00301521	0.15717	RXRA
ENST00000435510.6	19.5393	0.00350367	0.0685071	0.00302085	0.157315	NRBF2
ENST00000423555.6	8.36116	-0.00404442	0.0685664	0.00302852	0.157566	SMARCA2
ENST00000425835.6	19.5576	0.00393471	0.0685416	0.00303456	0.157731	HDAC2
ENST00000581487.1	374.979	0.406499	0.264969	0.00304397	0.157967	CMTM4
ENST00000435856.2	1050.19	0.210745	0.106485	0.00304483	0.157967	IER3
ENST00000633942.1	22.8849	0.00368887	0.0685204	0.00306015	0.158528	PLIN4
ENST00000622179.4	19.1603	-0.0032626	0.0684901	0.0030614	0.158528	SIRPA
ENST00000430249.7	182.631	-0.00111095	0.0683991	0.00307173	0.158813	CPS1
ENST00000262210.11	26.7537	-0.0023472	0.0684514	0.00307394	0.158813	CSPP1
ENST00000328300.11	746.158	-0.31282	0.187567	0.00307554	0.158813	COL4A5
ENST00000254235.7	236.966	0.000817707	0.0683937	0.00308172	0.158942	ADCY7
ENST00000377252.5	423.195	0.336485	0.205942	0.00308382	0.158942	PLXDC2
ENST00000393308.5	100.235	0.00154049	0.0684106	0.00308715	0.158965	RAB43
ENST00000406957.5	1128.77	-0.277087	0.156532	0.00310833	0.159434	XPO1
ENST00000674273.1	8.41627	-0.00398492	0.0685608	0.00310837	0.159434	PIGV
ENST00000271643.9	25.9229	0.00215477	0.0684411	0.00310996	0.159434	ADAMTSL4
ENST00000492129.5	47.8771	0.00309136	0.0684722	0.00311259	0.159434	PRPSAP2
ENST00000393784.8	4749.95	-0.229155	0.121649	0.00311275	0.159434	ERGIC1
ENST00000379775.9	123.985	0.707043	0.556864	0.00311362	0.159434	PFKFB3
ENST00000370966.9	834.767	-0.218797	0.115048	0.00311861	0.159542	DEPDC1
ENST00000441058.2	149.399	0.00095211	0.0683961	0.00312536	0.159739	VPS52
ENST00000456517.2	346.667	-0.386165	0.252552	0.00315388	0.161047	HIPK3
ENST00000449376.5	376.122	-0.318081	0.189228	0.00316037	0.161158	ARIH2
ENST00000405240.5	13.6104	-0.00692618	0.0688912	0.00316191	0.161158	RTN4
ENST00000706830.1	117.54	-0.035824	0.0821552	0.00317124	0.161466	CEP250
ENST00000295238.11	81.12	-0.00178242	0.0684197	0.00317381	0.161466	CCNT2
ENST00000541428.5	931.995	-0.283875	0.16594	0.00317862	0.161561	ASPH
ENST00000651002.1	40.035	-0.0111093	0.0696484	0.0031831	0.16164	ERCC5
ENST00000419908.5	7.9734	-0.00395183	0.0685588	0.00319246	0.161966	DOCK9
ENST00000553923.2	11.47	-0.00511543	0.068663	0.00320034	0.162056	SRP54
ENST00000505194.5	70.3017	0.94787	0.849103	0.0032036	0.162056	EIF4E
ENST00000636867.1	37.0584	-0.00203438	0.0684239	0.00320591	0.162056	CPT2
ENST00000382292.9	180.866	0.000616221	0.0683958	0.00320601	0.162056	SACS
ENST00000245907.11	9218.79	-0.141345	0.0634152	0.00322305	0.162768	C3
ENST00000545797.7	23.9217	0.00318675	0.0684828	0.00322861	0.162816	DAPK3
ENST00000578351.1	26.3888	0.00235046	0.0684507	0.00322991	0.162816	ARHGDIA
ENST00000389915.4	230.574	0.706501	0.721099	0.0032511	0.163735	FAM168B
ENST00000506652.5	29.4363	-0.00262053	0.0684488	0.00326279	0.163896	PRKAA1
ENST00000395813.5	106.873	-0.0013624	0.0684044	0.00326677	0.163896	CAST
ENST00000477053.5	35.9299	-0.00289707	0.0684616	0.00326992	0.163896	TMEM241
ENST00000679155.1	8.24636	-0.00390822	0.0685543	0.00327376	0.163896	GBF1
ENST00000391627.6	1029.7	0.226677	0.12195	0.00327677	0.163896	KIAA0930
ENST00000530537.1	126.971	-0.00131848	0.0684041	0.0032788	0.163896	DIS3L
ENST00000502348.5	23.9406	0.00373217	0.0685221	0.00327928	0.163896	GRAMD2B
ENST00000550728.2	965.572	0.247236	0.13766	0.00328201	0.163896	HLA-A
ENST00000409080.6	1830.33	0.331779	0.212155	0.00328233	0.163896	ITGA6
ENST00000519936.2	18.5017	0.00491593	0.0686363	0.00328406	0.163896	ZNF704
ENST00000427724.7	200.584	-0.000322511	0.0683931	0.00329659	0.164373	TCOF1
ENST00000465980.1	17.8984	0.00493883	0.0686381	0.00330129	0.164458	ATG3
ENST00000638504.1	43.9958	0.00308086	0.0684793	0.00331288	0.16474
ENST00000648737.1	264.514	-0.000883422	0.0683937	0.00331292	0.16474	MED13L
ENST00000579081.5	165.939	-0.000882588	0.068394	0.0033178	0.164834	NF1
ENST00000369026.3	5684.55	0.311526	0.1955	0.00332244	0.164916	MCL1
ENST00000674496.2	18.9718	-0.00481091	0.0686244	0.0033361	0.165445	FAT4
ENST00000391781.6	27.3406	0.00230837	0.0684485	0.00335602	0.166283	ZNF320
ENST00000456331.6	24.6021	-0.00221669	0.068445	0.00336362	0.166376	PPP1R9A
ENST00000548567.5	119.539	-0.717479	0.639076	0.00336604	0.166376	CS
ENST00000356245.8	186.467	0.000890215	0.0683952	0.00336695	0.166376	G3BP1
ENST00000533381.6	25.8299	0.00209201	0.0684388	0.00337193	0.166472	HYOU1
ENST00000559554.5	18.0657	-0.00327258	0.0684906	0.00338096	0.166658	CHRNA5
ENST00000377275.4	883.451	0.252143	0.144216	0.00338175	0.166658	ARL5B
ENST00000492824.5	23.6617	0.00372187	0.0685211	0.00338579	0.166709	MTMR11
ENST00000370751.10	159.333	-0.604026	0.493744	0.00339146	0.166784	IFI44L
ENST00000558655.5	8.33142	-0.00391191	0.0685546	0.00339437	0.166784	ZEB1
ENST00000302036.12	18.8019	-0.00460702	0.0686035	0.00339718	0.166784	OGG1
ENST00000471196.2	153.709	0.00124845	0.0684015	0.00339943	0.166784	ZNF148
ENST00000642689.1	108.915	0.025051	0.0749789	0.00340359	0.16684	CSNK2A1
ENST00000379091.8	25.5057	0.00418939	0.0685611	0.00340797	0.166906	ZBTB10
ENST00000261692.7	347.807	0.352156	0.228865	0.00341148	0.166929	CDK2AP1
ENST00000357234.10	19.6474	0.00309548	0.0684775	0.00342614	0.167428	IRF5
ENST00000576419.1	26.4577	0.00318538	0.0684817	0.00343073	0.167428	GLOD4
ENST00000281172.10	26.1713	-0.00205949	0.0684377	0.00343078	0.167428	EPS8
ENST00000412886.5	23.7703	-0.00345662	0.0685017	0.00343713	0.167589	GPANK1
ENST00000482969.5	25.3948	0.0025176	0.0684435	0.00344232	0.167694	MAPK12
ENST00000696982.1	126.005	0.661966	0.53179	0.00345071	0.167954	FLI1
ENST00000344277.10	27.5932	-0.00184352	0.0684169	0.00345463	0.167996	RGS20
ENST00000686461.1	106.571	0.0012013	0.0684005	0.00346929	0.16856	PACS2
ENST00000286301.7	21.6136	-0.00287172	0.0684637	0.00350797	0.170289	CSF1R
ENST00000482695.5	7.60107	0.00383724	0.068549	0.00351437	0.17045	LMLN
ENST00000453211.6	34.5525	-0.00410395	0.0685547	0.0035189	0.17052	FBXO22
ENST00000696974.1	25.0571	0.00206213	0.0684375	0.00353443	0.171122	ITCH
ENST00000409426.5	542.682	-0.484445	0.390557	0.00354219	0.171236	PIP5K1A
ENST00000425647.1	29.311	0.00315478	0.0684789	0.00354403	0.171236	CDK5RAP2
ENST00000522205.6	17.2134	0.00813526	0.0690729	0.00354612	0.171236	MTO1
ENST00000680112.1	27.1984	-0.00226877	0.0684473	0.00356906	0.172052	ASPM
ENST00000489794.1	30.9604	-0.00219802	0.0684273	0.00356925	0.172052	VPS26A
ENST00000209875.9	4161.62	0.198989	0.103524	0.00358373	0.172598	CBX5
ENST00000480945.6	1241.89	0.21698	0.117589	0.00358811	0.172659	DDI2
ENST00000223095.5	1922.71	-0.178526	0.0888082	0.00359954	0.173057	SERPINE1
ENST00000350249.7	107.309	-0.00133624	0.0684044	0.00361626	0.17371	PPP2R5C
ENST00000624843.3	23.8254	-0.00340479	0.0684977	0.00362903	0.174171	ARHGEF9
ENST00000498025.2	30.3853	-0.00187974	0.0684198	0.00363282	0.174202	IARS1
ENST00000531148.5	7.80051	0.00387927	0.0685522	0.00363933	0.174362	TBCEL
ENST00000683001.1	91.6145	-1.03233	0.803791	0.00364316	0.174374	NBEAL1
ENST00000511307.5	23.6624	-0.00259861	0.0684481	0.00364592	0.174374	SH3TC2
ENST00000542676.5	28.5954	0.00345486	0.0685082	0.00365513	0.174475	C2CD5
ENST00000512476.1	29.0867	0.00349359	0.0685021	0.00365646	0.174475	TRAPPC11
ENST00000575670.1	20.9842	0.00309811	0.0684776	0.00365753	0.174475	HCN3
ENST00000523373.5	22.2258	-0.00190358	0.0684201	0.00366071	0.174476	MTBP
ENST00000490468.5	17.9022	-0.00341855	0.0685007	0.00366611	0.174582	PCNT
ENST00000451970.5	16.4241	-0.00313936	0.0684821	0.00368104	0.175036	PFDN6
ENST00000369784.9	133.223	0.000402333	0.0683934	0.00368199	0.175036	RBM15
ENST00000312841.9	668.483	0.262697	0.156891	0.00368612	0.175081	HR
ENST00000314328.14	245.289	0.41138	0.30337	0.00370021	0.175599	SPECC1L
ENST00000404049.7	395.875	-0.385893	0.276519	0.0037035	0.175604	KDM5C
ENST00000682085.1	8.08084	0.00388801	0.068552	0.00371381	0.175941	TLK2
ENST00000216629.11	109.898	0.599132	0.506612	0.00374558	0.17721	BDKRB1
ENST00000431212.6	445.33	-0.333567	0.229003	0.0037594	0.17721	NEDD4L
ENST00000542344.5	29.0613	0.00418931	0.0685583	0.00375963	0.17721	NAP1L1
ENST00000693315.1	235.731	0.545637	0.502601	0.00376124	0.17721	C19orf48P
ENST00000560361.5	21.1806	0.00374358	0.0685249	0.00376135	0.17721	ZHX3
ENST00000327741.9	50821.7	-0.158643	0.0760973	0.00376459	0.17721	KRT81
ENST00000373616.9	593.302	-0.353264	0.245458	0.00376633	0.17721	MTCH1
ENST00000377885.6	114.62	-0.00133477	0.0684038	0.00377405	0.177422	RNF38
ENST00000372075.2	30.2002	-0.00071695	0.0683971	0.0037818	0.177635	WAPL
ENST00000678741.1	209.92	-0.00078675	0.0683938	0.00378868	0.177733	XPO1
ENST00000405640.1	40.4815	-0.00234201	0.068434	0.00379071	0.177733	RTL10
ENST00000639902.1	21.0399	-0.00336158	0.0684957	0.00379356	0.177733	PIGN
ENST00000698740.1	69.9762	0.865336	1.34787	0.00379807	0.177793	PKM
ENST00000647136.1	7.62795	0.00382166	0.0685474	0.00380724	0.178071	RIPOR2
ENST00000396209.5	25.7777	0.00186476	0.0684178	0.00381656	0.178356	MGST1
ENST00000306938.8	118.01	0.025681	0.0752168	0.00382477	0.178514	ZNF131
ENST00000680294.1	105.348	0.014752	0.0705826	0.00382643	0.178514	DENND5A
ENST00000524507.6	127.236	0.000373294	0.0683931	0.00383822	0.17886	PCSK7
ENST00000545857.5	7.99103	0.00386534	0.0685504	0.00384035	0.17886	MPDZ
ENST00000488766.5	67.6212	0.00170518	0.0684156	0.00387088	0.18013	ANKRD13B
ENST00000489400.2	44.242	0.00772819	0.0689916	0.00387869	0.180341	GOLGB1
ENST00000491272.2	7.58948	0.00378566	0.0685442	0.00388687	0.180569	STAT3
ENST00000509990.5	29.1901	0.00360235	0.0685098	0.00390077	0.18091	MATR3
ENST00000361335.1	2168.51	-0.206621	0.112639	0.00391217	0.181286	MT-ND4L
ENST00000577961.5	24.4855	0.00226569	0.0684465	0.00391774	0.181391	YES1
ENST00000278823.7	554.924	0.380906	0.273811	0.00393574	0.181725	MTA2
ENST00000475012.5	79.1317	0.00144522	0.0684065	0.00393659	0.181725	PTPRG
ENST00000351842.8	279.341	-0.437905	0.360896	0.0039376	0.181725	USP4
ENST00000265586.10	41.8962	0.00495156	0.0686246	0.00393815	0.181725	ABCC5
ENST00000650547.1	105.215	-0.00106692	0.0683971	0.00394462	0.181872	AGK
ENST00000495706.1	123.908	0.00141696	0.0684067	0.00395343	0.182125	SLC35B2
ENST00000307102.10	1002.25	-0.196674	0.104717	0.00395923	0.182189	MAP2K1
ENST00000541170.7	235.612	0.481269	0.405326	0.00396142	0.182189	LUC7L2
ENST00000586618.5	22.4843	-0.00400319	0.0685534	0.0039679	0.182321	RBM42
ENST00000354506.10	31.8133	0.0022612	0.0684315	0.00397091	0.182321	RPE
ENST00000310455.4	317.092	-0.34353	0.232255	0.0039759	0.182398	PPP1R3B
ENST00000275493.7	4075.22	0.22192	0.136514	0.00400171	0.183429	EGFR
ENST00000639335.1	27.4385	0.00316428	0.0684802	0.00401442	0.183802	HADH
ENST00000619286.5	25.322	-0.00249299	0.0684427	0.0040214	0.183802	MILR1
ENST00000649491.1	39.7942	-0.00322762	0.0684894	0.00402255	0.183802	STT3A
ENST00000470050.2	22.2026	-0.0038734	0.068535	0.00402318	0.183802	HK1
ENST00000419067.6	233.356	-0.000915147	0.0683952	0.00403347	0.184119	IMPDH1
ENST00000649738.1	24.5985	0.00213509	0.0684407	0.00404682	0.184438	COL4A1
ENST00000529593.1	23.4325	0.00310223	0.0684771	0.00404745	0.184438	C8orf33
ENST00000293648.8	25.1566	-0.00200728	0.0684354	0.00405049	0.184438	ZNF562
ENST00000611966.3	1083.03	-0.309928	0.205128	0.0040641	0.184905	BDP1
ENST00000464756.6	7.90556	0.00385439	0.0685496	0.00407994	0.185291	NFXL1
ENST00000359726.7	166.676	-0.000820643	0.0683943	0.00408089	0.185291	APP
ENST00000302345.6	255.46	0.55869	1.66314	0.00408269	0.185291	CANT1
ENST00000438975.5	21.1378	0.00351519	0.068506	0.00408741	0.18535	EIF4G3
ENST00000643898.2	158.118	-0.00118516	0.0684004	0.00409071	0.18535	RIPOR2
ENST00000002501.11	26.841	0.0040541	0.0685557	0.00412092	0.186566	DBNDD1
ENST00000432947.1	7.67634	-0.0037861	0.0685444	0.00413408	0.186905	LDAH
ENST00000409830.6	19.1944	0.00353308	0.068509	0.0041352	0.186905	GULP1
ENST00000187830.2	703.382	-0.255363	0.158235	0.00413997	0.186967	PVR
ENST00000254958.10	714.525	0.234924	0.139018	0.00416219	0.187656	JAG1
ENST00000638627.3	8.05292	0.00384245	0.0685483	0.00416498	0.187656	NSD1
ENST00000559734.1	14.3818	0.00450587	0.068596	0.00416543	0.187656	TRAF3
ENST00000699824.1	33.1449	-0.000670333	0.0683959	0.00417197	0.187797	PMS2
ENST00000687179.1	125.687	-0.00121651	0.0684011	0.00417961	0.187987	GOLGA2
ENST00000487711.5	13.0719	0.00430041	0.0685764	0.00418349	0.188008	TTC3
ENST00000296315.8	103.221	0.0015	0.0684092	0.00419298	0.188281	ARHGEF3
ENST00000450824.7	26.5306	0.00230052	0.0684481	0.00421566	0.189145	CEP131
ENST00000539548.6	24.4221	0.00214816	0.0684408	0.00423923	0.189919	CDH13
ENST00000251547.10	37.3653	0.00293993	0.0684705	0.00423981	0.189919	FBXO44
ENST00000361971.10	24.4607	0.00339652	0.0684963	0.00425754	0.190559	PLXNB3
ENST00000381753.8	95.5167	0.000364752	0.068393	0.00426892	0.190656	LIMCH1
ENST00000615922.1	33.3419	-0.000924916	0.0684009	0.00427343	0.190656	EOGT
ENST00000323817.7	23.7638	0.00198329	0.0684341	0.00427348	0.190656	CDK19
ENST00000238651.10	81.1708	-0.015165	0.0707118	0.00427356	0.190656	ACOT2
ENST00000681997.1	22.2744	-0.00288404	0.0684638	0.00428079	0.190824	FANCD2
ENST00000698319.1	8.00611	-0.00378711	0.0685439	0.00430309	0.191663	TAFAZZIN
ENST00000562263.5	13.6935	-0.0039747	0.0685471	0.00431736	0.19213	NUBP2
ENST00000589389.5	150.882	0.0728623	0.138078	0.00432115	0.19213	GLYR1
ENST00000320220.13	23.1468	0.00289421	0.0684643	0.00432402	0.19213	ZDHHC20
ENST00000591090.5	21.6	0.00254552	0.0684455	0.00433034	0.192255	GET3
ENST00000495134.6	18.8668	-0.00724334	0.068931	0.00433871	0.192472	MTMR2
ENST00000267484.10	153.063	-0.0706847	0.132651	0.00434628	0.192549	RTN1
ENST00000448850.5	13.9847	-0.0112259	0.0696867	0.00434743	0.192549	APP
ENST00000472354.1	11.7469	0.00546038	0.0686993	0.00435525	0.19274	RPL13
ENST00000426905.7	150.283	-0.065132	0.120615	0.00438066	0.193709	ELAC2
ENST00000693185.1	116.878	0.00135449	0.0684041	0.00438604	0.193791	GOLGA2
ENST00000552240.6	26.2345	0.00279833	0.0684577	0.00439594	0.194073	PRICKLE1
ENST00000314250.11	216.529	-0.492833	0.51966	0.00441477	0.194748	TNS2
ENST00000263398.11	2774.95	0.254148	0.158252	0.0044211	0.194871	CD44
ENST00000695834.1	30.3907	0.00232246	0.068449	0.00442494	0.194885	TASOR2
ENST00000369304.8	264.612	-0.337964	0.251723	0.00442918	0.194916	ITGA10
ENST00000371984.8	998.318	-0.23567	0.144004	0.00444081	0.195272	POMGNT1
ENST00000543086.7	117.411	-0.00135158	0.0684041	0.00444832	0.195446	ERC1
ENST00000634038.1	15.8206	-0.00262696	0.0684513	0.00445291	0.195492	ARHGEF10
ENST00000684779.1	22.6152	0.00213594	0.0684408	0.00445806	0.195562	MAP2K1
ENST00000620860.4	18.5677	0.00295749	0.068469	0.00446882	0.195878	EIF2B3
ENST00000334884.9	96.3958	0.00150929	0.0684094	0.0044777	0.196111	KMT2E
ENST00000334933.8	135.271	0.00131238	0.0684034	0.00448129	0.196113	PPIP5K1
ENST00000503914.1	7.80083	-0.00377884	0.0685435	0.00450109	0.196743	PLK4
ENST00000377474.4	970.708	0.234894	0.144612	0.00450283	0.196743	KCTD12
ENST00000568085.5	13.0825	-0.00378903	0.0685318	0.00451045	0.19692	SCNN1B
ENST00000457406.5	12.5533	-0.00450845	0.0685967	0.00452598	0.197215	SLC16A14
ENST00000382291.7	43.9363	0.0055413	0.0686873	0.00452689	0.197215	NRSN2
ENST00000704417.1	164.516	-0.00113418	0.0683985	0.00452795	0.197215	TMEM106B
ENST00000462163.1	18.5261	0.00236323	0.0684374	0.00453816	0.197409	RPN2
ENST00000358655.8	492.248	0.335675	0.259636	0.00453958	0.197409	WARS1
ENST00000704304.1	22.1328	-0.00244362	0.0684404	0.00455643	0.197985	SIN3A
ENST00000245407.8	777.939	-0.294546	0.206667	0.00457042	0.198304	SLC22A5
ENST00000377316.6	32.6042	-0.00449943	0.0685901	0.00457095	0.198304	MEN1
ENST00000460351.1	16.5528	0.00365182	0.0685188	0.00458701	0.198844	IGSF8
ENST00000378601.7	12.1621	-0.00461016	0.0686078	0.00460378	0.199397	DDB2
ENST00000524013.2	1306.97	0.216391	0.128638	0.00461034	0.199397	MYC
ENST00000673550.1	132.034	-0.0236085	0.0741051	0.00461063	0.199397	PRKACA
ENST00000509769.5	171.868	0.465077	0.439506	0.00464359	0.200308	USP53
ENST00000456170.6	24.1995	-0.0025376	0.0684448	0.0046472	0.200308	ERI3
ENST00000464528.5	21.1691	-0.0078176	0.0690122	0.00464884	0.200308	WDR81
ENST00000617047.1	142.229	-0.000315624	0.068393	0.00465105	0.200308	RBM15
ENST00000405510.5	713.739	0.0519291	0.0987912	0.00465273	0.200308	SUN2
ENST00000262428.5	3051.71	0.158531	0.0793052	0.00465538	0.200308	COTL1
ENST00000592231.6	520.534	0.329664	0.258398	0.00465714	0.200308	USP36
ENST00000590261.5	540.05	0.368943	0.296482	0.00468117	0.201034	ILF3
ENST00000342112.9	118.187	0.533566	0.594128	0.00468349	0.201034	TBC1D2
ENST00000483155.5	29.1387	-0.00186342	0.0684178	0.00468496	0.201034	RFK
ENST00000453074.6	258.538	-0.378131	0.324259	0.00470633	0.201775	TRMT6
ENST00000263464.9	357.531	-0.323454	0.245701	0.00470956	0.201775	BIRC3
ENST00000341511.11	420.585	0.0402996	0.085763	0.00471952	0.202045	ABCA2
ENST00000507943.2	619.888	-0.305352	0.233169	0.00472714	0.202214	BOD1L1
ENST00000631686.1	24.4395	-0.00270457	0.0684533	0.00473249	0.202286	DHRS11
ENST00000344120.4	22.3546	0.00209171	0.0684388	0.00473752	0.202333	SPRY4
ENST00000358649.8	32.738	-0.000666867	0.0683964	0.00474095	0.202333	PASK
ENST00000369611.4	27.9147	-0.000706309	0.0683969	0.00475502	0.202777	MAGI3
ENST00000477853.6	321.269	-0.340263	0.273744	0.00476883	0.202846	EMC1
ENST00000320699.12	11.2485	0.00623926	0.0687949	0.00476887	0.202846	DUS3L
ENST00000216446.9	587.384	0.261221	0.174099	0.00476957	0.202846	PLEK2
ENST00000620374.4	17.2093	0.00257504	0.0684482	0.00478771	0.202846	ZNF195
ENST00000301455.7	5193.85	0.143059	0.0689601	0.00479541	0.202846	ANGPTL4
ENST00000327158.5	189.446	0.000388565	0.0683933	0.00479594	0.202846	TIMM22
ENST00000527613.5	99.3509	-0.0014685	0.0684085	0.00479736	0.202846	BCLAF1
ENST00000462558.5	21.0296	0.00301555	0.0684721	0.00479962	0.202846	BAIAP2L1
ENST00000241527.10	22.3994	-0.00212208	0.0684405	0.00480006	0.202846	MTERF4
ENST00000486964.5	15.6494	-0.0049214	0.0686372	0.00480038	0.202846	POLR1A
ENST00000376736.6	577.804	0.263131	0.181755	0.00480079	0.202846	RFK
ENST00000522656.5	46.3217	-0.00749198	0.0689491	0.00480082	0.202846	SLC7A2
ENST00000349496.11	2225.48	0.278301	0.198339	0.00481409	0.203074	CTNNB1
ENST00000553956.6	23.7206	-0.00304865	0.0684732	0.00481692	0.203074	CEP95
ENST00000643031.1	173.271	0.469064	0.508956	0.00481727	0.203074	CTNNB1
ENST00000447966.7	21.5717	-0.00317268	0.0684813	0.00482417	0.203209	ASIC1
ENST00000371157.7	111.589	0.00124878	0.0684013	0.00484743	0.204033	STAG2
ENST00000677364.1	32.3772	0.000568154	0.0683948	0.00485403	0.204117	PCSK6
ENST00000673016.1	24.9698	-0.00177799	0.0684149	0.00485683	0.204117	ACSL4
ENST00000563566.5	20.9922	-0.00873015	0.0691709	0.0048627	0.204207	ARPP19
ENST00000640495.1	20.6214	0.00244442	0.0684404	0.00487234	0.204456	GOSR2
ENST00000233809.9	44.0023	0.0220592	0.0733981	0.0048773	0.204509	IGFBP2
ENST00000341753.10	934.806	0.212506	0.12642	0.00488864	0.204829	TRIM28
ENST00000343338.11	28.2038	0.00393726	0.0685364	0.0048955	0.20496	ZNF195
ENST00000448424.7	27.2972	-0.00223961	0.06843	0.00490099	0.205034	ATP7B
ENST00000380359.3	1510.07	0.215413	0.128629	0.00491181	0.205331	NET1
ENST00000531134.7	134.665	-0.0211445	0.0729428	0.00494213	0.206272	FGD4
ENST00000692180.1	20.1101	0.00312096	0.0684779	0.00494787	0.206272	DCAKD
ENST00000397379.7	33.2426	-0.00316379	0.0684826	0.00495278	0.206272	C14orf93
ENST00000587169.5	102.414	-0.00116569	0.0684	0.00495362	0.206272	CIRBP
ENST00000631842.1	24.9811	-0.00328248	0.068488	0.00495457	0.206272	PDXDC1
ENST00000394363.6	22.6477	0.00206076	0.0684374	0.0049568	0.206272	ENOX2
ENST00000229268.13	712.643	-0.256874	0.17416	0.00498717	0.207305	USP5
ENST00000503767.5	25.2295	0.00211816	0.0684251	0.00498915	0.207305	ATXN3
ENST00000619722.5	114.295	0.00145433	0.0684071	0.00499846	0.207536	KIAA0586
ENST00000382456.7	164.346	0.00102042	0.0683963	0.0050081	0.207779	AP2M1
ENST00000455784.7	14.6189	0.0029999	0.0684729	0.00501508	0.207866	SEPTIN5
ENST00000634017.1	25.3591	-0.0027216	0.0684537	0.00501774	0.207866	PITPNB
ENST00000360342.7	12.6458	0.00410259	0.0685582	0.00502982	0.20821	LZTS3
ENST00000339091.8	108.605	-0.0413986	0.0869071	0.00505004	0.208751	TFPI
ENST00000703968.1	22.332	-0.00205399	0.0684374	0.00505045	0.208751	HNRNPD
ENST00000595258.1	22.4592	-0.00153361	0.0684089	0.00505568	0.20881	KHSRP
ENST00000667949.2	22.7184	0.00204875	0.0684363	0.0050686	0.209187	AMPD2
ENST00000341255.4	718.213	0.22459	0.141149	0.00509812	0.209944	RTL6
ENST00000261739.9	604.908	-0.237525	0.154879	0.00509966	0.209944	ANKRD13A
ENST00000419071.6	7.83963	-0.00366052	0.0685331	0.00509974	0.209944	PRPSAP2
ENST00000393274.6	121.945	-0.0448099	0.0903543	0.00510218	0.209944	DENND2C
ENST00000430182.5	15.9261	-0.00292328	0.0684682	0.00512586	0.210761	QARS1
ENST00000693685.1	125.951	-0.000325807	0.0683931	0.00513089	0.210789	HECTD1
ENST00000611618.1	28.8938	0.00363359	0.0685144	0.00513421	0.210789	TRIM52
ENST00000464559.1	21.0851	0.00426415	0.0685674	0.00516205	0.21163	PSD4
ENST00000373464.5	290.316	-0.302271	0.234048	0.00516482	0.21163	ZBTB43
ENST00000563127.1	19.9822	-0.00272952	0.0684545	0.00516619	0.21163	KATNB1
ENST00000370466.4	321.525	0.402872	0.477522	0.00517412	0.211744	GBP2
ENST00000368954.10	2239.03	-0.160319	0.0833592	0.00517669	0.211744	CERS2
ENST00000598810.5	22.5683	0.00210339	0.0684388	0.00518391	0.211744	TEAD2
ENST00000304195.8	19.401	-0.00406933	0.0685529	0.00518437	0.211744	FRMD3
ENST00000706602.1	17.4989	-0.00313277	0.0684801	0.00520709	0.212515	PUSL1
ENST00000451445.6	18.1812	0.0035461	0.0685104	0.00522654	0.213067	HACL1
ENST00000238721.9	206.108	-0.400641	0.441236	0.00523476	0.213067	TP53I3
ENST00000525322.5	160	-0.409281	0.476726	0.00523479	0.213067	NAV2
ENST00000261822.5	343.087	0.297066	0.231947	0.00524013	0.213067	BCL7A
ENST00000456968.6	124.114	-0.000774366	0.0683939	0.00524336	0.213067	GTF2H4
ENST00000706818.1	21.6091	0.00205869	0.0684373	0.00524451	0.213067	SACM1L
ENST00000391946.7	30.3095	0.000676372	0.0683964	0.00524769	0.213067	KLC3
ENST00000415827.6	21.9481	-0.00212428	0.0684265	0.00525549	0.213227	EZH1
ENST00000680103.1	23.3812	0.00210165	0.0684391	0.00527079	0.213595	AKAP8L
ENST00000474289.6	20.1792	-0.00351006	0.0685103	0.00527232	0.213595	ECHDC1
ENST00000642352.1	22.9376	0.00206265	0.0684369	0.00528056	0.213643	MITF
ENST00000566214.5	25.1253	-0.00715274	0.0689095	0.00528127	0.213643	RHOT2
ENST00000536681.8	26.6963	-0.000693079	0.0683967	0.00528786	0.213723	FAR2
ENST00000374928.7	29.4809	0.00199628	0.0684215	0.00529149	0.213723	KLF8
ENST00000557942.6	72.3361	0.00120399	0.0684007	0.00529531	0.213723	MEF2A
ENST00000632424.1	679.594	0.242948	0.164436	0.00529875	0.213723	LY6E
ENST00000344423.10	1628.26	-0.167331	0.0910109	0.00532302	0.214414	ZNF395
ENST00000375379.7	474.887	0.308764	0.254633	0.00532366	0.214414	KDM5C
ENST00000242591.10	111.911	0.484191	0.697326	0.00533802	0.214778	IFT81
ENST00000370244.5	235.415	0.0302917	0.0778985	0.00535023	0.214778	BCAR3
ENST00000360905.9	593.002	0.299331	0.242921	0.00535236	0.214778	ERC1
ENST00000356970.6	90.2884	-0.00163647	0.0684145	0.00535246	0.214778	CLCC1
ENST00000512140.5	29.8843	-0.00293141	0.0684642	0.00535347	0.214778	BRD8
ENST00000431877.7	24.0773	0.00198297	0.068434	0.00535887	0.214778	ITPRID2
ENST00000373191.9	794.531	0.23766	0.159084	0.00536	0.214778	AGO3
ENST00000472155.5	20.7385	0.0025257	0.0684444	0.00536565	0.214848	UBXN11
ENST00000705348.1	30.0161	-0.000668017	0.0683964	0.00540681	0.216204	TMEM154
ENST00000697928.1	33.5733	0.00247645	0.0684403	0.00540737	0.216204	SGPL1
ENST00000366746.7	38.9977	-0.00229049	0.0684321	0.0054118	0.216225	MRPL55
ENST00000360105.8	237.515	0.340458	0.307711	0.00541633	0.216249	NFIX
ENST00000413420.5	9.71839	0.00449105	0.0685963	0.00543206	0.216481	PALM2AKAP2
ENST00000570917.5	19.1688	0.00292464	0.0684665	0.00543429	0.216481	TXNDC11
ENST00000259939.4	792.456	0.277918	0.223428	0.0054373	0.216481	RNF144B
ENST00000218388.9	6963.47	0.195101	0.112067	0.00543786	0.216481	TIMP1
ENST00000680663.1	34.1535	-0.00366185	0.0685117	0.00544685	0.216683	HSP90B1
ENST00000374586.8	857.252	-0.220493	0.142006	0.0054573	0.216942	TMEM245
ENST00000454914.6	14.3393	0.00238349	0.068439	0.00546377	0.217042	PHF1
ENST00000683468.1	32.0718	-0.000600307	0.0683949	0.00549074	0.217956	ATM
ENST00000643023.1	156.231	0.0453323	0.0908283	0.00550852	0.218364	SUCLA2
ENST00000401089.3	1962.7	0.165476	0.0880004	0.00551373	0.218364	SZRD1
ENST00000307729.12	151.368	-0.000722607	0.0683937	0.00551573	0.218364	MLLT10
ENST00000585838.2	31.5165	-0.000663339	0.0683964	0.00552198	0.218364	POLR2E
ENST00000552810.6	119.493	0.001117	0.0683983	0.00552329	0.218364	CEP290
ENST00000681183.1	18.1616	0.00403336	0.0685485	0.00553071	0.218364	SNX9
ENST00000397341.7	25.8363	0.00156293	0.0684096	0.00553208	0.218364	ACIN1
ENST00000315588.11	119.435	0.0017062	0.0684188	0.00553538	0.218364	MED29
ENST00000644399.1	17.8981	0.00415632	0.0685618	0.00553668	0.218364	TSC2
ENST00000511439.5	15.8272	0.00313262	0.068481	0.00554174	0.218407	TOPBP1
ENST00000691425.1	97.6797	0.0416626	0.0871323	0.00555123	0.218443	EXOSC2
ENST00000512991.5	20.8156	0.00286571	0.0684625	0.00555806	0.218443	ADH5
ENST00000392105.7	23.8347	-0.00428267	0.0685674	0.00556355	0.218443	STK36
ENST00000674971.1	30.312	-0.00063082	0.0683953	0.00556489	0.218443	CEP290
ENST00000678899.1	21.5236	-0.0020476	0.0684371	0.00556571	0.218443	SYNCRIP
ENST00000369644.5	23.5145	-0.00212984	0.0684407	0.00556643	0.218443	MOV10
ENST00000396063.5	210.496	-0.336047	0.315141	0.00559112	0.219255	GTF2A2
ENST00000635849.1	28.3806	0.0032116	0.0684815	0.00559684	0.219324	ARID1B
ENST00000320548.8	15.3451	0.00379618	0.0685302	0.00561207	0.219764	GPS1
ENST00000470295.5	20.3202	-0.00322626	0.0684862	0.00563094	0.220347	PPP1R35
ENST00000369583.4	348.35	0.266809	0.202764	0.00563509	0.220353	DUSP5
ENST00000406606.7	1068.96	0.20214	0.125313	0.00564283	0.220499	VAV2
ENST00000553957.6	109.772	-0.000815205	0.068394	0.00566512	0.221165	HECTD1
ENST00000677309.1	104.581	-0.00110771	0.0683979	0.00566936	0.221165	COPB2
ENST00000635699.1	161.016	-0.0479575	0.0937455	0.00567193	0.221165	RPS27L
ENST00000565834.1	13.8089	0.00469244	0.0686141	0.00568537	0.221436	COMMD4
ENST00000676799.1	111.504	-0.00160952	0.0684158	0.00568849	0.221436	KPNA4
ENST00000448187.6	23.4937	0.00197206	0.0684335	0.00569257	0.221436	NAP1L4
ENST00000428204.6	22.6229	-0.00300315	0.0684705	0.00569554	0.221436	HSPD1
ENST00000217957.10	24.8628	-0.00341446	0.0684973	0.00570167	0.221436	VSIG1
ENST00000428214.5	67.7688	-0.00122954	0.0684011	0.00570299	0.221436	PEX1
ENST00000440591.6	17.0422	0.00323329	0.068488	0.00570893	0.221457	NUDT9
ENST00000367742.7	2488.55	-0.242111	0.16877	0.00571156	0.221457	PRRC2C
ENST00000528443.6	75.3497	0.00108964	0.0683978	0.00571774	0.22154	TOR1AIP1
ENST00000336737.8	466.108	0.318556	0.312274	0.00572643	0.221721	HDHD5
ENST00000610518.2	109.473	-0.0304267	0.0780017	0.0057444	0.222261
ENST00000677816.1	15.4115	0.00221531	0.068431	0.00575623	0.222562	MKRN2
ENST00000679554.1	33.2475	-0.00062599	0.0683952	0.00576203	0.22263	AKAP9
ENST00000678311.1	34.2891	-0.00151935	0.0684079	0.00576748	0.222685	BCL2L2
ENST00000503168.5	28.2512	-0.00161831	0.0684114	0.00577406	0.222783	HSD17B4
ENST00000546856.5	497.216	-0.233317	0.158172	0.00579923	0.22345	KRT7
ENST00000509142.5	132.584	-0.000321348	0.068393	0.00579946	0.22345	SEC31A
ENST00000372654.5	26.2988	0.0114642	0.069733	0.00580644	0.223562	NFYC
ENST00000230461.11	2339.78	-0.189639	0.113449	0.00581684	0.22357	TMEM30A
ENST00000258412.8	1657.95	-0.156052	0.0824328	0.00582455	0.22357	TMBIM1
ENST00000586828.5	10.1636	-0.00459804	0.0686093	0.00583001	0.22357	MKNK2
ENST00000563314.5	60.7267	-0.0161116	0.0710141	0.00583521	0.22357	ATXN2L
ENST00000444658.7	269.013	-0.0422958	0.087595	0.00583542	0.22357	CCNDBP1
ENST00000511461.5	73.4933	0.000891295	0.0683949	0.00583994	0.22357	MTRR
ENST00000545241.2	29.6258	-0.000670292	0.0683965	0.00584112	0.22357	HSPA1B
ENST00000640069.1	15.7848	-0.00414267	0.0685656	0.00584209	0.22357	BCLAF1
ENST00000700558.1	33.3158	-0.0006651	0.0683964	0.00584317	0.22357	PKP2
ENST00000369327.7	103.884	0.000388015	0.0683932	0.00585525	0.223877	MAP3K7
ENST00000346365.8	217.705	-0.324763	0.31539	0.00586493	0.224003	NUDT2
ENST00000367815.9	177.379	0.0009442	0.0683951	0.00586669	0.224003	ATP1B1
ENST00000571936.5	21.1329	0.00295563	0.0684673	0.00587368	0.224115	ZNF174
ENST00000447673.1	15.2006	-0.00484095	0.0686276	0.00588881	0.224491	SLC35F5
ENST00000651899.1	25.5848	0.003312	0.0684894	0.00589474	0.224491	TSFM
ENST00000397167.6	24.93	0.00211184	0.0684395	0.00589577	0.224491	SFMBT2
ENST00000447177.5	18.3569	-0.00328967	0.0684903	0.00591451	0.224892	BACH1
ENST00000673487.1	11.2508	-0.00527037	0.0686781	0.00591798	0.224892	APTX
ENST00000422955.5	17.7317	-0.00190926	0.0684192	0.00592349	0.224892	RBM6
ENST00000700278.1	22.4025	0.00193068	0.0684318	0.00593214	0.224892	NAA15
ENST00000691612.1	176.57	-0.00030322	0.0683929	0.00593471	0.224892	ERGIC1
ENST00000320225.10	1232.34	0.273986	0.229981	0.00593487	0.224892	RNPS1
ENST00000552493.4	19.8115	-0.00340207	0.068498	0.00594221	0.225016	HLA-A
ENST00000393687.6	21.1061	0.0097182	0.0693484	0.00594679	0.225034	IRAK1
ENST00000311227.6	155.884	0.0504246	0.0966849	0.00595146	0.225057	TEAD2
ENST00000432539.5	18.3979	-0.00947317	0.0693065	0.0059687	0.225499	BAG6
ENST00000528815.5	117.231	0.0351982	0.0814245	0.00597133	0.225499	AP2A2
ENST00000456048.5	21.2228	0.00190647	0.0684308	0.00598478	0.225852	TANGO2
ENST00000679624.1	345.408	0.263377	0.203433	0.00598904	0.225858	SMAD3
ENST00000640769.2	21.4887	0.0018063	0.0684267	0.00600797	0.226417	RTTN
ENST00000532846.2	16.1872	-0.00287373	0.0684646	0.00603127	0.227105	RECQL4
ENST00000643920.1	68.0851	-0.00141217	0.0684062	0.00604432	0.227105	TUG1
ENST00000703168.1	27.3144	-0.000662904	0.0683963	0.00604622	0.227105	POGZ
ENST00000382688.8	85.5712	0.0011307	0.0683989	0.00604658	0.227105	CCDC9B
ENST00000323081.12	107.198	0.00118931	0.0683998	0.00604685	0.227105	SPNS1
ENST00000371566.1	38.5746	0.0167235	0.0712269	0.00606675	0.227697	ORC1
ENST00000295874.14	496.37	-0.269141	0.223679	0.00610968	0.229023	PTPRG
ENST00000399683.7	88.9812	0.0328073	0.0796454	0.00611089	0.229023	ADISSP
ENST00000351071.11	21.1179	0.00199465	0.0684344	0.00611455	0.229023	WASHC2A
ENST00000470164.2	69.5726	0.0095031	0.0692973	0.00612097	0.229068	NAXD
ENST00000487137.7	29.0295	0.000691992	0.0683965	0.00612415	0.229068	CDH24
ENST00000673732.1	13.5653	0.00298221	0.068472	0.00612856	0.229068	ADNP
ENST00000302907.9	302.679	0.000777425	0.0683977	0.00613238	0.229068	RPS9
ENST00000400247.3	19.0605	-0.00251529	0.0684442	0.00615391	0.229717	RBCK1
ENST00000446070.6	67.255	0.00159583	0.0684114	0.00615998	0.229787	SYBU
ENST00000700281.1	67.7878	0.00143725	0.0684059	0.00616414	0.229787	NAA15
ENST00000434055.5	152.935	-0.0378734	0.0835279	0.00618443	0.230388	DCTN1
ENST00000539609.7	22.3156	-0.0018766	0.0684298	0.00619377	0.230468	ZEB2
ENST00000703907.1	21.2065	0.0025787	0.0684466	0.00619853	0.230468	ATP6V1A
ENST00000374782.7	69.2923	-0.00118621	0.0683995	0.00619912	0.230468	CEP131
ENST00000254108.12	282.663	0.299848	0.29149	0.00620755	0.23055	FUS
ENST00000375429.8	448.372	-0.257185	0.209857	0.00620971	0.23055	NELFE
ENST00000382771.9	5992.04	-0.160615	0.086854	0.00621838	0.230716	SERPINB5
ENST00000533377.1	21.3546	0.00202202	0.0684351	0.00625476	0.231524	GRINA
ENST00000518188.5	23.817	-0.00254203	0.0684435	0.00625712	0.231524	IMPA1
ENST00000371486.4	489.377	0.267547	0.224185	0.00625844	0.231524	CPT2
ENST00000551016.5	118.658	-0.000263175	0.0683921	0.00625924	0.231524	RACGAP1
ENST00000621157.5	21.9392	0.0020579	0.0684367	0.00626114	0.231524	HYAL3
ENST00000259895.9	81.8348	0.000393957	0.0683933	0.00627428	0.231781	GTF2H4
ENST00000296210.11	11.2998	0.00399376	0.0685493	0.00627869	0.231781	TPRA1
ENST00000636247.1	22.5726	-0.00257391	0.0684454	0.00628479	0.231781	TJP2
ENST00000699861.1	22.697	-0.00420518	0.0685666	0.00628492	0.231781	CTC1
ENST00000485965.5	62.7936	-0.0280984	0.076552	0.00630889	0.232419	AOX1
ENST00000545182.6	21.0378	-0.00287127	0.0684626	0.00631068	0.232419	PLBD2
ENST00000478411.2	60.6851	0.0277339	0.0763469	0.0063235	0.232736	YKT6
ENST00000282673.5	29.2998	-0.00233583	0.0684333	0.0063331	0.232815	LIPA
ENST00000379250.10	21.1331	0.0018481	0.0684284	0.00633883	0.232815	SIRT5
ENST00000451320.6	72.3121	-0.00141035	0.0684053	0.0063418	0.232815	ARFIP1
ENST00000649943.1	21.7349	-0.00186916	0.0684296	0.00634254	0.232815	TJP2
ENST00000356000.7	58.3603	-0.00115189	0.0683997	0.00636306	0.233412	RTN3
ENST00000577812.5	18.1261	0.0021452	0.0684276	0.0063686	0.23346	NARF
ENST00000465784.7	676.814	0.209334	0.137444	0.00638331	0.233799	TBC1D2
ENST00000699956.1	19.4827	0.00326753	0.0684886	0.0063883	0.233799	MEIS2
ENST00000397728.8	19.9208	-0.00235138	0.068436	0.00639057	0.233799	LSS
ENST00000703565.1	28.8244	0.00254597	0.0684436	0.00639978	0.23398	IFNAR1
ENST00000336868.8	268.474	0.324108	0.452491	0.00641895	0.234422	NXN
ENST00000370207.4	361.272	0.294962	0.294596	0.00642157	0.234422	F3
ENST00000699561.1	21.8628	-0.0023937	0.068437	0.00642463	0.234422	UNG
ENST00000314126.4	32.1086	-0.000584671	0.0683947	0.00643884	0.234785	AKAP1
ENST00000684362.1	364.848	0.314187	0.412799	0.00646033	0.235413	ZSCAN29
ENST00000372072.7	97.4652	-0.000326388	0.0683931	0.00647291	0.235716	TMEM164
ENST00000631576.1	21	0.00184346	0.0684282	0.00648098	0.235728	LAD1
ENST00000619423.4	113.255	0.00108058	0.0683979	0.00648218	0.235728	NBPF14
ENST00000334944.9	40.0356	0.01371	0.0702898	0.00648608	0.235728	SF1
ENST00000612118.4	20.8458	0.0136765	0.0702954	0.00649828	0.236016	ABR
ENST00000461237.5	22.1091	-0.00344575	0.0685015	0.00650455	0.236088	EVI2A
ENST00000486255.1	560.365	0.253084	0.200834	0.00651914	0.236378	GABRE
ENST00000382862.7	18.6575	-0.00664013	0.0688355	0.00652114	0.236378	MSLN
ENST00000346541.7	21.1158	-0.00195931	0.0684332	0.00652848	0.236489	CBFA2T2
ENST00000296325.9	486.871	0.248908	0.197681	0.00653678	0.236503	LRPAP1
ENST00000371399.5	16.2248	-0.00362139	0.0685188	0.00653745	0.236503	YIPF1
ENST00000704552.1	24.9162	0.000676016	0.0683963	0.00656958	0.237509	NXPE3
ENST00000489144.5	21.1228	0.00203769	0.0684358	0.00657689	0.237613	POLR2J3
ENST00000687496.1	71.5966	-0.00159297	0.0684106	0.00658106	0.237613	PHF6
ENST00000595876.5	9.59248	0.00498679	0.0686482	0.00658579	0.237628	TIMM44
ENST00000647341.1	15.838	-0.00285154	0.0684632	0.00659747	0.237766	CCDC88A
ENST00000296519.6	28.7361	-0.00207391	0.068438	0.00660161	0.237766	CEP44
ENST00000489072.5	23.9115	0.00660334	0.0688302	0.00660361	0.237766	HMGN1
ENST00000693409.1	111.427	0.00106073	0.0683971	0.00661329	0.237766	FKBP15
ENST00000694997.1	19.6325	0.00351928	0.0685063	0.00661424	0.237766	MRPS27
ENST00000312912.10	166.282	-0.00064426	0.0683932	0.00661552	0.237766	KDM3A
ENST00000640979.1	21.2244	0.00184481	0.0684282	0.00663704	0.238218	STRADA
ENST00000409377.1	22.2788	0.00485551	0.0686263	0.00663808	0.238218	PPP3R1
ENST00000599814.5	100.565	-0.000277122	0.0683921	0.00664869	0.238218	SYMPK
ENST00000433118.5	18.4745	0.00211974	0.0684263	0.00665512	0.238218	SMPD4
ENST00000462699.5	18.5248	-0.00200601	0.068423	0.00665521	0.238218	CADPS2
ENST00000699552.1	18.1961	0.00288739	0.0684641	0.0066563	0.238218	NCSTN
ENST00000473330.1	1030.52	0.190872	0.120686	0.0066616	0.238218	FSCN1
ENST00000479263.5	21.8248	0.00201998	0.0684349	0.00666476	0.238218	PRKCZ
ENST00000560310.5	21.1053	0.00203096	0.0684225	0.006667	0.238218	KATNBL1
ENST00000435495.6	24.0301	0.0020762	0.0684374	0.00667935	0.238476	PTPN12
ENST00000379391.7	29.3039	-0.000669845	0.0683964	0.00668335	0.238476	NEMP1
ENST00000650739.1	20.7851	0.00182444	0.0684275	0.00668722	0.238476	PRKCD
ENST00000562222.5	15.1312	0.00347515	0.0685049	0.00669692	0.238668	PPP4C
ENST00000343827.7	160.853	0.0470112	0.0924897	0.00672614	0.239554	TCF12
ENST00000699054.1	19.7157	0.00222447	0.0684302	0.0067373	0.239796	TRIM22
ENST00000471105.5	180.451	-0.315215	0.637705	0.00674909	0.239917	RNPEP
ENST00000311595.14	24.9562	0.00316075	0.06848	0.0067494	0.239917	ENGASE
ENST00000354396.6	65.9468	0.00140448	0.0684056	0.00679361	0.241296	ARNT
ENST00000706568.1	23.5034	-0.00306922	0.0684738	0.00679695	0.241296	GOLGA4
ENST00000621856.2	16.3625	0.00370649	0.0685286	0.00681446	0.241635	SPAST
ENST00000414165.7	39.1958	0.00170124	0.0684142	0.00681528	0.241635	KCNQ5
ENST00000562275.6	20.7892	0.00205454	0.068437	0.00685815	0.242854	ANKRD11
ENST00000451119.6	20.1276	-0.00253024	0.0684443	0.00685848	0.242854	ZNF219
ENST00000634172.1	20.3969	0.0018337	0.0684278	0.00687654	0.243338	SBNO2
ENST00000431586.1	180.267	0.319155	0.577075	0.00688827	0.243574	PPP1R8
ENST00000322985.9	21.172	-0.00234878	0.0684348	0.00690214	0.243686	PODXL
ENST00000520767.5	17.3503	0.00434887	0.0685761	0.00690457	0.243686	FUT10
ENST00000441582.2	256.43	-0.0692973	0.127092	0.00691794	0.243686	ZBTB38
ENST00000700061.1	22.3457	-0.00198844	0.0684337	0.00692026	0.243686	NBAS
ENST00000550536.5	79.3281	0.00192712	0.0684273	0.0069213	0.243686	RAB3IP
ENST00000370507.5	117.361	-0.000830558	0.0683932	0.00692176	0.243686	SLCO4A1
ENST00000674079.1	203.949	-0.035882	0.0818444	0.00692876	0.243777	MAST2
ENST00000320081.10	88.6904	0.00968014	0.0693107	0.00693601	0.243876	CLIP4
ENST00000377491.5	20.6768	-0.00162917	0.0684099	0.00694948	0.244194	PARK7
ENST00000408954.8	20.1531	0.00183139	0.0684277	0.0069601	0.244411	DAPK1
ENST00000664564.1	20.9055	-0.00184044	0.0684284	0.00696853	0.244551	DLG1
ENST00000416541.5	28.1505	0.000657214	0.068396	0.00697544	0.244638	TMEM201
ENST00000521645.5	70.9345	-0.00144482	0.0684067	0.0069822	0.244719	SLC25A32
ENST00000512151.5	26.1062	0.00301729	0.0684694	0.00699687	0.245077	NUP54
ENST00000337303.8	264.522	-0.0572227	0.105633	0.00701197	0.24545	PBRM1
ENST00000590994.1	7.54068	-0.00357395	0.0685259	0.00703942	0.246255	HAUS5
ENST00000546581.5	21.8096	-0.00308546	0.0684754	0.00705157	0.246289	PRR13
ENST00000409659.6	24.5109	0.00696736	0.0688799	0.00705759	0.246289	LRPPRC
ENST00000432464.5	28.5425	0.00305831	0.0684784	0.007058	0.246289	SIRT1
ENST00000394094.6	21.9327	0.00184036	0.0684167	0.00706132	0.246289	SENP7
ENST00000339430.9	12.572	0.0039818	0.0685495	0.00706275	0.246289	LITAF
ENST00000681139.1	21.4035	0.0023266	0.0684344	0.00707889	0.246696	DNAJC10
ENST00000640306.1	109.069	0.00162329	0.0684128	0.00709941	0.247254	HNRNPU
ENST00000676416.1	53.4469	-0.00738621	0.0689285	0.00711165	0.247488	ELP1
ENST00000357917.4	20.047	0.00196484	0.0684332	0.0071151	0.247488	RHOBTB1
ENST00000377724.8	506.545	0.261873	0.252045	0.0071234	0.24762	DCAF10
ENST00000592628.5	19.8203	-0.00355543	0.068512	0.00715373	0.248381	TCF3
ENST00000496577.5	20.5445	0.00235496	0.0684516	0.00715695	0.248381	MOV10
ENST00000367411.7	252.56	0.289925	0.392705	0.00715881	0.248381	KATNA1
ENST00000478018.5	24.3442	0.00242278	0.0684382	0.00716599	0.248382	STK16
ENST00000400411.5	93.2207	0.00138881	0.0684047	0.007169	0.248382	DDR1
ENST00000367001.5	3898.39	0.177783	0.116218	0.00717423	0.248382	SLC30A1
ENST00000458705.6	118.526	-0.000317185	0.068393	0.00717828	0.248382	ZNF33A
ENST00000603187.5	61.8465	0.0012105	0.0684	0.00718137	0.248382	ZSWIM8
ENST00000478254.5	196.821	0.050359	0.0963485	0.00718991	0.248521	GFM1
ENST00000276105.3	15.9795	-0.00279891	0.0684593	0.00721337	0.249175	SNX12
ENST00000505699.5	1647.73	0.205555	0.145937	0.00722722	0.249498	ABCC3
ENST00000520878.5	28.6669	0.000678059	0.0683963	0.00725565	0.24989	CLK4
ENST00000377390.8	835.661	0.220883	0.170601	0.00725877	0.24989	SF1
ENST00000428931.6	883.287	-0.2351	0.191196	0.00727814	0.24989	UBAP2L
ENST00000678621.1	121.029	0.0352777	0.0813937	0.00727942	0.24989	HSPD1
ENST00000624145.3	119.252	0.000380951	0.0683932	0.00728291	0.24989	ANKRD28
ENST00000630265.2	24.7363	-0.00241537	0.0684378	0.00729021	0.24989	MCCC2
ENST00000555055.6	69.052	-0.000986441	0.0683964	0.0072918	0.24989	XRCC3
ENST00000527444.6	7.76793	-0.00356262	0.0685245	0.00729431	0.24989	PRCP
ENST00000306503.5	149.073	-0.00112517	0.0683978	0.007298	0.24989	SOCS5
ENST00000494523.2	11.8458	-0.00420902	0.068568	0.00730456	0.24989	TKT
ENST00000262519.14	125.481	0.00086823	0.0683953	0.00730751	0.24989	SETD1A
ENST00000440940.7	724.013	-0.212192	0.156427	0.00731143	0.24989	MTRR
ENST00000644653.1	16.0067	-0.0040806	0.0685523	0.00731466	0.24989	FXN
ENST00000650084.1	136.36	-0.000308158	0.068393	0.00731469	0.24989	TJP2
ENST00000361093.9	348.652	-0.274588	0.335732	0.00731874	0.24989	GART
ENST00000698802.1	23.6511	-0.000625849	0.0683958	0.00732613	0.24989	STAT5B
ENST00000683836.1	21.7665	0.00196705	0.0684331	0.0073281	0.24989	BCL9
ENST00000618403.5	24.5415	0.000690241	0.0683964	0.00733229	0.24989	DHRS11
ENST00000359028.7	28.242	-0.00204206	0.0684366	0.00733284	0.24989	AKAP9
ENST00000645977.1	70.1239	0.00149828	0.0684084	0.00733385	0.24989	SPG7
ENST00000367033.4	2240.22	-0.16895	0.101861	0.00734051	0.249963	PLXNA2
ENST00000287842.7	16.8291	0.00329891	0.0684914	0.00735412	0.250272	NRG1
ENST00000275857.10	19.5968	0.00192622	0.0684315	0.00736221	0.250362	NLGN4X
ENST00000625662.3	89.0367	-0.00102408	0.0683968	0.00736652	0.250362	CHD2
ENST00000383198.6	92.1558	0.000384403	0.0683932	0.00737452	0.250362	TAPBP
ENST00000407661.7	28.4603	-0.000589942	0.0683948	0.00737493	0.250362	DTNB
ENST00000457270.5	23.0303	0.00065732	0.068396	0.00738011	0.250383	TOP3B
ENST00000649706.1	19.3221	-0.0027746	0.0684574	0.00740695	0.251139	CDC73
ENST00000456764.1	53.4314	0.018695	0.071925	0.00741238	0.251168	IGFBP2
ENST00000360467.7	2609	0.203091	0.136133	0.00741776	0.251196	COL4A2
ENST00000525807.6	305.04	0.265402	0.738943	0.00742502	0.251288	CTSH
ENST00000409189.7	32.608	-0.00465365	0.0685959	0.0074382	0.251579	CCL20
ENST00000335005.10	86.1004	-0.00120571	0.0684004	0.00746007	0.25212	ITM2C
ENST00000678488.1	76.6789	-0.000336575	0.0683931	0.00746485	0.25212	PSMC2
ENST00000643981.1	102.147	-0.000510752	0.0683896	0.0074679	0.25212	OSBPL2
ENST00000528752.1	20.4305	-0.00227299	0.0684324	0.00747427	0.25218	PELI3
ENST00000399334.7	24.8205	0.00435152	0.0685716	0.00748416	0.252359	CEP152
ENST00000650114.2	108.345	0.000877165	0.0683949	0.00752163	0.253467	ZNF275
ENST00000538897.5	20.2317	0.00169064	0.0684223	0.00752656	0.253477	TCF7L2
ENST00000376829.7	351.294	0.245005	0.224222	0.00753205	0.253477	DZIP1
ENST00000675685.1	491.454	-0.217044	0.166544	0.00753571	0.253477	SIPA1L2
ENST00000531026.5	14.0036	-0.0032232	0.0684874	0.00756317	0.253757	RSF1
ENST00000347215.8	500.666	0.0311379	0.0783216	0.00756622	0.253757	PMEPA1
ENST00000434687.6	209.858	-0.0524055	0.0987914	0.00757194	0.253757	IKZF2
ENST00000599460.5	85.9588	0.000888326	0.0683947	0.00757656	0.253757	SYMPK
ENST00000306954.5	76.7608	-0.0011643	0.0683997	0.00757738	0.253757	GON7
ENST00000261755.9	18.3086	0.00230386	0.0684336	0.00758361	0.253757	FAH
ENST00000396596.2	28.5354	-0.00197634	0.0684206	0.00758616	0.253757	SGK3
ENST00000300209.13	31.5693	-0.000628201	0.068396	0.00759943	0.253757	EEF1AKMT3
ENST00000440983.1	28.647	0.000657903	0.068396	0.00760053	0.253757	WDR43
ENST00000550333.5	22.5482	0.010736	0.0695603	0.00761214	0.253757	RLIG1
ENST00000509219.2	27.7263	0.000702054	0.0683966	0.0076129	0.253757	PGM3
ENST00000614176.5	19.3034	0.00285511	0.0684635	0.00761324	0.253757	FOXP1
ENST00000614476.4	29.4107	0.00339297	0.0684927	0.00761891	0.253757	MTERF4
ENST00000591337.7	34.3164	-0.00368577	0.0685115	0.00762016	0.253757	PWWP3A
ENST00000647650.1	31.9318	0.000594936	0.0683951	0.00762545	0.253757	LMBRD1
ENST00000511601.6	225.954	0.266621	0.358807	0.00762694	0.253757	FHDC1
ENST00000478079.2	91.0648	-0.00138532	0.0684046	0.00762695	0.253757	KMT2E
ENST00000495421.1	63.069	-0.00708945	0.0688841	0.00763318	0.253811	DPH2
ENST00000680163.1	19.6975	0.00191889	0.0684312	0.00764414	0.253854	ALS2
ENST00000279452.10	22.9076	0.00217754	0.0684277	0.0076454	0.253854	CD44
ENST00000377921.7	61.9037	-0.0262756	0.075457	0.00765255	0.253854	RSU1
ENST00000361510.8	84.2574	-0.000320089	0.068393	0.00766645	0.253854	OPA1
ENST00000655761.1	29.1113	0.000661896	0.0683961	0.00767311	0.253854	POT1
ENST00000289316.2	28.3595	0.0169151	0.0712919	0.00767866	0.253854	H2BC5
ENST00000518100.6	8.03564	-0.00364092	0.0685303	0.00767987	0.253854	EIF3E
ENST00000479446.5	96.531	-0.0332822	0.0798878	0.00768147	0.253854	ABCA2
ENST00000468209.5	22.154	-0.00244669	0.0684388	0.00768295	0.253854	NSMCE4A
ENST00000444376.7	864.992	0.255868	0.27121	0.00769142	0.253854	HNRNPU
ENST00000555155.5	31.8804	-0.00881032	0.0691699	0.00769332	0.253854	RCCD1
ENST00000343289.9	68.3902	-0.000840525	0.0683939	0.00769435	0.253854	NT5C2
ENST00000465022.5	24.758	0.0024457	0.0684393	0.00770194	0.253952	RABL3
ENST00000477148.2	70.9422	-0.000332487	0.0683931	0.00773515	0.254866	TFRC
ENST00000367592.5	17.9065	-0.00305918	0.0684748	0.00773891	0.254866	PEX3
ENST00000295633.8	922.68	-0.183951	0.119894	0.0077564	0.255289	FSTL1
ENST00000374864.10	90.3529	0.0132997	0.070137	0.00776649	0.255469	ITCH
ENST00000263640.7	23.3715	0.00190286	0.0684305	0.00778233	0.255837	ACVR1
ENST00000585949.1	20.551	-0.00297172	0.0684677	0.00779792	0.256126	ZCCHC2
ENST00000354420.7	253.877	0.0834682	0.16213	0.0078004	0.256126	RNH1
ENST00000217893.10	1005.75	-0.189671	0.129636	0.00780767	0.256211	TAF9
ENST00000367064.9	419.04	-0.223627	0.186966	0.00782234	0.256451	CD55
ENST00000680129.1	112.51	0.00136718	0.0684046	0.00782428	0.256451	NAMPT
ENST00000337620.8	271.067	0.26557	0.351773	0.00783751	0.256482	CBX3
ENST00000487273.7	3124.45	-0.225975	0.200184	0.00784385	0.256482	ADAM9
ENST00000704385.1	63.3567	-0.00115458	0.0683994	0.00784405	0.256482	TBL1XR1
ENST00000679421.1	23.4825	-0.00254129	0.0684432	0.0078452	0.256482	AGPS
ENST00000498023.1	19.387	0.0030127	0.0684701	0.0078485	0.256482	WDR6
ENST00000313132.8	22.1551	-0.00246406	0.0684402	0.00785324	0.256485	VDAC2
ENST00000375579.7	9.67568	-0.00413812	0.0685657	0.00786436	0.256566	CENPP
ENST00000438166.7	1602.43	-0.185033	0.124623	0.00787783	0.256566	GPD2
ENST00000254695.13	93.7482	0.000403649	0.0683934	0.0078781	0.256566	RAP1GAP2
ENST00000515203.5	16.0893	0.00282092	0.0684607	0.00787875	0.256566	TCERG1
ENST00000492244.5	306.446	-0.258705	0.382191	0.00787901	0.256566	FDPS
ENST00000584538.1	19.3163	-0.00185743	0.0684162	0.00789153	0.256822	USP22
ENST00000323055.10	521.444	-0.214375	0.17068	0.00789981	0.256911	PPP3CA
ENST00000683338.1	19.405	-0.00190381	0.0684309	0.00790871	0.256911	NBEAL1
ENST00000643123.1	9.61655	0.00479227	0.0686271	0.00790889	0.256911	SLC11A2
ENST00000395925.8	30.6635	0.000690842	0.0683965	0.00791293	0.256911	GLI3
ENST00000370355.3	5759.74	-0.15727	0.0941355	0.00792459	0.256912	SCD
ENST00000306315.9	15.3676	0.00219333	0.0684296	0.00792568	0.256912	ZNF608
ENST00000381538.7	92.1162	0.000374663	0.0683931	0.00792692	0.256912	NFXL1
ENST00000265113.9	528.432	0.260395	0.336704	0.00794806	0.257252	SLC1A3
ENST00000616080.2	74.4532	-0.00123353	0.0684011	0.00794813	0.257252	CRY2
ENST00000217426.7	5052.52	0.136328	0.0753919	0.00795144	0.257252	AHCY
ENST00000454822.5	76.8054	-0.00112325	0.0683987	0.00796028	0.257387	RPE
ENST00000485428.1	19.5981	0.0018181	0.0684272	0.00800428	0.258658	ALDH18A1
ENST00000410026.7	245.519	0.0716191	0.131308	0.00803653	0.259548	NABP1
ENST00000464369.1	30.8236	-0.00217064	0.068427	0.00804301	0.259605	RTL8C
ENST00000424869.6	19.2268	-0.00298528	0.0684693	0.00806004	0.259924	ZEB1
ENST00000288344.14	19.8261	-0.00188282	0.06843	0.00806407	0.259924	HMGN1
ENST00000671038.1	17.6918	-0.00299525	0.0684705	0.00806706	0.259924	WASF3
ENST00000420432.2	80.0401	-0.000320637	0.068393	0.00808197	0.260253	PBX2
ENST00000473674.5	13.8671	-0.00349648	0.0685069	0.00809903	0.260591	NPRL3
ENST00000379727.8	14.6207	0.00339533	0.0684982	0.00810207	0.260591	CYP1A1
ENST00000308361.10	96.143	0.00113505	0.0683984	0.00810799	0.260591	DHX36
ENST00000261574.10	392.726	0.000459454	0.0683917	0.00811415	0.260591	IPO5
ENST00000295900.10	98.9257	0.000377007	0.0683932	0.00811612	0.260591	ATXN7
ENST00000676843.1	17.6978	0.00309306	0.0684771	0.00812927	0.260823	CTSB
ENST00000464839.5	29.1106	-0.000637454	0.068396	0.00813282	0.260823	GBP2
ENST00000375256.5	458.219	0.217904	0.184098	0.00814368	0.260944	ZNF367
ENST00000569176.1	14.978	-0.00270215	0.0684539	0.00814605	0.260944	MAN2C1
ENST00000678649.1	14.21	-0.00307236	0.0684769	0.00815753	0.261021	CTSL
ENST00000618329.4	269.938	-0.0391244	0.0844081	0.00815793	0.261021	CYFIP2
ENST00000612661.2	1999.94	0.222934	0.21947	0.00816846	0.261206	MARCKS
ENST00000617392.1	24.7275	0.000674383	0.0683962	0.00818465	0.261553
ENST00000396128.9	180.539	-0.0659897	0.119867	0.00818881	0.261553	KLHL28
ENST00000359793.7	76.1786	0.00122394	0.0684004	0.00824449	0.263075	CEP57L1
ENST00000343380.6	362.39	0.234131	0.220765	0.008246	0.263075	E2F1
ENST00000299421.9	732.811	-0.208508	0.160761	0.00825731	0.263283	ILK
ENST00000634202.1	11.6078	-0.00279104	0.068461	0.00826601	0.263408	BFAR
ENST00000391623.8	63.1009	0.00128008	0.0684021	0.00827129	0.263424	HAUS2
ENST00000275988.5	20.345	0.00153832	0.0684083	0.00827921	0.263524	SPIN2B
ENST00000484638.1	978.585	-0.16845	0.106047	0.00828403	0.263525	RIN2
ENST00000646663.1	19.034	-0.00376611	0.0685305	0.00829421	0.263697	RDX
ENST00000307659.6	23.5993	-0.000619808	0.0683958	0.00829923	0.263704	KIAA0232
ENST00000448348.3	18.2663	-0.00362405	0.0685134	0.00830858	0.263849	STX7
ENST00000619049.4	24.218	0.00188333	0.0684297	0.00836135	0.265372	ZMYND8
ENST00000342190.11	23.8363	0.0045676	0.0685928	0.00837423	0.265627	SUMF2
ENST00000464055.5	16.0717	-0.0039216	0.0685384	0.0083856	0.265835	ZDHHC20
ENST00000470402.1	24.1394	-0.000642283	0.068396	0.00839496	0.265979	KLC3
ENST00000330736.10	74.047	-0.000328746	0.0683931	0.00840416	0.266117	ANKRD11
ENST00000368873.6	90.5208	-0.000262436	0.068392	0.0084198	0.266183	PI4KB
ENST00000443798.8	21.972	-0.000671401	0.0683964	0.00842139	0.266183	SEC14L1
ENST00000551130.1	349.658	-0.239729	0.263279	0.00842891	0.266183	KRT7
ENST00000646038.2	26.5207	0.000651277	0.068396	0.0084296	0.266183	TRIM66
ENST00000475720.1	16.0875	0.00280333	0.0684595	0.00843039	0.266183	HPRT1
ENST00000313080.8	22.5547	-0.00063893	0.0683959	0.00843945	0.266317	RHBDF2
ENST00000682250.1	22.9457	0.000683049	0.0683963	0.00845771	0.266647	WDR91
ENST00000486150.6	22.0898	-0.00331681	0.0684897	0.00845959	0.266647	PQBP1
ENST00000678794.1	104.094	-0.000325988	0.0683931	0.00846978	0.266736	HSPA9
ENST00000325674.11	107.126	-0.00114967	0.0683989	0.00847692	0.266736	CAST
ENST00000350997.12	1126.61	-0.184966	0.128891	0.00847694	0.266736	FADS1
ENST00000443081.5	28.6452	0.00066125	0.0683961	0.00848817	0.266937	RBM6
ENST00000674708.1	29.3786	0.00062792	0.0683956	0.00850971	0.267461	LARGE1
ENST00000370994.8	1864.08	0.17787	0.12064	0.00852116	0.267575	SERBP1
ENST00000625293.3	17.5467	0.00218548	0.0684288	0.00852354	0.267575	TREX1
ENST00000273859.8	552.551	0.231289	0.221203	0.00852847	0.267575	ATP10D
ENST00000453535.1	19.4379	0.0018009	0.0684149	0.00853276	0.267575	GSK3A
ENST00000675386.2	50.8496	0.00620889	0.0687667	0.00859699	0.269436	BAHCC1
ENST00000557434.5	21.4174	0.00223784	0.0684304	0.00861577	0.269829	LGMN
ENST00000594207.1	21.8581	-0.0133229	0.0701808	0.00861933	0.269829	HNRNPUL1
ENST00000564172.1	110.83	-0.0465791	0.091754	0.00863918	0.270297	GDE1
ENST00000678081.1	63.3838	-0.0166105	0.0711483	0.0086508	0.270308	XPO1
ENST00000477274.1	73.4383	-0.00106261	0.0683968	0.00865168	0.270308	IRAK1
ENST00000706685.1	95.481	-0.000780724	0.0683928	0.00865425	0.270308	SF1
ENST00000515314.7	131.069	0.000308586	0.0683926	0.00867472	0.270794	CYB5B
ENST00000528847.1	704.506	0.0773143	0.143481	0.0086812	0.270843	RPS3
ENST00000418099.5	30.1502	0.000572811	0.0683948	0.00871201	0.27165	NHEJ1
ENST00000412198.5	67.2995	-0.00116781	0.0683989	0.008728	0.271995	ZSWIM8
ENST00000539243.6	132.148	-0.0206492	0.0726483	0.00874578	0.272395	ARHGAP45
ENST00000675528.1	42.8478	0.0213912	0.0730232	0.00877087	0.272934	MFN2
ENST00000266085.7	3645.39	-0.155933	0.0942994	0.00877356	0.272934	TIMP3
ENST00000511480.5	109.787	-0.001121	0.0683985	0.00877897	0.272934	N4BP2
ENST00000407904.7	18.5822	0.00195821	0.0684328	0.00878291	0.272934	GNA12
ENST00000380817.8	570.542	0.0470943	0.0921475	0.00879364	0.272983	SBF1
ENST00000379237.6	27.9568	-0.000660344	0.0683963	0.0087986	0.272983	USP6NL
ENST00000679969.1	24.9973	0.000880609	0.0683997	0.00879936	0.272983	NOTCH1
ENST00000649787.1	821.392	0.228385	0.26744	0.00880481	0.272988	COPA
ENST00000329043.7	91.9474	-0.000318029	0.068393	0.00880941	0.272988	NFXL1
ENST00000556847.5	10.6972	-0.00345361	0.0685042	0.00881755	0.273071	DCAF5
ENST00000680596.1	19.736	0.00183774	0.0684273	0.008822	0.273071	SCARB1
ENST00000337540.11	24.8291	-0.00207138	0.0684229	0.00883183	0.273221	ZFYVE27
ENST00000356577.10	1691.67	0.149348	0.0878823	0.00884885	0.273515	SON
ENST00000693711.1	14.4548	0.00235649	0.0684368	0.00886795	0.273515	ARHGAP11B
ENST00000370752.4	17.4181	-0.00248206	0.0684422	0.00886858	0.273515	INTS6L
ENST00000479061.1	18.4658	-0.00276397	0.0684557	0.00887207	0.273515	SKIC2
ENST00000672078.1	385.942	0.0747095	0.137759	0.00887465	0.273515	LDHA
ENST00000511450.5	20.0179	0.00660854	0.068823	0.00887586	0.273515	TMEM167A
ENST00000374580.10	1282.76	0.177444	0.121798	0.00887652	0.273515	BMPR2
ENST00000524975.2	30.7812	-0.000568036	0.0683945	0.00888184	0.273515	AMPD2
ENST00000420699.9	106.849	-0.000971228	0.0683948	0.00888693	0.273515	ANKRD36
ENST00000491737.5	82.1343	-0.000268182	0.0683921	0.00889097	0.273515	THOC2
ENST00000615513.4	20.2719	-0.00190078	0.06843	0.00889899	0.273609	CDKN1A
ENST00000511912.6	94.4712	-0.0346156	0.0808027	0.00890591	0.273669	ETFDH
ENST00000537184.6	23.8843	0.000637877	0.0683957	0.00891556	0.273813	ITFG1
ENST00000505285.5	12.0691	-0.00362134	0.0685165	0.00892841	0.274055	TCERG1
ENST00000558132.5	20.5209	-0.00190515	0.0684308	0.00894031	0.274258	ANXA2
ENST00000471844.6	30.5406	0.000616457	0.0683954	0.00894756	0.274258	ARNT
ENST00000560441.5	87.5659	-0.000260998	0.068392	0.00894995	0.274258	UACA
ENST00000566215.5	22.1469	-0.00283359	0.0684592	0.00899213	0.27536	UBE3A
ENST00000593925.1	20.4391	-0.00390331	0.0685341	0.00899592	0.27536	ZNF324
ENST00000444116.1	19.1606	-0.00298491	0.068469	0.0090022	0.275399	FBXO42
ENST00000635214.1	323.168	-0.230416	0.259366	0.00903221	0.276068	PATJ
ENST00000682653.1	16.7124	-0.00235412	0.0684353	0.00903407	0.276068	HEXA
ENST00000248600.5	59.2008	0.0149721	0.0706213	0.0090431	0.276162	STYXL1
ENST00000470132.2	24.6989	-0.000584434	0.0683947	0.00904807	0.276162	TOP2B
ENST00000631962.1	270.057	-0.0978335	0.211631	0.00905685	0.276162	DLG5
ENST00000638775.1	15.8529	-0.00406917	0.068551	0.00906136	0.276162	HBP1
ENST00000646968.1	22.6191	0.00198379	0.0684332	0.00906691	0.276162	OSBPL2
ENST00000695443.1	18.9188	-0.00185622	0.0684289	0.00906723	0.276162	GORASP1
ENST00000634011.1	21.4208	-0.00308249	0.0684744	0.00908232	0.276469
ENST00000612742.5	67.9707	-0.00116176	0.0683985	0.00913548	0.277933	METTL8
ENST00000521515.1	20.4046	0.00175454	0.0684131	0.00914196	0.277977	KIF13B
ENST00000490140.1	1018.95	-0.195324	0.150539	0.0092045	0.279639	FDPS
ENST00000683446.1	20.138	0.00352715	0.0685051	0.00920677	0.279639	RAB18
ENST00000355585.9	168.854	0.000819597	0.0683986	0.00921854	0.27972	SYNJ2
ENST00000359543.8	1434.38	0.200474	0.170988	0.00922356	0.27972	EMP2
ENST00000327949.15	18.2433	-0.00316791	0.0684861	0.00922933	0.27972	HEXD
ENST00000452196.6	22.8902	-0.000617279	0.0683957	0.00922974	0.27972	HIP1R
ENST00000640715.1	16.4984	0.00317485	0.0684817	0.00924043	0.27989	SLC35A3
ENST00000394180.6	11.5537	0.00494035	0.0686384	0.00924989	0.279986	CLDND1
ENST00000228264.10	17.5088	-0.00289427	0.0684635	0.00925377	0.279986	DDX11
ENST00000374867.7	750.425	0.206146	0.181398	0.00928661	0.280826	NRP1
ENST00000639356.1	11.003	-0.00516104	0.0686613	0.00930651	0.281273	KANSL1
ENST00000679723.1	180.444	0.0239949	0.0741667	0.00932356	0.281601	ADSL
ENST00000353187.6	15.8736	-0.00306881	0.0684756	0.00932758	0.281601	AADAT
ENST00000370440.5	138.631	0.0208027	0.0727091	0.00934458	0.28196	ZNF644
ENST00000677631.1	7.73534	0.00419618	0.0685688	0.00935635	0.28216	HNRNPA2B1
ENST00000644767.1	10.0967	-0.0035789	0.0685149	0.00937421	0.282544	ZYX
ENST00000221573.11	11.23	-0.00312333	0.0684812	0.00938361	0.282673	SNAPC2
ENST00000682833.1	558.087	-0.218083	0.225182	0.00939536	0.282836	GLUD1
ENST00000532781.1	14.4549	0.010888	0.0695852	0.00940083	0.282836	ARID1A
ENST00000649770.1	18.1067	0.00310155	0.0684761	0.00940443	0.282836	KDM5B
ENST00000569851.6	18.5313	-0.00355835	0.0685079	0.00942544	0.2833	CLCN7
ENST00000514940.5	24.733	-0.000624598	0.0683958	0.00943014	0.2833	ADD1
ENST00000596358.6	56.8121	0.00727666	0.0689043	0.00944363	0.283551	NOSIP
ENST00000531632.6	20.0533	-0.00193558	0.0684314	0.00947336	0.284241	TCP11L1
ENST00000639780.1	27.1292	0.00069457	0.0683965	0.0094805	0.284241	PLSCR3
ENST00000694978.1	82.339	-0.00102199	0.0683967	0.0094821	0.284241	CCP110
ENST00000591022.6	20.3858	0.0027074	0.0684522	0.00953944	0.28561	PLEKHH3
ENST00000305883.6	23.7177	-0.00063166	0.0683959	0.00954148	0.28561	KLF11
ENST00000366992.7	80.0408	-0.000733594	0.0683937	0.00954331	0.28561	INTS7
ENST00000692557.1	182.719	0.000406009	0.0683934	0.00955846	0.285889	ERGIC1
ENST00000698691.1	15.984	-0.00442245	0.0685816	0.00956302	0.285889	DNASE2
ENST00000484491.5	128.73	-0.051834	0.0977216	0.00957041	0.285911	ZNF148
ENST00000462797.5	18.2468	-0.00184446	0.0684285	0.0095841	0.285911	TRIT1
ENST00000703540.1	33.1491	0.000630154	0.0683955	0.00958424	0.285911	PRPF8
ENST00000475463.6	36.0633	0.0142419	0.0704182	0.00958616	0.285911	PCNX2
ENST00000570086.5	19.1709	0.00180767	0.068415	0.00958969	0.285911	CMC2
ENST00000394128.7	771.263	-0.215861	0.234832	0.0096207	0.286587	MED24
ENST00000673054.1	22.7027	0.00329596	0.068487	0.00962592	0.286587	UBL7
ENST00000515166.5	23.3292	0.000638501	0.0683957	0.00962796	0.286587	PARP8
ENST00000611716.5	89.0391	-0.000206746	0.0683918	0.00963339	0.286593	PCSK6
ENST00000683576.1	18.9074	0.00186734	0.0684285	0.00966071	0.287251	EMD
ENST00000697359.1	18.7968	-0.00235636	0.0684358	0.00967542	0.287533	NDUFAF6
ENST00000414632.5	17.6604	-0.00190747	0.0684184	0.00968783	0.287747	VPS41
ENST00000539458.1	71.4589	0.000343406	0.0683929	0.00971312	0.288288	SLC3A2
ENST00000414956.1	1855.61	0.162219	0.107638	0.00971652	0.288288	PRRC2A
ENST00000459850.5	23.9023	-0.00286055	0.0684592	0.00973487	0.288529	ABCA2
ENST00000688912.1	64.0437	-0.00103951	0.0683963	0.00973755	0.288529	MCPH1
ENST00000379933.7	25.2256	0.0147896	0.0705902	0.00974035	0.288529	RREB1
ENST00000428278.6	193.922	-0.0685589	0.123818	0.00976559	0.288891	ASH2L
ENST00000479780.6	14.6039	0.00253389	0.0684452	0.00976995	0.288891	BANP
ENST00000317811.6	344.147	0.215801	0.25755	0.00977301	0.288891	FJX1
ENST00000550726.5	25.0327	0.00280405	0.0684551	0.00977353	0.288891	RBMS2
ENST00000366920.6	23.8283	-0.00248021	0.0684395	0.0097868	0.288991	MAP3K4
ENST00000556814.5	15.9943	-0.00188096	0.0684176	0.00979376	0.288991	FCF1
ENST00000677514.1	22.0811	-0.000640139	0.0683959	0.0097994	0.288991	SYNCRIP
ENST00000575756.5	20.4346	0.00199037	0.0684208	0.00980303	0.288991	DVL2
ENST00000433680.2	25.3908	0.00193026	0.0684315	0.00980314	0.288991	TNFAIP3
ENST00000573523.5	68.5024	0.0241094	0.074264	0.00987599	0.290983	PELP1
ENST00000646277.1	76.7239	0.000395774	0.0683933	0.00988867	0.2912	OPA1
ENST00000543594.6	17.5699	-0.00285221	0.0684608	0.00989798	0.291319	TMEM138
ENST00000584897.5	22.8622	0.00894759	0.0691951	0.00991997	0.29181	SMCHD1
ENST00000007722.11	20.2385	-0.00189911	0.0684299	0.00993784	0.292127	ITGA3
ENST00000274747.11	26.2489	0.0125745	0.0699718	0.00994728	0.292127	MRS2
ENST00000258884.5	273.701	0.191321	0.561837	0.00994785	0.292127	ABHD17C
ENST00000299697.12	226.22	0.0700162	0.126566	0.00995196	0.292127	TK2
ENST00000272167.10	745.69	0.208826	0.2358	0.00995905	0.29218	EPHX1
ENST00000649865.1	204.988	-0.0564241	0.103649	0.00997826	0.292576	IGF1R
ENST00000221138.9	1035.09	-0.167305	0.116544	0.00998751	0.292576	PPP2CB
ENST00000699661.1	16.1577	0.00208208	0.0684247	0.0099885	0.292576	TAPBP
ENST00000425144.5	1799.45	-0.162909	0.112439	0.0100054	0.292584	VARS1
ENST00000412975.5	17.7786	0.00185381	0.0684285	0.0100091	0.292584	MSH5
ENST00000700495.1	18.8313	-0.0017202	0.0684237	0.0100099	0.292584	TIRAP
ENST00000352766.11	22.2258	0.000635136	0.0683956	0.01001	0.292584	PRR5-ARHGAP8
ENST00000650167.2	1125.41	0.166991	0.111379	0.0100266	0.292912	QSER1
ENST00000347300.6	73.3595	0.0010316	0.0683965	0.0100502	0.293449	IFT122
ENST00000550722.5	355.35	-0.05202	0.0977002	0.01006	0.293578	HECTD4
ENST00000632391.1	67.9514	-0.023227	0.0738268	0.0100773	0.293645	BFAR
ENST00000510208.2	11.9076	0.00410834	0.068557	0.0100809	0.293645	PAM
ENST00000315238.3	17.9633	0.0128576	0.0700533	0.0100868	0.293645	CALML3
ENST00000486227.5	11.287	-0.00391072	0.0685449	0.0100888	0.293645	HDAC6
ENST00000572543.5	12.6119	0.00267855	0.0684535	0.0100889	0.293645	CAMTA2
ENST00000369426.9	20.1725	0.0025253	0.0684427	0.0101082	0.294049	WARS2
ENST00000507875.6	459.56	-0.147201	0.575356	0.010117	0.29415	CLCN3
ENST00000348126.7	568.415	-0.18578	0.148689	0.0101281	0.294168	PAM
ENST00000482855.5	18.4604	-0.00172869	0.068424	0.0101283	0.294168	RPGR
ENST00000680518.1	80.9928	-0.000278232	0.0683921	0.0101392	0.294227	DDX20
ENST00000395292.6	24.8701	-0.0141565	0.0703983	0.0101432	0.294227	CELF1
ENST00000706321.1	18.2059	0.001709	0.068423	0.0101483	0.294227	SRCAP
ENST00000649689.2	1108.94	-0.165181	0.113708	0.0101541	0.294227	DARS2
ENST00000681822.1	151.705	-0.000304407	0.0683929	0.0101616	0.294227	DYNC1H1
ENST00000463920.5	71.3088	-0.000797896	0.0683942	0.0101649	0.294227	ADAR
ENST00000377685.9	700.671	0.194824	0.169693	0.0101677	0.294227	ATP2A2
ENST00000586579.5	28.4379	-0.000662015	0.0683964	0.0101784	0.294271	DAZAP1
ENST00000502401.1	16.0089	0.00240094	0.0684382	0.0101799	0.294271	SEPTIN11
ENST00000348295.7	23.7792	0.000588469	0.068395	0.010195	0.29449	CHEK2
ENST00000528180.5	17.255	0.00195426	0.0684197	0.0101983	0.29449	EED
ENST00000398063.6	348.155	0.210981	0.322134	0.0102078	0.29449	AGPAT3
ENST00000599231.5	20.8659	-0.00245719	0.0684388	0.0102088	0.29449	STRN4
ENST00000435154.7	26.9361	0.00334123	0.0684879	0.0102206	0.294674	NAPRT
ENST00000691573.1	18.6423	-0.00340875	0.0684967	0.01025	0.295093	ATE1
ENST00000372818.5	94.7249	-0.00890811	0.0691614	0.0102512	0.295093	TRIT1
ENST00000461135.2	606.204	-0.180172	0.142547	0.0102714	0.295515	C1orf116
ENST00000547555.5	18.5344	0.00184906	0.0684278	0.0102766	0.295515	LETMD1
ENST00000394684.8	481.144	-0.0574697	0.104922	0.0102862	0.295637	SGMS2
ENST00000435468.1	13.0551	0.00239287	0.0684386	0.0102943	0.295718	TBC1D2B
ENST00000475915.6	30.9947	0.00229173	0.0684313	0.0103019	0.29578	PDCD10
ENST00000346617.8	11.5044	-0.00443009	0.06859	0.0103524	0.297075	ZFP64
ENST00000526754.5	20.5781	0.00234512	0.0684347	0.0103683	0.297376	RBM25
ENST00000550153.1	563.389	-0.0445948	0.0892929	0.0103767	0.297463	KRT7
ENST00000552341.5	17.1262	-0.00345444	0.0685003	0.0103975	0.297853	PFDN5
ENST00000368053.8	27.5102	0.000618934	0.0683955	0.010406	0.297853	MED23
ENST00000676789.1	1574.16	0.160897	0.107414	0.0104065	0.297853	XPO1
ENST00000392976.5	11.7955	-0.00257979	0.0684488	0.0104344	0.298392	CYB561
ENST00000308159.10	11.7348	0.00290708	0.0684667	0.0104361	0.298392	NUP93
ENST00000480296.5	16.8033	-0.00348572	0.0685065	0.0104498	0.298611	NPRL2
ENST00000428135.7	261.385	-0.120516	0.325822	0.0104547	0.298611	SNX13
ENST00000341037.8	21.2224	-0.000609959	0.0683955	0.0104975	0.299643	TNC
ENST00000361293.10	25.1828	-0.0020224	0.0684355	0.0105017	0.299643	CHD1L
ENST00000610573.4	19.0051	0.00263769	0.0684485	0.0105139	0.299781	ZNF215
ENST00000369774.9	514.609	0.111574	0.267487	0.0105174	0.299781	SH3PXD2A
ENST00000440180.5	11.6654	-0.00403242	0.0685548	0.0105234	0.299796	CFLAR
ENST00000409714.7	58.2988	-0.000331439	0.0683931	0.0105534	0.300496	PPIG
ENST00000523102.5	11.222	0.00366771	0.0685216	0.0105602	0.300535	SPSB2
ENST00000676213.1	16.6144	-0.00151964	0.0684078	0.010566	0.300546	SIPA1L2
ENST00000524851.5	1563.63	-0.18553	0.367423	0.0105848	0.300925	RPS3
ENST00000678362.1	22.2837	0.000646955	0.0683958	0.0105907	0.300937	CSPP1
ENST00000703707.1	17.7516	0.00172498	0.0684236	0.0106112	0.301177	GNB1
ENST00000428041.4	22.4682	-0.000586857	0.0683954	0.0106138	0.301177	ARHGAP11B
ENST00000338483.7	82.1706	0.0210786	0.0728279	0.0106165	0.301177	MAFF
ENST00000700257.1	17.9034	0.00194527	0.0684323	0.010624	0.301177	PIGO
ENST00000659716.1	75.8626	-0.000323076	0.068393	0.0106265	0.301177	DLG1
ENST00000235382.7	501.487	-0.190902	0.172492	0.0106328	0.301202	RGS2
ENST00000331442.5	4775.5	0.117029	0.062201	0.0106428	0.301329	H1-5
ENST00000630670.1	15.9136	0.0027982	0.0684583	0.0106591	0.301637
ENST00000648135.1	13.3324	-0.00412349	0.0685578	0.010668	0.301734	KAT6B
ENST00000416149.6	16.8785	0.00365723	0.0685173	0.0106741	0.301751	TIA1
ENST00000400288.7	28.8781	-0.000614165	0.0683957	0.0106845	0.301811	SFI1
ENST00000392500.7	7.72433	0.00455197	0.0686029	0.0106911	0.301811	CEP85L
ENST00000390015.7	100.016	0.03693	0.0825004	0.0106927	0.301811	GAA
ENST00000694895.1	15.7944	0.00273295	0.0684543	0.0107052	0.302008	LARP7
ENST00000220592.10	1610.81	0.144391	0.0882272	0.0107255	0.302397	AGO2
ENST00000487903.5	75.3718	0.000996646	0.0683964	0.0107323	0.302397	ATP11A
ENST00000432325.5	26.1989	-0.000610851	0.0683956	0.0107354	0.302397	HUS1
ENST00000440482.2	12.0314	-0.00330881	0.0684926	0.0107489	0.302622	ZFAND3
ENST00000631083.2	17.988	-0.00331176	0.0684917	0.0107618	0.302787	TRAPPC12
ENST00000497385.1	19.6312	0.00177572	0.0684137	0.0107679	0.302787	PTGFRN
ENST00000700613.1	9.72787	-0.00509665	0.0686552	0.0107712	0.302787	NUTF2
ENST00000677723.1	93.7977	0.000354779	0.068393	0.0107803	0.302851	STAT3
ENST00000643500.1	63.8421	-0.0249068	0.0746498	0.0107845	0.302851	ABHD5
ENST00000652390.1	20.8293	-0.000621598	0.0683957	0.0108091	0.303386	TAFAZZIN
ENST00000678772.1	25.9599	0.000615595	0.0683954	0.0108147	0.30339	KAT14
ENST00000646825.1	59.3945	-0.000831977	0.0683947	0.0108298	0.303658	CBLB
ENST00000401605.5	24.2045	0.000612989	0.0683954	0.0108565	0.304251	CLIP4
ENST00000680811.1	15.0045	-0.00197796	0.0684211	0.0108647	0.304328	AAR2
ENST00000552115.5	18.903	0.00184898	0.0684277	0.0108818	0.304651	MON2
ENST00000367109.8	977.585	0.166997	0.127137	0.0108892	0.304705	DYRK3
ENST00000605042.1	15.4051	-0.00262933	0.068449	0.0108993	0.304831	FBXW7
ENST00000439374.6	17.8323	-0.0016012	0.0684089	0.0109065	0.304878	CDC42SE1
ENST00000518444.5	151.473	0.040442	0.0854179	0.0109216	0.305005	LARP4
ENST00000706508.1	18.1038	0.00164333	0.0684205	0.0109375	0.305005	KAT7
ENST00000430436.5	57.4	-0.000332665	0.0683931	0.01094	0.305005	RALGAPA2
ENST00000690982.1	544.122	0.185394	0.156803	0.0109407	0.305005	SGMS2
ENST00000650591.1	25.9298	-0.0088654	0.0691747	0.010945	0.305005	PROS1
ENST00000690399.1	23.2058	0.000589846	0.0683951	0.0109524	0.305005	FKBP15
ENST00000343280.8	12.7377	-0.00272494	0.0684559	0.0109524	0.305005	ZNF772
ENST00000359513.8	21.5552	0.00660214	0.0688228	0.0109579	0.305005	ATG13
ENST00000495825.6	16.1702	0.0019513	0.0684198	0.0109609	0.305005	ZSWIM7
ENST00000233146.7	1058.63	0.191417	0.188649	0.0109679	0.305048	MSH2
ENST00000510052.5	8.26257	0.00369736	0.068525	0.0110154	0.306164	ATPSCKMT
ENST00000472588.5	20.4387	0.000633843	0.0683957	0.0110192	0.306164	PAXBP1
ENST00000518622.5	12.0648	-0.00238701	0.0684382	0.0110291	0.306286	CARD8
ENST00000357275.6	18.4489	-0.00168186	0.0684223	0.0110374	0.306308	DBNDD2
ENST00000698809.1	15.7973	0.00303978	0.0684728	0.0110451	0.306308	STAT5B
ENST00000413464.6	64.335	0.0251783	0.0747711	0.0110466	0.306308	PPRC1
ENST00000426951.5	17.9994	0.00181684	0.0684265	0.0110648	0.306552	RBM39
ENST00000449478.2	20.8912	0.00208394	0.0684241	0.0110665	0.306552	ADARB1
ENST00000490882.5	3151.8	0.188204	0.172424	0.0110795	0.306637	FLNB
ENST00000264709.7	20.6677	-0.00178136	0.068426	0.0110807	0.306637	DNMT3A
ENST00000264275.9	14.1587	-0.00448431	0.0685881	0.0110891	0.306714	CASP8
ENST00000640220.1	17.6387	0.00171564	0.0684232	0.0111017	0.306736	SLC7A2
ENST00000254351.9	3948.8	0.136736	0.0818409	0.0111096	0.306736	SDC1
ENST00000611732.4	304.62	0.0409436	0.0858095	0.0111099	0.306736	TGIF2
ENST00000564879.2	17.3895	-0.00179573	0.0684265	0.0111121	0.306736	TBC1D24
ENST00000568449.7	24.467	0.000614872	0.0683954	0.0111293	0.307057	EME2
ENST00000392679.6	20.3909	0.000622222	0.0683955	0.0111727	0.307984	TIRAP
ENST00000699337.1	18.7377	-0.00184699	0.0684278	0.011176	0.307984	AGAP1
ENST00000582991.6	51.709	-0.00557523	0.0686892	0.0111797	0.307984	ALDH3A2
ENST00000472487.6	65.6293	0.00033181	0.0683928	0.0111945	0.308152	MYSM1
ENST00000389856.9	13.879	-0.00326678	0.0684887	0.011197	0.308152	CCDC88C
ENST00000505695.5	22.1296	-0.000625392	0.0683958	0.0112375	0.309111	MYO10
ENST00000639715.1	575.437	-0.0486392	0.0934792	0.0112462	0.309199	SCARB2
ENST00000444411.5	19.5975	-0.00237955	0.0684363	0.0112524	0.309214	MMS19
ENST00000680247.1	30.3467	-0.0168734	0.0712407	0.0112627	0.30927	AAR2
ENST00000493118.5	13.9356	-0.00243445	0.0684402	0.011272	0.30927	ACOT8
ENST00000680472.1	61.489	0.000366445	0.0683931	0.0112745	0.30927	ADAR
ENST00000316900.9	18.1222	-0.00140297	0.0684055	0.0112769	0.30927	STOML1
ENST00000217456.3	1340.8	-0.145576	0.0911806	0.0112825	0.30927	APMAP
ENST00000507563.7	12.7132	0.00303518	0.0684739	0.0112972	0.309519	TMEM138
ENST00000700602.1	58.3909	0.00038589	0.0683932	0.0113118	0.309764	NUP98
ENST00000699780.1	60.166	0.000341747	0.0683929	0.0113314	0.310148	OGT
ENST00000566843.1	19.9117	-0.000596893	0.0683948	0.0113602	0.310782	COMMD4
ENST00000689128.1	137.828	-0.0410915	0.0859627	0.0113705	0.310908	SBF2
ENST00000551457.1	19.1903	0.00323339	0.0684837	0.0113893	0.311268	TMCC3
ENST00000549481.5	23.415	-0.0028065	0.0684558	0.011423	0.311986	EIF4B
ENST00000244573.5	666.601	0.179541	0.150439	0.0114322	0.311986	H1-1
[truncated: 52,701 more rows]

## Sheet: overlap_iCLIP
statistics from siPDCD4 vs siCT (DTE)
ensembl_id	baseMean	log2FoldChange	lfcSE	pvalue	padj	names	tx	biotypes
ENST00000651024.2	85.5237	10.8752	2.98745	2.92314681177104e-14	7.32075544946132e-11	CLUH	ENST00000651024	protein_coding
ENST00000263707.6	3644.73	-0.668096	0.0948291	9.62422361716693e-14	2.30550368971759e-10	TFCP2L1	ENST00000263707	protein_coding
ENST00000300060.7	9517.6	-0.420244	0.0781591	4.30437803660001e-09	3.24874406414453e-06	ANPEP	ENST00000300060	protein_coding
ENST00000578907.5	36.0153	-0.0148031	0.0708106	1.69247455016494e-08	1.13719841817607e-05	DUS1L	ENST00000578907	protein_coding
ENST00000493452.5	1146.99	-1.04245	0.216568	4.80436316661079e-08	2.72892780815211e-05	FLNB	ENST00000493452	protein_coding
ENST00000683058.1	33.2085	-0.0128705	0.0702098	1.02631147153636e-07	5.43718107184988e-05	AKT1	ENST00000683058	retained_intron
ENST00000679313.1	239.832	1.29421	0.322208	1.85002568050655e-06	0.000728078	DNMT1	ENST00000679313	protein_coding
ENST00000418664.2	2325.08	0.301216	0.0729152	2.34228420785347e-06	0.000888858	DSP	ENST00000418664	protein_coding
ENST00000570539.1	309.014	-0.684195	0.174708	3.76188702402996e-06	0.00132018	SRRM2	ENST00000570539	protein_coding_CDS_not_defined
ENST00000273814.8	133.624	1.71851	0.464825	5.17423533497216e-06	0.00174871	DGKQ	ENST00000273814	protein_coding
ENST00000259241.7	956.371	0.385112	0.0993355	5.49328843113053e-06	0.00183433	HS6ST1	ENST00000259241	protein_coding
ENST00000444061.8	307.85	0.987583	0.288381	2.53498188186208e-05	0.00655727	SMARCA4	ENST00000444061	protein_coding
ENST00000367137.4	917.995	0.359657	0.104733	3.02930118343737e-05	0.00762125	SLC41A1	ENST00000367137	protein_coding
ENST00000331817.6	29283.4	-0.214518	0.0600469	3.72663228929538e-05	0.00896621	KRT7	ENST00000331817	protein_coding
ENST00000684778.1	55.1676	0.00516852	0.0686619	4.40261060580536e-05	0.0103663	SNAPC4	ENST00000684778	protein_coding
ENST00000285238.13	827.527	0.415526	0.130459	6.45441515673535e-05	0.0142248	ABCC3	ENST00000285238	protein_coding
ENST00000261978.9	683.131	0.38947	0.125772	8.96917873775415e-05	0.01797	LTBP2	ENST00000261978	protein_coding
ENST00000676604.1	59.2788	-0.00410922	0.0685525	0.000125903	0.0224494	DNMT1	ENST00000676604	protein_coding_CDS_not_defined
ENST00000646366.1	50.8148	0.00524762	0.0686823	0.000127632	0.0226114	CHD4	ENST00000646366	protein_coding_CDS_not_defined
ENST00000216962.9	8765.22	-0.188198	0.0589023	0.000128532	0.0226551	PYGB	ENST00000216962	protein_coding
ENST00000681536.1	54.3651	-0.00354902	0.0685079	0.000190489	0.0304959	DYNC1H1	ENST00000681536	nonsense_mediated_decay
ENST00000378024.9	20873.8	-0.195183	0.0616157	0.000193756	0.0306841	AHNAK	ENST00000378024	protein_coding
ENST00000674757.1	28.2188	-0.00736746	0.0689673	0.000238501	0.0354196	INF2	ENST00000674757	nonsense_mediated_decay
ENST00000634349.1	52.14	0.0034765	0.0685021	0.00027802	0.0388472	EXOC7	ENST00000634349	protein_coding
ENST00000262304.9	388.183	0.865041	0.369012	0.000416095	0.0489863	PKD1	ENST00000262304	protein_coding
ENST00000695651.1	29.3375	-0.0196585	0.0725197	0.000418409	0.0490491	C3	ENST00000695651	retained_intron

## Sheet: rMATS_top
type	ID	PValue	FDR	IncLevelDifference	name
SE	1528	0.00014	0.0461954	0.336	RNF185
SE	5401	3.83449e-05	0.0229653	0.284	RNMT
SE	10371	5.93357e-06	0.00686606	0.335	NEDD4
SE	11253	9.38872e-06	0.00860563	0.426	CDC42BPB
SE	15392	3.16376e-05	0.0211613	-0.27	GIGYF2
SE	15687	6.51392e-05	0.0293102	-0.256	HPF1
SE	16700	7.4994e-05	0.0325605	-0.271	LAMTOR3
SE	21005	0.00010808	0.0402553	0.331	NFIB
SE	22663	5.71339e-07	0.00157105	-0.494	FBXO25
SE	22818	3.44045e-05	0.0218319	0.24	PDK1
SE	27621	5.99638e-05	0.0293102	0.216	CDCA7L
SE	28909	6.42389e-05	0.0293102	0.432	FER
SE	31365	1.99543e-05	0.0145244	-0.298	METTL8
SE	33407	0.00011417	0.0402553	-0.313	OPN3
SE	45452	0.00012923	0.0438119	0.2	SNX14
SE	45454	2.66418e-05	0.018838	0.333	SNX14
SE	46332	1.84488e-05	0.0138354	-0.253	FASTKD1
SE	60450	7.44247e-06	0.00708409	0.339	CD44
SE	66389	8.31951e-05	0.0348968	0.248	UIMC1
SE	68534	5.73581e-05	0.0292823	0.293	DENND6A
RI	3204	4.55615e-05	0.021095	0.376	DDX11
RI	5582	5.69869e-05	0.0217288	0.202	MYBBP1A
A3SS	315	2.0033e-06	0.0031188	-0.433	MIEF1
A3SS	6957	8.12106e-05	0.0421438	-0.311	SETDB1
A3SS	10957	9.05723e-05	0.0445282	-0.26	LRP8
A3SS	14529	5.2442e-05	0.0346861	-0.265	IST1
A5SS	4499	0.00015009	0.0390228	-0.219	ZNF695
A5SS	12834	3.20197e-05	0.0141489	-0.243	NBR1
MXE	245	1.06213e-05	0.00452922	0.21	RBM39		in grey= do not pass the filter: Average total read count (inclusion count + skipping count) ≥10,
MXE	359	0.0001232	0.0222846	-0.159	SUGP1
MXE	2210	0.00014185	0.0222846	-0.378	WASF3
MXE	2381	0.00016973	0.025332	-0.177	NVL
