# Supplementary material for: Functional characterisation of tumour suppressor PDCD4 reveals previously undisclosed role in the control of cell adhesion
Source: Nucleic Acids Res. 2026 Feb 2;54(3):gkag071. doi: 10.1093/nar/gkag071 (PMC12862386; doi:10.1093/nar/gkag071)
Supplement: gkag071_Supplemental_Files [file gkag071_supplemental_files.zip › Supplementary_Table5.xlsx]

## Sheet: Ab_WB
Primary Abs
protein name	species	company	cat#
PDCD4	Rb	Cell Signaling Technology	9535S
DAP5	Ms	in-house	//
ELAVL2	Rb	Proteintech	14008-1-AP
MYCBP	Rb	Proteintech	12022-1-AP
LARP1	Rb	Cell Signaling Technology	14763
H3	Rb	Cell Signaling Technology	4499
HUR	Ms	Santa Cruz Biotechnology
PTBP1	Ms	in-house	//
hRNPC1/C2	Rb	Origene	TAS0127s
GAPDH	Rb	Cell Signaling Technology	2118
FLAG	Ms	Sigma	F1804
PLEC	Rb	Cell Signaling Technology	12454S
VIM	Ms	Sigma	V6389
Secondary Abs
Anti-rabbit IgG (H+L) (DyLight 800 4X PEG Conjugate)	Rb	Cell Signaling Technology	5151S
Anti-rabbit IgG (H+L) (DyLight 680 Conjugate)	Rb	Cell Signaling Technology	5366S
Anti-mouse IgG (H+L) (DyLight 800 4X PEG Conjugate)	Ms	Cell Signaling Technology	5257S
Anti-mouse IgG (H+L) (DyLight 680 4X PEG Conjugate)	Ms	Cell Signaling Technology	5470S

## Sheet: Ab_coIP
protein name	species	company	cat#
PDCD4	Rb	Proteintech	12587-1-AP
IgG	Rb	CST	2729S

## Sheet: Ab_IF
primary
protein name	species	company	cat#
PDCD4	Rb	Cell Signaling Technology	9535S
ACTB	Ms	Sigma	A5441
PLEC	Rb	Cell Signaling Technology	12254S
secondary
alexa fluor 488 goat anti-rabbit		Cell Signaling Technology	A11034
alexa fluor 647 goat anti-mouse		Cell Signaling Technology	A32728

## Sheet: primers
name	sequence
PDCD4 Fw	ACCCTGCAGATCCTGATAACT
PDCD4 Rv	CAGAGTCCCGGGATGAGTTT
PLEC Fw	GCAACACAAGGCTGACATCG
PLEC Rv	TTCAGCGCCAGGATCTCTTC
VIM Fw	GTGGACCAGCTAACCAACGA
VIM Rv	AAGGTCAAGACGTGCCAGAG

## Sheet: primers for iCLIP
name	sequence
RT primer	/5Phos/ WWW barcode NNNN AGATCGGAAGAGCGTCGTGAT /iSp18/ GGATCC /iSp18/ TACTGAACCGC
P3 Solexa	CAAGCAGAAGACGGCATACGAGATCGGTCTCGGCATTCCTGCTGAACCGCTCTTCCGATCT
P5 Solexa	AATGATACGGCGACCACCGAGATCTACACTCTTTCCCTACACGACGCTCTTCCGATCT
